# Supplementary material for: The roles of binding site arrangement and combinatorial targeting in microRNA repression of gene expression
Source: Genome Biol. 2007 Aug 14;8(8):R166. doi: 10.1186/gb-2007-8-8-r166 (PMC2374997; doi:10.1186/gb-2007-8-8-r166)
Supplement: Additional data file 4 — Relative expression values for all PicTar predicted interactions using the Lu/Ramaswamy set of expression data. [file gb-2007-8-8-r166-S4.tab]

miRNA	RefSeqID	3p.UTR.length	Num.Binding.Sites	Distances.Between.Binding.Site.Pairs	Num.Pairs.of.Overlapping.Sites	RE	mir.ratio	housekeeping.gene
hsa-let-7a	NM_000024	554	1	NA	0	0.852723546597382	1.60909555273742	N
hsa-let-7a	NM_000025	1220	2	631	0	0.969625805405944	1.60909555273742	N
hsa-let-7a	NM_000088	1407	2	342	0	0.827797616674381	1.60909555273742	N
hsa-let-7a	NM_000089	839	1	NA	0	1.04751071402310	1.60909555273742	N
hsa-let-7a	NM_000090	971	1	NA	0	1.47836755489648	1.60909555273742	N
hsa-let-7a	NM_000103	1354	4	220,299,462	0	1.21041351389157	1.60909555273742	N
hsa-let-7a	NM_000109	2691	1	NA	0	1.98281489286215	1.60909555273742	N
hsa-let-7a	NM_000124	153	1	NA	0	0.901562866351714	1.60909555273742	N
hsa-let-7a	NM_000189	2429	1	NA	0	0.609327602103881	1.60909555273742	N
hsa-let-7a	NM_000212	2507	4	197,308,222	0	0.663008834827097	1.60909555273742	N
hsa-let-7a	NM_000319	1280	1	NA	0	1.40230483643821	1.60909555273742	N
hsa-let-7a	NM_000321	1815	1	NA	0	0.95019795044176	1.60909555273742	N
hsa-let-7a	NM_000332	7273	6	10,608,45	1	1.29890867511471	1.60909555273742	N
hsa-let-7a	NM_000393	2155	1	NA	0	0.865436576077121	1.60909555273742	N
hsa-let-7a	NM_000572	1033	1	NA	0	0.911996378100778	1.60909555273742	N
hsa-let-7a	NM_000584	1265	2	496	0	0.99637795001549	1.60909555273742	N
hsa-let-7a	NM_000600	424	2	311	0	0.898552684300104	1.60909555273742	N
hsa-let-7a	NM_000738	1079	1	NA	0	0.919422578282887	1.60909555273742	N
hsa-let-7a	NM_000914	451	2	61	0	1.06123929425908	1.60909555273742	N
hsa-let-7a	NM_000933	1825	2	550	0	2.50802199425605	1.60909555273742	N
hsa-let-7a	NM_000944	2453	1	NA	0	1.48090079679309	1.60909555273742	N
hsa-let-7a	NM_001001323	3238	3	49	0	1.22667239270767	1.60909555273742	N
hsa-let-7a	NM_001001349	1771	1	NA	0	1.08869512310486	1.60909555273742	N
hsa-let-7a	NM_001002296	1427	2	320	0	1.17372546436388	1.60909555273742	N
hsa-let-7a	NM_001004317	4548	3	463	0	0.867689033176938	1.60909555273742	N
hsa-let-7a	NM_001191	1507	3	622,131	0	0.87227200912331	1.60909555273742	N
hsa-let-7a	NM_001206	3179	2	424	0	1.29378689085570	1.60909555273742	N
hsa-let-7a	NM_001222	2031	4	206,197,121	0	1.32413480061536	1.60909555273742	N
hsa-let-7a	NM_001273	608	2	416	0	0.634107787564448	1.60909555273742	Y
hsa-let-7a	NM_001304	3867	4	376,695	0	1.89533123358344	1.60909555273742	N
hsa-let-7a	NM_001394	923	1	NA	0	1.03702451535655	1.60909555273742	N
hsa-let-7a	NM_001395	1035	3	58,156	0	1.07166203381607	1.60909555273742	N
hsa-let-7a	NM_001482	989	2	379	0	1.26334178567017	1.60909555273742	N
hsa-let-7a	NM_001722	666	2	30	0	0.920347120810418	1.60909555273742	N
hsa-let-7a	NM_001759	5341	7	67,41,310,85	0	1.37622370594475	1.60909555273742	N
hsa-let-7a	NM_001761	1834	4	860,116,328	0	0.843201886593192	1.60909555273742	N
hsa-let-7a	NM_001789	1778	4	417,760,157	0	0.83929506325765	1.60909555273742	N
hsa-let-7a	NM_001838	988	2	494	0	0.855120714577916	1.60909555273742	N
hsa-let-7a	NM_001845	1417	2	NA	0	1.24206872359065	1.60909555273742	N
hsa-let-7a	NM_001846	849	1	NA	0	2.28360796589761	1.60909555273742	N
hsa-let-7a	NM_001855	890	2	549	0	1.37316024987489	1.60909555273742	N
hsa-let-7a	NM_001858	5179	4	851	0	1.04231402962184	1.60909555273742	N
hsa-let-7a	NM_001860	1203	1	NA	0	0.813407388195515	1.60909555273742	N
hsa-let-7a	NM_001933	1428	1	NA	0	0.937733579225283	1.60909555273742	N
hsa-let-7a	NM_001951	677	2	117	0	0.80666971577963	1.60909555273742	N
hsa-let-7a	NM_002040	2812	2	NA	0	0.866547056528791	1.60909555273742	N
hsa-let-7a	NM_002168	295	1	NA	0	0.925144098890852	1.60909555273742	N
hsa-let-7a	NM_002188	827	3	35,397	0	0.971172853064156	1.60909555273742	N
hsa-let-7a	NM_002515	2076	2	486	0	0.9731269970471	1.60909555273742	N
hsa-let-7a	NM_002576	1268	4	654,88,26	0	0.91364144407745	1.60909555273742	N
hsa-let-7a	NM_002581	5760	8	156,991,160,830,393,605	0	1.05471265070202	1.60909555273742	N
hsa-let-7a	NM_002586	1646	3	214,69	0	1.01825577743068	1.60909555273742	N
hsa-let-7a	NM_002657	3947	9	283,754,65,51,339,16,348,422	0	0.91939071407666	1.60909555273742	N
hsa-let-7a	NM_002776	530	2	240	0	0.860725430732405	1.60909555273742	N
hsa-let-7a	NM_002881	1464	1	NA	0	1.10810915347656	1.60909555273742	N
hsa-let-7a	NM_002906	2436	1	NA	0	1.62749149034532	1.60909555273742	N
hsa-let-7a	NM_002928	1689	4	91,545,307	0	0.611998490663682	1.60909555273742	N
hsa-let-7a	NM_003074	2313	1	NA	0	0.869224051697068	1.60909555273742	N
hsa-let-7a	NM_003216	3384	5	422,857,288,46	0	1.17818002605966	1.60909555273742	N
hsa-let-7a	NM_003246	2128	3	694,672	0	0.835782814991492	1.60909555273742	N
hsa-let-7a	NM_003385	1054	1	NA	0	1.05365313013869	1.60909555273742	N
hsa-let-7a	NM_003640	1610	1	NA	0	1.47641673954621	1.60909555273742	N
hsa-let-7a	NM_003749	2483	3	276,403	0	0.947107440251894	1.60909555273742	N
hsa-let-7a	NM_003758	1654	3	13,570	0	1.0109418395471	1.60909555273742	N
hsa-let-7a	NM_003759	4329	3	96,430	0	1.30515848187457	1.60909555273742	N
hsa-let-7a	NM_003831	1789	1	NA	0	1.24612604189555	1.60909555273742	N
hsa-let-7a	NM_003848	1042	1	NA	0	1.4159104261505	1.60909555273742	N
hsa-let-7a	NM_004010	2691	1	NA	0	0.80599902574348	1.60909555273742	N
hsa-let-7a	NM_004186	984	2	502	0	1.06932470494313	1.60909555273742	N
hsa-let-7a	NM_004200	3391	5	240,340,8	1	0.780775668683297	1.60909555273742	N
hsa-let-7a	NM_004263	1869	1	NA	0	0.823533932266855	1.60909555273742	N
hsa-let-7a	NM_004274	3256	2	NA	0	0.88616668773548	1.60909555273742	N
hsa-let-7a	NM_004359	552	2	43	0	0.999168569213607	1.60909555273742	N
hsa-let-7a	NM_004417	663	1	NA	0	1.59108951031196	1.60909555273742	N
hsa-let-7a	NM_004423	2771	4	338,282	0	0.995849753094458	1.60909555273742	N
hsa-let-7a	NM_004438	3361	2	247	0	1.00789824839294	1.60909555273742	N
hsa-let-7a	NM_004612	4887	3	161,293	0	1.00507279770803	1.60909555273742	N
hsa-let-7a	NM_004824	1504	4	531,251,90	0	1.19379076627884	1.60909555273742	N
hsa-let-7a	NM_004834	3477	4	723,119	0	0.797413535871441	1.60909555273742	N
hsa-let-7a	NM_004929	1563	1	NA	0	0.998095660812657	1.60909555273742	N
hsa-let-7a	NM_004992	8554	9	165,482,144,67,680	0	1.63989108500358	1.60909555273742	N
hsa-let-7a	NM_005009	464	1	NA	0	0.923382310729395	1.60909555273742	N
hsa-let-7a	NM_005051	104	1	NA	0	1.09251266172325	1.60909555273742	N
hsa-let-7a	NM_005060	1419	3	364,113	0	0.817222029606042	1.60909555273742	N
hsa-let-7a	NM_005063	3903	5	400,219,678,44	0	1.08907250147331	1.60909555273742	N
hsa-let-7a	NM_005197	6245	5	924,465,698	0	1.38775221904397	1.60909555273742	N
hsa-let-7a	NM_005224	743	1	NA	0	0.94301328461954	1.60909555273742	N
hsa-let-7a	NM_005274	158	1	NA	0	1.04210453233939	1.60909555273742	N
hsa-let-7a	NM_005378	918	3	292,364	0	0.96556815428544	1.60909555273742	N
hsa-let-7a	NM_005430	1057	6	131,143,267,22,116	0	1.12062221680659	1.60909555273742	N
hsa-let-7a	NM_005475	3338	3	117	0	1.20714585318619	1.60909555273742	N
hsa-let-7a	NM_005539	1643	1	NA	0	0.89282541478377	1.60909555273742	N
hsa-let-7a	NM_005639	1948	2	585	0	0.609374062783122	1.60909555273742	N
hsa-let-7a	NM_005739	2524	1	NA	0	0.6403577371723	1.60909555273742	N
hsa-let-7a	NM_005920	3932	13	67,36,16,252,61,720,239,327,184,175,86,214	0	0.887396027534236	1.60909555273742	N
hsa-let-7a	NM_005940	787	1	NA	0	0.951667824432221	1.60909555273742	N
hsa-let-7a	NM_005966	2463	3	150	0	1.25092908011327	1.60909555273742	N
hsa-let-7a	NM_006016	2351	2	38	0	1.33440814510465	1.60909555273742	N
hsa-let-7a	NM_006094	2448	3	26	0	2.25933781834872	1.60909555273742	N
hsa-let-7a	NM_006195	1492	3	466,67	0	1.20722952906061	1.60909555273742	N
hsa-let-7a	NM_006267	896	2	422	0	1.12287707510006	1.60909555273742	N
hsa-let-7a	NM_006268	1223	4	191,355,123	0	1.06518203362697	1.60909555273742	Y
hsa-let-7a	NM_006290	2007	2	876	0	1.08568079995476	1.60909555273742	N
hsa-let-7a	NM_006315	4561	3	435,814	0	1.06743631584148	1.60909555273742	N
hsa-let-7a	NM_006367	1124	4	67,428,229	0	0.921729289101706	1.60909555273742	N
hsa-let-7a	NM_006380	4422	6	519,827,640,152	0	1.12595564799850	1.60909555273742	N
hsa-let-7a	NM_006465	2368	7	216,648,554,167,598,90	0	0.717822972700132	1.60909555273742	N
hsa-let-7a	NM_006628	4699	11	416,245,186,274,475,26,118,139,198	0	0.8570789442281	1.60909555273742	N
hsa-let-7a	NM_006633	817	3	74,29	0	1.18916590093897	1.60909555273742	N
hsa-let-7a	NM_006693	871	2	182	0	0.913400826331126	1.60909555273742	N
hsa-let-7a	NM_006763	2170	2	NA	0	1.67722937164806	1.60909555273742	N
hsa-let-7a	NM_006831	436	1	NA	0	1.08861966312463	1.60909555273742	N
hsa-let-7a	NM_006913	494	2	409	0	1.12747856029550	1.60909555273742	N
hsa-let-7a	NM_006943	3367	6	20,192,593,511,506	0	0.952472932760558	1.60909555273742	N
hsa-let-7a	NM_007001	553	1	NA	0	1.56520323809036	1.60909555273742	N
hsa-let-7a	NM_007038	6131	2	695	0	0.996056855761193	1.60909555273742	N
hsa-let-7a	NM_007275	1211	1	NA	0	1.26242702952917	1.60909555273742	N
hsa-let-7a	NM_007283	3135	6	107,849,332,635,788	0	1.22443823407384	1.60909555273742	N
hsa-let-7a	NM_007371	765	2	218	0	0.999618841709977	1.60909555273742	N
hsa-let-7a	NM_012080	1391	3	111,22	0	0.78640805278358	1.60909555273742	N
hsa-let-7a	NM_012098	1590	1	NA	0	1.24904893527432	1.60909555273742	N
hsa-let-7a	NM_012199	4691	3	NA	0	1.18838310505693	1.60909555273742	N
hsa-let-7a	NM_012268	330	2	6	1	1.12591662602556	1.60909555273742	N
hsa-let-7a	NM_012335	449	1	NA	0	1.06455463973266	1.60909555273742	N
hsa-let-7a	NM_012388	3215	2	NA	0	0.960295285547864	1.60909555273742	N
hsa-let-7a	NM_013233	1476	1	NA	0	1.08869889624118	1.60909555273742	N
hsa-let-7a	NM_014002	744	3	95,220	0	0.807268218395034	1.60909555273742	N
hsa-let-7a	NM_014023	2953	4	442,691,568	0	0.878948170093929	1.60909555273742	N
hsa-let-7a	NM_014038	447	1	NA	0	0.949065786973796	1.60909555273742	N
hsa-let-7a	NM_014042	310	1	NA	0	1.09477925317163	1.60909555273742	N
hsa-let-7a	NM_014289	1474	3	42	0	0.820002378765662	1.60909555273742	N
hsa-let-7a	NM_014309	602	1	NA	0	1.04797187573272	1.60909555273742	N
hsa-let-7a	NM_014311	628	2	325	0	0.901562866351714	1.60909555273742	N
hsa-let-7a	NM_014607	2185	2	NA	0	1.36055945292262	1.60909555273742	N
hsa-let-7a	NM_014640	313	2	187	0	0.668824684748449	1.60909555273742	N
hsa-let-7a	NM_014670	1677	2	167	0	0.890137430739243	1.60909555273742	N
hsa-let-7a	NM_014683	2196	2	281	0	0.958101230130034	1.60909555273742	N
hsa-let-7a	NM_014813	619	1	NA	0	0.891866697788843	1.60909555273742	N
hsa-let-7a	NM_014872	2408	2	39	0	1.74702469311244	1.60909555273742	N
hsa-let-7a	NM_014902	1602	2	47	0	0.778300937483398	1.60909555273742	N
hsa-let-7a	NM_014904	4080	1	NA	0	1.12923832650465	1.60909555273742	N
hsa-let-7a	NM_015045	2289	1	NA	0	1.08926123970921	1.60909555273742	N
hsa-let-7a	NM_015093	1892	1	NA	0	1.29481860444644	1.60909555273742	N
hsa-let-7a	NM_015094	4716	16	332,228,58,9,320,174,293,730,46,91,460,35,23,168	1	0.846217249877588	1.60909555273742	N
hsa-let-7a	NM_015100	2079	1	NA	0	0.978402503162834	1.60909555273742	N
hsa-let-7a	NM_015103	1137	1	NA	0	1.13406238074923	1.60909555273742	N
hsa-let-7a	NM_015346	1933	2	172	0	1.02537384259474	1.60909555273742	N
hsa-let-7a	NM_015460	2169	3	119,423	0	1.06995491006917	1.60909555273742	N
hsa-let-7a	NM_015488	1828	6	31,129,402,166,822	0	1.16207243622209	1.60909555273742	N
hsa-let-7a	NM_015534	1158	1	NA	0	1.11651296198257	1.60909555273742	N
hsa-let-7a	NM_015541	1516	2	946	0	2.54287403891235	1.60909555273742	N
hsa-let-7a	NM_015565	2304	1	NA	0	0.67410722823992	1.60909555273742	N
hsa-let-7a	NM_015577	1871	1	NA	0	1.06236166977047	1.60909555273742	N
hsa-let-7a	NM_015975	1887	2	59	0	1.17760442693467	1.60909555273742	N
hsa-let-7a	NM_016040	2832	2	476	0	1.03297117754593	1.60909555273742	N
hsa-let-7a	NM_016072	2471	2	182	0	0.627940600417483	1.60909555273742	N
hsa-let-7a	NM_016125	1108	2	69	0	0.972351607857505	1.60909555273742	N
hsa-let-7a	NM_016174	514	2	6	1	1.26803977530464	1.60909555273742	N
hsa-let-7a	NM_016231	1753	3	854,32	0	1.08530459685681	1.60909555273742	N
hsa-let-7a	NM_016274	119	1	NA	0	0.87806825838184	1.60909555273742	N
hsa-let-7a	NM_016376	3889	2	NA	0	1.14877797945918	1.60909555273742	N
hsa-let-7a	NM_016424	2061	2	611	0	1.06749180906936	1.60909555273742	N
hsa-let-7a	NM_016617	2232	3	310	0	0.913483135796462	1.60909555273742	N
hsa-let-7a	NM_017548	2246	3	654,20	0	1.62698392849576	1.60909555273742	N
hsa-let-7a	NM_017582	1896	1	NA	0	1.00531665946904	1.60909555273742	N
hsa-let-7a	NM_017644	5233	1	NA	0	1.18982549739420	1.60909555273742	N
hsa-let-7a	NM_017780	998	1	NA	0	0.969357005313985	1.60909555273742	N
hsa-let-7a	NM_017911	374	1	NA	0	1.04917111932426	1.60909555273742	N
hsa-let-7a	NM_017919	1684	4	92,361,482	0	1.5273174979607	1.60909555273742	N
hsa-let-7a	NM_017974	1337	1	NA	0	1.10661240390129	1.60909555273742	N
hsa-let-7a	NM_018061	1522	1	NA	0	1.04055267555699	1.60909555273742	N
hsa-let-7a	NM_018387	570	1	NA	0	0.97437565990361	1.60909555273742	N
hsa-let-7a	NM_018482	2624	2	559	0	0.965313861056174	1.60909555273742	N
hsa-let-7a	NM_018698	1996	2	5	1	0.897790042284471	1.60909555273742	N
hsa-let-7a	NM_019008	3840	4	244,93	0	0.909156145245452	1.60909555273742	N
hsa-let-7a	NM_019593	1034	1	NA	0	0.767080557401657	1.60909555273742	N
hsa-let-7a	NM_020155	126	2	27	0	0.755445717775339	1.60909555273742	N
hsa-let-7a	NM_020310	2864	6	645,453,128,48,379	0	1.07721035250057	1.60909555273742	N
hsa-let-7a	NM_020474	2067	2	560	0	0.850008987110682	1.60909555273742	N
hsa-let-7a	NM_020962	2522	5	472,74,541,251	0	0.970735393898013	1.60909555273742	N
hsa-let-7a	NM_021117	2351	6	372,498,237,509,201	0	0.978202461419366	1.60909555273742	N
hsa-let-7a	NM_021168	1665	4	846,107,121	0	0.76739964358454	1.60909555273742	N
hsa-let-7a	NM_021210	272	2	170	0	1.00260268304123	1.60909555273742	N
hsa-let-7a	NM_021627	1266	1	NA	0	1.04257415380639	1.60909555273742	N
hsa-let-7a	NM_021643	1964	3	895,219	0	1.33279047924735	1.60909555273742	N
hsa-let-7a	NM_021831	633	1	NA	0	1.15572647773893	1.60909555273742	N
hsa-let-7a	NM_022078	521	1	NA	0	0.549389026723141	1.60909555273742	N
hsa-let-7a	NM_022749	1476	3	987,157	0	1.58046600066428	1.60909555273742	N
hsa-let-7a	NM_022763	3222	3	198	0	0.947074616578093	1.60909555273742	N
hsa-let-7a	NM_022912	3106	1	NA	0	1.42311278171054	1.60909555273742	N
hsa-let-7a	NM_024551	2624	1	NA	0	1.42000400624626	1.60909555273742	N
hsa-let-7a	NM_024573	987	1	NA	0	1.53336377248618	1.60909555273742	N
hsa-let-7a	NM_024713	1675	1	NA	0	0.916241617811904	1.60909555273742	N
hsa-let-7a	NM_025191	3575	2	NA	0	1.38578169048571	1.60909555273742	N
hsa-let-7a	NM_025195	1957	4	291,298,308	0	0.704745858592304	1.60909555273742	N
hsa-let-7a	NM_030627	4192	3	64	0	1.45533370697054	1.60909555273742	N
hsa-let-7a	NM_030640	936	3	20,262	0	1.25444567954192	1.60909555273742	N
hsa-let-7a	NM_032016	793	1	NA	0	0.730552571468363	1.60909555273742	N
hsa-let-7a	NM_032105	8142	6	208,965,27	0	2.44111455746897	1.60909555273742	N
hsa-let-7a	NM_032145	1983	2	688	0	1.56455242370590	1.60909555273742	N
hsa-let-7a	NM_032186	1522	3	237,695	0	0.966438611504187	1.60909555273742	N
hsa-let-7a	NM_032231	385	1	NA	0	0.81493957641925	1.60909555273742	N
hsa-let-7a	NM_032350	638	1	NA	0	0.914338326506944	1.60909555273742	N
hsa-let-7a	NM_032582	1925	3	357,437	0	1.25843002702964	1.60909555273742	N
hsa-let-7a	NM_032808	1017	3	101,751	0	0.624251808128763	1.60909555273742	N
hsa-let-7a	NM_032833	2742	5	940,462,56,211	0	0.82728137069096	1.60909555273742	N
hsa-let-7a	NM_032837	2163	2	205	0	0.970130006496587	1.60909555273742	N
hsa-let-7a	NM_032866	3250	5	26,117,17	0	1.96954175099370	1.60909555273742	N
hsa-let-7a	NM_032932	6522	9	360,547,18,17,293,128	0	0.807648805949958	1.60909555273742	N
hsa-let-7a	NM_032947	1320	1	NA	0	0.979216654035547	1.60909555273742	N
hsa-let-7a	NM_032991	1592	1	NA	0	0.940206787028654	1.60909555273742	N
hsa-let-7a	NM_033089	1537	2	391	0	1.36239967880127	1.60909555273742	N
hsa-let-7a	NM_033161	2045	3	409,85	0	1.12276033330730	1.60909555273742	N
hsa-let-7a	NM_033315	2258	4	336,214,792	0	1.0753453056105	1.60909555273742	N
hsa-let-7a	NM_033381	1167	1	NA	0	0.925112036395268	1.60909555273742	N
hsa-let-7a	NM_052880	1507	2	98	0	1.07508445685458	1.60909555273742	N
hsa-let-7a	NM_053056	3207	3	905,659	0	1.26287338276404	1.60909555273742	N
hsa-let-7a	NM_080867	5141	4	977,848,117	0	0.943994265003205	1.60909555273742	N
hsa-let-7a	NM_130438	3220	2	676	0	1.29612063345196	1.60909555273742	N
hsa-let-7a	NM_133176	1243	1	NA	0	1.25427178849822	1.60909555273742	N
hsa-let-7a	NM_133178	1160	3	786,45	0	0.79694385804376	1.60909555273742	N
hsa-let-7a	NM_134324	324	2	55	0	0.66697287730685	1.60909555273742	N
hsa-let-7a	NM_138300	1800	1	NA	0	0.972890943599704	1.60909555273742	N
hsa-let-7a	NM_138619	1679	2	245	0	0.890816385420358	1.60909555273742	N
hsa-let-7a	NM_139244	1012	2	663	0	0.926138587610482	1.60909555273742	N
hsa-let-7a	NM_144599	5550	8	837,27,84,344,13,872	0	0.936110017873882	1.60909555273742	N
hsa-let-7a	NM_145808	3185	1	NA	0	1.22442125987330	1.60909555273742	N
hsa-let-7a	NM_145893	1874	1	NA	0	0.703586643081994	1.60909555273742	N
hsa-let-7a	NM_152260	201	1	NA	0	1.07952750359346	1.60909555273742	N
hsa-let-7a	NM_152280	3554	5	320,94,60	0	1.01917373240678	1.60909555273742	N
hsa-let-7a	NM_152556	2002	1	NA	0	1.03071823465721	1.60909555273742	N
hsa-let-7a	NM_152758	3137	2	581	0	1.04942568070265	1.60909555273742	N
hsa-let-7a	NM_152896	872	2	77	0	1.18036659710573	1.60909555273742	N
hsa-let-7a	NM_153686	2515	4	379,213	0	1.05690814591327	1.60909555273742	N
hsa-let-7a	NM_153712	3312	3	585,569	0	1.3869828991341	1.60909555273742	N
hsa-let-7a	NM_170665	913	2	72	0	1.17552074567349	1.60909555273742	N
hsa-let-7a	NM_172020	2082	4	44,316,721	0	0.985730383213727	1.60909555273742	N
hsa-let-7a	NM_172316	1529	2	599	0	1.16395477177851	1.60909555273742	N
hsa-let-7a	NM_173470	3008	1	NA	0	1.38962922452224	1.60909555273742	N
hsa-let-7a	NM_173582	6354	4	63,157	0	1.17104782826553	1.60909555273742	N
hsa-let-7a	NM_173653	1505	1	NA	0	1.34406228929262	1.60909555273742	N
hsa-let-7a	NM_173654	2415	4	28,931,784	0	1.36897870017589	1.60909555273742	N
hsa-let-7a	NM_173659	184	1	NA	0	0.892188217070253	1.60909555273742	N
hsa-let-7a	NM_173685	287	1	NA	0	1.04275483379447	1.60909555273742	N
hsa-let-7a	NM_173728	1614	1	NA	0	1.27186892636171	1.60909555273742	N
hsa-let-7a	NM_175568	1201	1	NA	0	0.829952111492872	1.60909555273742	N
hsa-let-7a	NM_175921	4365	9	41,416,437,392,337,364,66	0	1.06592061749445	1.60909555273742	N
hsa-let-7a	NM_177985	2310	1	NA	0	1.21663802478965	1.60909555273742	N
hsa-let-7a	NM_178153	7908	6	620,143,331	0	1.09675402428323	1.60909555273742	N
hsa-let-7a	NM_181443	2929	2	647	0	1.77098255384097	1.60909555273742	N
hsa-let-7a	NM_181528	493	1	NA	0	1.17588746686441	1.60909555273742	N
hsa-let-7a	NM_181659	3455	3	347	0	1.01415277457945	1.60909555273742	N
hsa-let-7a	NM_182765	2395	1	NA	0	0.531613630241186	1.60909555273742	N
hsa-let-7a	NM_182931	1028	1	NA	0	1.1245127353175	1.60909555273742	N
hsa-let-7a	NM_183376	2665	2	635	0	1.09672361622639	1.60909555273742	N
hsa-let-7a	NM_183416	2133	4	285,725,31	0	1.98942291581669	1.60909555273742	N
hsa-let-7a	NM_183425	1805	2	NA	0	1.01452189423371	1.60909555273742	N
hsa-let-7a	NM_198320	5276	7	386,811,160,144	0	1.17507268619618	1.60909555273742	N
hsa-let-7a	NM_198597	1106	2	638	0	1.21154668685597	1.60909555273742	N
hsa-let-7a	NM_198990	3369	2	702	0	0.7987965461728	1.60909555273742	N
hsa-let-7a	NM_199482	1991	1	NA	0	1.01010131137845	1.60909555273742	N
hsa-let-7a	NM_201433	6619	7	196,242,89,271	0	1.13073040892450	1.60909555273742	N
hsa-let-7a	NM_202494	675	3	255,48	0	1.03918319085542	1.60909555273742	N
hsa-let-7a	NM_203351	2550	4	565,560,225	0	0.765938254370909	1.60909555273742	N
hsa-let-7a	NM_203453	2057	2	48	0	1.22510041147198	1.60909555273742	N
hsa-let-7a	NM_206909	5190	7	419,13,192,905,252	0	0.557966340984597	1.60909555273742	N
hsa-let-7a	NM_207442	1047	1	NA	0	0.684702886727398	1.60909555273742	N
hsa-let-7a	NM_213651	1847	2	549	0	0.765009728741442	1.60909555273742	N
hsa-let-7a	NM_213662	2518	6	60,360,49,535	0	0.824247779251897	1.60909555273742	N
hsa-let-7b	NM_000024	554	1	NA	0	0.692242776801393	1.24794123506125	N
hsa-let-7b	NM_000025	1220	2	631	0	0.976640831032178	1.24794123506125	N
hsa-let-7b	NM_000088	1407	2	342	0	0.794709777794951	1.24794123506125	N
hsa-let-7b	NM_000089	839	1	NA	0	1.2112905809767	1.24794123506125	N
hsa-let-7b	NM_000090	971	1	NA	0	1.34777997886466	1.24794123506125	N
hsa-let-7b	NM_000103	1354	3	298,462	0	1.10941566373903	1.24794123506125	N
hsa-let-7b	NM_000109	2691	2	NA	0	1.46114565393474	1.24794123506125	N
hsa-let-7b	NM_000124	153	1	NA	0	0.9093767346586	1.24794123506125	N
hsa-let-7b	NM_000189	2429	4	524,432,391	0	0.737336458673258	1.24794123506125	N
hsa-let-7b	NM_000212	2507	4	197,530,119	0	0.54731754123316	1.24794123506125	N
hsa-let-7b	NM_000319	1280	1	NA	0	1.35594625858379	1.24794123506125	N
hsa-let-7b	NM_000321	1815	1	NA	0	0.852132688474739	1.24794123506125	N
hsa-let-7b	NM_000332	7273	7	11,927,608,45	0	1.23768998894789	1.24794123506125	N
hsa-let-7b	NM_000393	2155	1	NA	0	0.951779970837265	1.24794123506125	N
hsa-let-7b	NM_000572	1033	2	391	0	0.939294847219173	1.24794123506125	N
hsa-let-7b	NM_000584	1265	2	496	0	0.895121235629932	1.24794123506125	N
hsa-let-7b	NM_000600	424	2	311	0	0.607914358618386	1.24794123506125	N
hsa-let-7b	NM_000738	1079	1	NA	0	0.938936827201379	1.24794123506125	N
hsa-let-7b	NM_000914	451	2	61	0	1.06773231306261	1.24794123506125	N
hsa-let-7b	NM_000933	1825	2	550	0	2.57645072321519	1.24794123506125	N
hsa-let-7b	NM_000944	2453	3	89	0	1.37837171306367	1.24794123506125	N
hsa-let-7b	NM_001001323	3238	3	49	0	1.08383864994239	1.24794123506125	N
hsa-let-7b	NM_001001349	1771	4	733,289,193	0	1.10784035712566	1.24794123506125	N
hsa-let-7b	NM_001002296	1427	2	320	0	1.18041568819327	1.24794123506125	N
hsa-let-7b	NM_001004317	4548	5	463,3,76	1	0.819661420268766	1.24794123506125	N
hsa-let-7b	NM_001151	314	1	NA	0	1.02530277155910	1.24794123506125	N
hsa-let-7b	NM_001191	1507	4	102,521,130	0	0.939685570207142	1.24794123506125	N
hsa-let-7b	NM_001206	3179	4	8,136,424	1	1.19048545970880	1.24794123506125	N
hsa-let-7b	NM_001273	608	3	26,390	0	0.764347185387203	1.24794123506125	Y
hsa-let-7b	NM_001304	3867	6	56,376,183,512	0	1.52657661864141	1.24794123506125	N
hsa-let-7b	NM_001394	923	1	NA	0	0.960628156211465	1.24794123506125	N
hsa-let-7b	NM_001395	1035	3	58,156	0	1.05914491780811	1.24794123506125	N
hsa-let-7b	NM_001482	989	2	379	0	1.11037731570708	1.24794123506125	N
hsa-let-7b	NM_001722	666	3	369,30	0	0.850067907285963	1.24794123506125	N
hsa-let-7b	NM_001759	5341	8	573,67,311,84,639,410	0	1.18646126425389	1.24794123506125	N
hsa-let-7b	NM_001761	1834	4	861,115,328	0	1.17878450367424	1.24794123506125	N
hsa-let-7b	NM_001789	1778	5	417,254,506,157	0	0.856396022317598	1.24794123506125	N
hsa-let-7b	NM_001838	988	2	494	0	0.610071398233209	1.24794123506125	N
hsa-let-7b	NM_001845	1417	3	53	0	1.20010031160000	1.24794123506125	N
hsa-let-7b	NM_001846	849	1	NA	0	2.283069851325	1.24794123506125	N
hsa-let-7b	NM_001855	890	3	8,541	1	1.38093938951711	1.24794123506125	N
hsa-let-7b	NM_001858	5179	5	850,531	0	1.04980763858329	1.24794123506125	N
hsa-let-7b	NM_001860	1203	1	NA	0	0.813802151684432	1.24794123506125	N
hsa-let-7b	NM_001933	1428	2	441	0	0.760120474376909	1.24794123506125	N
hsa-let-7b	NM_001951	677	2	117	0	0.945926504377805	1.24794123506125	N
hsa-let-7b	NM_002040	2812	2	NA	0	1.09923511742936	1.24794123506125	N
hsa-let-7b	NM_002168	295	1	NA	0	1.14635191456980	1.24794123506125	N
hsa-let-7b	NM_002188	827	3	35,397	0	0.974949906933273	1.24794123506125	N
hsa-let-7b	NM_002346	614	2	430	0	0.831668214574529	1.24794123506125	N
hsa-let-7b	NM_002515	2076	2	486	0	1.19329438588310	1.24794123506125	N
hsa-let-7b	NM_002558	1269	3	108,752	0	0.789904419997535	1.24794123506125	N
hsa-let-7b	NM_002576	1268	4	654,88,26	0	0.950889760544329	1.24794123506125	N
hsa-let-7b	NM_002581	5760	10	443,39,156,991,160,830,393,605	0	1.07646394589657	1.24794123506125	N
hsa-let-7b	NM_002586	1646	4	214,69,668	0	1.10358671904258	1.24794123506125	N
hsa-let-7b	NM_002657	3947	12	306,283,268,486,65,51,339,16,153,195,422	0	1.01013631942889	1.24794123506125	N
hsa-let-7b	NM_002721	577	2	344	0	1.25740551855111	1.24794123506125	N
hsa-let-7b	NM_002776	530	5	85,144,54,42	0	1.19603946991769	1.24794123506125	N
hsa-let-7b	NM_002829	1339	1	NA	0	1.05874121594235	1.24794123506125	N
hsa-let-7b	NM_002881	1464	1	NA	0	1.05760433836232	1.24794123506125	N
hsa-let-7b	NM_002906	2436	3	950,149	0	1.55622428680007	1.24794123506125	N
hsa-let-7b	NM_002928	1689	4	91,545,307	0	0.694838693117879	1.24794123506125	N
hsa-let-7b	NM_003074	2313	4	426,818,107	0	0.914560173277621	1.24794123506125	N
hsa-let-7b	NM_003186	450	1	NA	0	1.69888123446655	1.24794123506125	Y
hsa-let-7b	NM_003216	3384	8	422,858,287,46,844,46,346	0	1.14394683156431	1.24794123506125	N
hsa-let-7b	NM_003246	2128	4	504,189,672	0	1.00378479645530	1.24794123506125	N
hsa-let-7b	NM_003385	1054	2	287	0	1.14567671148787	1.24794123506125	N
hsa-let-7b	NM_003640	1610	1	NA	0	1.48020808336406	1.24794123506125	N
hsa-let-7b	NM_003749	2483	5	254,22,403,842	0	0.932974787725427	1.24794123506125	N
hsa-let-7b	NM_003758	1654	2	741	0	0.94763277377333	1.24794123506125	N
hsa-let-7b	NM_003759	4329	4	975,96,430	0	1.3432846008252	1.24794123506125	N
hsa-let-7b	NM_003831	1789	1	NA	0	1.29598588010296	1.24794123506125	N
hsa-let-7b	NM_004010	2691	2	NA	0	0.779785914357848	1.24794123506125	N
hsa-let-7b	NM_004069	281	1	NA	0	0.822564092405057	1.24794123506125	Y
hsa-let-7b	NM_004186	984	3	136,365	0	0.984968846828752	1.24794123506125	N
hsa-let-7b	NM_004200	3391	6	240,55,285,8	1	0.746464212265187	1.24794123506125	N
hsa-let-7b	NM_004263	1869	2	730	0	0.881541259573385	1.24794123506125	N
hsa-let-7b	NM_004274	3256	3	29	0	0.916273372876879	1.24794123506125	N
hsa-let-7b	NM_004359	552	2	43	0	1.13327658097634	1.24794123506125	N
hsa-let-7b	NM_004417	663	2	221	0	1.73040531295230	1.24794123506125	N
hsa-let-7b	NM_004423	2771	5	215,124,282	0	0.939783276346948	1.24794123506125	N
hsa-let-7b	NM_004438	3361	3	247	0	0.929708273887507	1.24794123506125	N
hsa-let-7b	NM_004481	2731	3	636,59	0	0.930514153793942	1.24794123506125	N
hsa-let-7b	NM_004612	4887	3	161,293	0	0.782303323950296	1.24794123506125	N
hsa-let-7b	NM_004798	3692	6	148,887,43,294	0	0.968114773865641	1.24794123506125	N
hsa-let-7b	NM_004824	1504	4	531,251,90	0	1.14080325241120	1.24794123506125	N
hsa-let-7b	NM_004834	3477	6	724,118,742,447,589	0	0.841012996330188	1.24794123506125	N
hsa-let-7b	NM_004929	1563	1	NA	0	0.87178845289891	1.24794123506125	N
hsa-let-7b	NM_004992	8554	14	653,596,106,821,460,204,165,482,144,67,680,794	0	1.74884205558407	1.24794123506125	N
hsa-let-7b	NM_005009	464	1	NA	0	0.966840625614126	1.24794123506125	N
hsa-let-7b	NM_005011	867	2	531	0	1.36343885276197	1.24794123506125	N
hsa-let-7b	NM_005051	104	1	NA	0	1.09843538018232	1.24794123506125	N
hsa-let-7b	NM_005060	1419	4	364,113,10	1	0.906261938267335	1.24794123506125	N
hsa-let-7b	NM_005063	3903	5	400,219,678,44	0	1.26984287936310	1.24794123506125	N
hsa-let-7b	NM_005197	6245	8	924,836,872,228,465,698	0	1.40317991263960	1.24794123506125	N
hsa-let-7b	NM_005224	743	1	NA	0	0.885184442202959	1.24794123506125	N
hsa-let-7b	NM_005274	158	1	NA	0	1.08579368631099	1.24794123506125	N
hsa-let-7b	NM_005378	918	3	292,364	0	1.29208412136047	1.24794123506125	N
hsa-let-7b	NM_005430	1057	9	48,7,76,143,267,22,116,168	1	1.12062221680659	1.24794123506125	N
hsa-let-7b	NM_005475	3338	4	895,262,117	0	1.20928140079633	1.24794123506125	N
hsa-let-7b	NM_005539	1643	2	215	0	1.05822763610553	1.24794123506125	N
hsa-let-7b	NM_005639	1948	2	585	0	0.842646829503152	1.24794123506125	N
hsa-let-7b	NM_005739	2524	4	36,182	0	0.721939576808561	1.24794123506125	N
hsa-let-7b	NM_005920	3932	16	69,67,36,16,252,61,720,142,97,328,183,26,149,86,214	0	0.943644264977787	1.24794123506125	N
hsa-let-7b	NM_005940	787	1	NA	0	0.8929584794737	1.24794123506125	N
hsa-let-7b	NM_005966	2463	4	915,150	0	1.21933960932843	1.24794123506125	N
hsa-let-7b	NM_006016	2351	2	38	0	1.88543837867742	1.24794123506125	N
hsa-let-7b	NM_006094	2448	3	26	0	2.52327946432594	1.24794123506125	N
hsa-let-7b	NM_006195	1492	5	31,130,336,67	0	1.05197469400613	1.24794123506125	N
hsa-let-7b	NM_006267	896	2	422	0	1.06795436484171	1.24794123506125	N
hsa-let-7b	NM_006268	1223	6	89,191,119,236,123	0	1.05526109657241	1.24794123506125	Y
hsa-let-7b	NM_006290	2007	3	135,741	0	0.963261894020148	1.24794123506125	N
hsa-let-7b	NM_006315	4561	5	354,81,814	0	0.983433905219857	1.24794123506125	N
hsa-let-7b	NM_006336	1565	5	155,55,364,192	0	1.04509203687073	1.24794123506125	N
hsa-let-7b	NM_006367	1124	5	46,21,429,228	0	0.960351865422044	1.24794123506125	N
hsa-let-7b	NM_006380	4422	6	519,827,640,153	0	1.25058229700385	1.24794123506125	N
hsa-let-7b	NM_006465	2368	9	196,20,452,196,554,167,598,90	0	0.677714714213253	1.24794123506125	N
hsa-let-7b	NM_006628	4699	12	416,246,185,274,199,276,27,117,139,198	0	0.808096785739031	1.24794123506125	N
hsa-let-7b	NM_006636	1043	2	124	0	1.09133952032446	1.24794123506125	N
hsa-let-7b	NM_006693	871	3	94,182	0	1.00352391638649	1.24794123506125	N
hsa-let-7b	NM_006763	2170	3	121	0	1.57308867744531	1.24794123506125	N
hsa-let-7b	NM_006823	1429	1	NA	0	0.80048706740786	1.24794123506125	N
hsa-let-7b	NM_006831	436	1	NA	0	1.10987715269995	1.24794123506125	N
hsa-let-7b	NM_006913	494	2	409	0	1.15745010213124	1.24794123506125	N
hsa-let-7b	NM_007001	553	1	NA	0	1.80231352519887	1.24794123506125	N
hsa-let-7b	NM_007038	6131	4	242,859	0	1.02683188497876	1.24794123506125	N
hsa-let-7b	NM_007275	1211	2	61	0	1.29706429929332	1.24794123506125	N
hsa-let-7b	NM_007283	3135	9	107,142,99,608,332,163,472,788	0	1.00141849109236	1.24794123506125	N
hsa-let-7b	NM_007371	765	3	401,218	0	1.0199511098685	1.24794123506125	N
hsa-let-7b	NM_012080	1391	3	111,22	0	0.87112400076183	1.24794123506125	N
hsa-let-7b	NM_012098	1590	2	NA	0	0.968312752683808	1.24794123506125	N
hsa-let-7b	NM_012199	4691	8	188,732,33,119,349,905,209	0	1.01087176882701	1.24794123506125	N
hsa-let-7b	NM_012268	330	2	6	1	1.05325152151333	1.24794123506125	N
hsa-let-7b	NM_012335	449	2	70	0	0.922326848661971	1.24794123506125	N
hsa-let-7b	NM_012388	3215	2	NA	0	0.89707468170417	1.24794123506125	N
hsa-let-7b	NM_013233	1476	2	952	0	1.36907359383725	1.24794123506125	N
hsa-let-7b	NM_014002	744	4	95,220,18	0	0.797355501864204	1.24794123506125	N
hsa-let-7b	NM_014023	2953	4	442,691,568	0	0.903408253907153	1.24794123506125	N
hsa-let-7b	NM_014038	447	1	NA	0	0.930227180503077	1.24794123506125	N
hsa-let-7b	NM_014042	310	1	NA	0	1.12080476936470	1.24794123506125	N
hsa-let-7b	NM_014289	1474	4	68,612,437	0	0.827883688986473	1.24794123506125	N
hsa-let-7b	NM_014309	602	1	NA	0	0.862801147288289	1.24794123506125	N
hsa-let-7b	NM_014311	628	2	325	0	0.941315332890081	1.24794123506125	N
hsa-let-7b	NM_014607	2185	2	NA	0	1.65393209107668	1.24794123506125	N
hsa-let-7b	NM_014640	313	2	187	0	0.802848679461406	1.24794123506125	N
hsa-let-7b	NM_014670	1677	2	167	0	1.19681486550091	1.24794123506125	N
hsa-let-7b	NM_014683	2196	3	281,134	0	1.01237936017480	1.24794123506125	N
hsa-let-7b	NM_014813	619	2	315	0	1.08519176134958	1.24794123506125	N
hsa-let-7b	NM_014872	2408	4	39,137	0	1.62901512614043	1.24794123506125	N
hsa-let-7b	NM_014902	1602	4	912,8,39	1	0.816712378959738	1.24794123506125	N
hsa-let-7b	NM_014904	4080	2	NA	0	1.19743720388869	1.24794123506125	N
hsa-let-7b	NM_015045	2289	3	617	0	1.24289119007305	1.24794123506125	N
hsa-let-7b	NM_015093	1892	2	NA	0	0.929421549132365	1.24794123506125	N
hsa-let-7b	NM_015094	4716	17	332,228,58,10,281,38,174,293,730,46,91,460,35,23,168	1	0.946221600228293	1.24794123506125	N
hsa-let-7b	NM_015100	2079	1	NA	0	1.11037731570708	1.24794123506125	N
hsa-let-7b	NM_015103	1137	1	NA	0	0.624338353803666	1.24794123506125	N
hsa-let-7b	NM_015346	1933	4	172,327,301	0	0.905069195324835	1.24794123506125	N
hsa-let-7b	NM_015460	2169	4	119,283,140	0	1.16861523286067	1.24794123506125	N
hsa-let-7b	NM_015488	1828	7	31,130,402,165,116,706	0	1.16207243622209	1.24794123506125	N
hsa-let-7b	NM_015534	1158	1	NA	0	0.991751101616683	1.24794123506125	N
hsa-let-7b	NM_015541	1516	2	946	0	2.09610356528317	1.24794123506125	N
hsa-let-7b	NM_015565	2304	2	NA	0	0.889212417324761	1.24794123506125	N
hsa-let-7b	NM_015680	710	2	193	0	1.06699247385857	1.24794123506125	Y
hsa-let-7b	NM_015975	1887	2	59	0	1.17646222675960	1.24794123506125	N
hsa-let-7b	NM_016040	2832	4	915,333,476	0	0.931772721526931	1.24794123506125	N
hsa-let-7b	NM_016072	2471	2	182	0	0.962861367953387	1.24794123506125	N
hsa-let-7b	NM_016125	1108	2	69	0	0.832602618030947	1.24794123506125	N
hsa-let-7b	NM_016174	514	2	6	1	1.29976427492734	1.24794123506125	N
hsa-let-7b	NM_016231	1753	3	854,32	0	1.05841102887044	1.24794123506125	N
hsa-let-7b	NM_016274	119	1	NA	0	0.793897688011059	1.24794123506125	N
hsa-let-7b	NM_016376	3889	3	380	0	1.13902546381888	1.24794123506125	N
hsa-let-7b	NM_016424	2061	3	611,343	0	1.03354055525204	1.24794123506125	N
hsa-let-7b	NM_016577	4639	8	258,277,394,239,337,547	0	0.972654947412286	1.24794123506125	N
hsa-let-7b	NM_016604	1344	1	NA	0	0.934068332245408	1.24794123506125	N
hsa-let-7b	NM_016617	2232	3	310	0	0.850185759889337	1.24794123506125	N
hsa-let-7b	NM_017548	2246	4	654,20,116	0	1.39044820070088	1.24794123506125	N
hsa-let-7b	NM_017644	5233	1	NA	0	1.41049348284767	1.24794123506125	N
hsa-let-7b	NM_017673	900	1	NA	0	1.15204733895275	1.24794123506125	N
hsa-let-7b	NM_017780	998	2	728	0	0.969357005313985	1.24794123506125	N
hsa-let-7b	NM_017911	374	1	NA	0	1.04322474831799	1.24794123506125	N
hsa-let-7b	NM_017919	1684	5	6,92,361,482	1	1.65754725419082	1.24794123506125	N
hsa-let-7b	NM_017944	3150	1	NA	0	1.00740933173403	1.24794123506125	N
hsa-let-7b	NM_017974	1337	1	NA	0	1.19727121535005	1.24794123506125	N
hsa-let-7b	NM_018061	1522	1	NA	0	0.952109889806213	1.24794123506125	N
hsa-let-7b	NM_018387	570	1	NA	0	0.936402051325314	1.24794123506125	N
hsa-let-7b	NM_018389	1724	6	17,532,16,403,73	0	0.926909248495873	1.24794123506125	N
hsa-let-7b	NM_018482	2624	4	559,669,382	0	0.855188880613622	1.24794123506125	N
hsa-let-7b	NM_018698	1996	2	5	1	1.01392433924124	1.24794123506125	N
hsa-let-7b	NM_019008	3840	6	244,93,176	0	0.923606351850495	1.24794123506125	N
hsa-let-7b	NM_019593	1034	2	210	0	0.73838748196623	1.24794123506125	N
hsa-let-7b	NM_019902	1135	2	681	0	0.925047914737607	1.24794123506125	N
hsa-let-7b	NM_020155	126	2	27	0	0.994332315389984	1.24794123506125	N
hsa-let-7b	NM_020310	2864	6	645,453,128,48,379	0	1.16893928672352	1.24794123506125	N
hsa-let-7b	NM_020474	2067	2	560	0	0.895894030227686	1.24794123506125	N
hsa-let-7b	NM_020962	2522	8	278,381,91,74,541,176,75	0	0.972149434046015	1.24794123506125	N
hsa-let-7b	NM_021117	2351	8	372,498,237,22,487,10,191	1	1.14177232585921	1.24794123506125	N
hsa-let-7b	NM_021168	1665	4	845,107,121	0	1.11841064699947	1.24794123506125	N
hsa-let-7b	NM_021210	272	2	170	0	0.931353009921002	1.24794123506125	N
hsa-let-7b	NM_021627	1266	1	NA	0	1.14321757447164	1.24794123506125	N
hsa-let-7b	NM_021643	1964	3	894,219	0	1.19486696559794	1.24794123506125	N
hsa-let-7b	NM_021831	633	1	NA	0	1.20276100514635	1.24794123506125	N
hsa-let-7b	NM_022078	521	1	NA	0	0.546199538408749	1.24794123506125	N
hsa-let-7b	NM_022130	1494	3	112,35	0	1.4175552833087	1.24794123506125	N
hsa-let-7b	NM_022749	1476	3	987,157	0	0.93539654168611	1.24794123506125	N
hsa-let-7b	NM_022763	3222	4	444,198	0	0.854587428874564	1.24794123506125	N
hsa-let-7b	NM_022912	3106	1	NA	0	1.32850163189817	1.24794123506125	N
hsa-let-7b	NM_024551	2624	4	893,272,99	0	2.39036346028788	1.24794123506125	N
hsa-let-7b	NM_024573	987	1	NA	0	1.58139744624909	1.24794123506125	N
hsa-let-7b	NM_024713	1675	1	NA	0	1.06451774571964	1.24794123506125	N
hsa-let-7b	NM_025191	3575	2	NA	0	1.45447651312658	1.24794123506125	N
hsa-let-7b	NM_025195	1957	6	9,606,291,298,308	1	1.01959414934802	1.24794123506125	N
hsa-let-7b	NM_030627	4192	4	956,64	0	1.32969927271769	1.24794123506125	N
hsa-let-7b	NM_030640	936	3	20,262	0	1.10003543694066	1.24794123506125	N
hsa-let-7b	NM_031890	3109	10	222,402,97,332,43,59,260,155	0	0.893537386841229	1.24794123506125	N
hsa-let-7b	NM_032016	793	1	NA	0	0.955319355418705	1.24794123506125	N
hsa-let-7b	NM_032105	8142	8	209,964,27,505,436	0	1.53388997190655	1.24794123506125	N
hsa-let-7b	NM_032145	1983	2	688	0	1.64792433247117	1.24794123506125	N
hsa-let-7b	NM_032186	1522	3	237,695	0	1.13002132620251	1.24794123506125	N
hsa-let-7b	NM_032231	385	1	NA	0	1.04898205656020	1.24794123506125	N
hsa-let-7b	NM_032350	638	1	NA	0	0.9264917276131	1.24794123506125	N
hsa-let-7b	NM_032582	1925	4	357,437,188	0	1.44137427288602	1.24794123506125	N
hsa-let-7b	NM_032808	1017	5	101,273,18,460	0	0.683635869274053	1.24794123506125	N
hsa-let-7b	NM_032833	2742	8	809,131,462,17,39,212,464	0	0.919422578282887	1.24794123506125	N
hsa-let-7b	NM_032837	2163	3	205,167	0	0.9785381479521	1.24794123506125	N
hsa-let-7b	NM_032866	3250	6	27,116,18,492	0	2.12153723570070	1.24794123506125	N
hsa-let-7b	NM_032932	6522	9	360,547,18,17,293,128	0	0.70256324099372	1.24794123506125	N
hsa-let-7b	NM_032947	1320	1	NA	0	0.954918822371917	1.24794123506125	N
hsa-let-7b	NM_032991	1592	1	NA	0	0.991407446431077	1.24794123506125	N
hsa-let-7b	NM_033089	1537	3	391,335	0	1.10442848273326	1.24794123506125	N
hsa-let-7b	NM_033161	2045	7	437,468,409,85,59,117	0	1.12101066218018	1.24794123506125	N
hsa-let-7b	NM_033315	2258	5	337,97,116,792	0	1.10910426717196	1.24794123506125	N
hsa-let-7b	NM_052837	306	1	NA	0	1.07445123041741	1.24794123506125	N
hsa-let-7b	NM_052880	1507	2	98	0	1.11022339539512	1.24794123506125	N
hsa-let-7b	NM_053056	3207	3	905,659	0	1.32632101573135	1.24794123506125	N
hsa-let-7b	NM_080867	5141	6	674,303,848,117,432	0	1.12349990303165	1.24794123506125	N
hsa-let-7b	NM_130438	3220	5	15,12,676	0	1.42939039597493	1.24794123506125	N
hsa-let-7b	NM_133176	1243	1	NA	0	1.13764465494853	1.24794123506125	N
hsa-let-7b	NM_133178	1160	3	786,45	0	0.621510211384924	1.24794123506125	N
hsa-let-7b	NM_134324	324	2	55	0	0.748461493396346	1.24794123506125	N
hsa-let-7b	NM_138300	1800	2	409	0	1.02133064563469	1.24794123506125	N
hsa-let-7b	NM_138619	1679	4	364,245,188	0	0.906858899054056	1.24794123506125	N
hsa-let-7b	NM_139244	1012	3	539,124	0	1.22518533190468	1.24794123506125	N
hsa-let-7b	NM_144599	5550	10	837,137,27,84,139,205,13,872	0	0.840284629682533	1.24794123506125	N
hsa-let-7b	NM_145690	2012	6	621,93,469,533,10	1	1.27487871192181	1.24794123506125	N
hsa-let-7b	NM_145808	3185	2	415	0	1.21899313402017	1.24794123506125	N
hsa-let-7b	NM_145893	1874	2	NA	0	0.603865853062387	1.24794123506125	N
hsa-let-7b	NM_147202	2827	6	121,340,75,43	0	0.948799398245346	1.24794123506125	N
hsa-let-7b	NM_152260	201	1	NA	0	0.89716795727107	1.24794123506125	N
hsa-let-7b	NM_152280	3554	8	364,320,33,61,177,59	0	1.01917373240678	1.24794123506125	N
hsa-let-7b	NM_152556	2002	2	NA	0	1.28507271884341	1.24794123506125	N
hsa-let-7b	NM_152758	3137	3	581,15	0	0.97515266314728	1.24794123506125	N
hsa-let-7b	NM_152896	872	2	77	0	1.19240142123072	1.24794123506125	N
hsa-let-7b	NM_153686	2515	5	379,256,213	0	1.11481166230279	1.24794123506125	N
hsa-let-7b	NM_153712	3312	5	585,159,410,168	0	1.30595030552897	1.24794123506125	N
hsa-let-7b	NM_170665	913	4	28,44,68	0	1.17552074567349	1.24794123506125	N
hsa-let-7b	NM_170740	3495	2	NA	0	0.89321847701135	1.24794123506125	N
hsa-let-7b	NM_172020	2082	8	296,44,316,15,585,67,54	0	1.00357608697554	1.24794123506125	N
hsa-let-7b	NM_172316	1529	3	192,407	0	1.02288219503860	1.24794123506125	N
hsa-let-7b	NM_173582	6354	7	661,63,96,157	0	1.59151416776695	1.24794123506125	N
hsa-let-7b	NM_173653	1505	4	246,243,273	0	1.65169808538592	1.24794123506125	N
hsa-let-7b	NM_173654	2415	5	28,931,53,731	0	1.20580782769076	1.24794123506125	N
hsa-let-7b	NM_173659	184	1	NA	0	0.983024991593747	1.24794123506125	N
hsa-let-7b	NM_173685	287	1	NA	0	1.04275483379447	1.24794123506125	N
hsa-let-7b	NM_173728	1614	1	NA	0	1.07791991814858	1.24794123506125	N
hsa-let-7b	NM_175568	1201	1	NA	0	0.891001644741272	1.24794123506125	N
hsa-let-7b	NM_175921	4365	13	41,166,250,276,135,26,392,337,364,66,643,968	0	1.11879832576853	1.24794123506125	N
hsa-let-7b	NM_177985	2310	1	NA	0	0.964564754737836	1.24794123506125	N
hsa-let-7b	NM_178153	7908	9	329,621,142,331,162,406	0	1.23630953822459	1.24794123506125	N
hsa-let-7b	NM_178326	1666	3	436,455	0	1.10799394705547	1.24794123506125	N
hsa-let-7b	NM_181443	2929	4	575,647	0	1.78583649704519	1.24794123506125	N
hsa-let-7b	NM_181528	493	1	NA	0	1.14802176985800	1.24794123506125	N
hsa-let-7b	NM_181659	3455	4	347,536	0	0.98559374143805	1.24794123506125	N
hsa-let-7b	NM_182765	2395	1	NA	0	1.05577323668602	1.24794123506125	N
hsa-let-7b	NM_182931	1028	1	NA	0	1.22731025687632	1.24794123506125	N
hsa-let-7b	NM_183376	2665	3	367,268	0	1.07512171708826	1.24794123506125	N
hsa-let-7b	NM_183416	2133	4	285,725,31	0	1.55930159892601	1.24794123506125	N
hsa-let-7b	NM_183425	1805	4	253,428,364	0	1.19851669046195	1.24794123506125	N
hsa-let-7b	NM_198320	5276	10	480,386,127,4,807,160,144	1	1.12233238389855	1.24794123506125	N
hsa-let-7b	NM_198597	1106	2	638	0	1.26041602317378	1.24794123506125	N
hsa-let-7b	NM_198990	3369	2	703	0	1.02388238487296	1.24794123506125	N
hsa-let-7b	NM_199482	1991	1	NA	0	0.975862642013891	1.24794123506125	N
hsa-let-7b	NM_201433	6619	9	284,112,84,4,242,271	1	0.869344560090021	1.24794123506125	N
hsa-let-7b	NM_202494	675	2	303	0	0.813441217561238	1.24794123506125	N
hsa-let-7b	NM_203351	2550	5	435,130,560,225	0	0.707351888193769	1.24794123506125	N
hsa-let-7b	NM_203453	2057	3	214,48	0	1.22510041147198	1.24794123506125	N
hsa-let-7b	NM_206909	5190	11	419,579,166,768,13,192,905,252,630,51	0	0.804715094771395	1.24794123506125	N
hsa-let-7b	NM_207442	1047	1	NA	0	0.915448098759857	1.24794123506125	N
hsa-let-7b	NM_213651	1847	2	549	0	0.73920683414963	1.24794123506125	N
hsa-let-7b	NM_213662	2518	7	60,86,360,49,535	0	0.836797240998419	1.24794123506125	N
hsa-let-7c	NM_000024	554	1	NA	0	0.651122094784514	1.48149114170099	N
hsa-let-7c	NM_000025	1220	2	292	0	0.838510061338072	1.48149114170099	N
hsa-let-7c	NM_000088	1407	5	20,771,343,81	0	0.845865391189081	1.48149114170099	N
hsa-let-7c	NM_000089	839	1	NA	0	1.2112905809767	1.48149114170099	N
hsa-let-7c	NM_000090	971	1	NA	0	1.37133875791738	1.48149114170099	N
hsa-let-7c	NM_000103	1354	6	221,298,357,15,90	0	1.41725562977806	1.48149114170099	N
hsa-let-7c	NM_000109	2691	2	NA	0	1.98281489286215	1.48149114170099	N
hsa-let-7c	NM_000124	153	1	NA	0	0.898070121249233	1.48149114170099	N
hsa-let-7c	NM_000189	2429	4	524,432,391	0	0.829195964314571	1.48149114170099	N
hsa-let-7c	NM_000212	2507	7	197,15,293,139,83,119	0	0.447574578174804	1.48149114170099	N
hsa-let-7c	NM_000319	1280	2	688	0	1.33002189890656	1.48149114170099	N
hsa-let-7c	NM_000321	1815	1	NA	0	0.893754186660292	1.48149114170099	N
hsa-let-7c	NM_000332	7273	8	4,7,927,608,45	2	1.33168235621109	1.48149114170099	N
hsa-let-7c	NM_000393	2155	1	NA	0	0.727893859989485	1.48149114170099	N
hsa-let-7c	NM_000572	1033	3	265,126	0	0.862920765215906	1.48149114170099	N
hsa-let-7c	NM_000584	1265	2	496	0	0.840203091909764	1.48149114170099	N
hsa-let-7c	NM_000600	424	2	311	0	0.99333689304338	1.48149114170099	N
hsa-let-7c	NM_000639	906	1	NA	0	0.986779739684499	1.48149114170099	N
hsa-let-7c	NM_000738	1079	2	74	0	0.854261695791499	1.48149114170099	N
hsa-let-7c	NM_000914	451	2	61	0	0.820969198252482	1.48149114170099	N
hsa-let-7c	NM_000933	1825	2	550	0	2.47779185486137	1.48149114170099	N
hsa-let-7c	NM_000944	2453	2	NA	0	1.51769826950041	1.48149114170099	N
hsa-let-7c	NM_001001323	3238	2	NA	0	1.33362217660695	1.48149114170099	N
hsa-let-7c	NM_001001349	1771	8	46,316,417,207,51,31,193	0	1.08869512310486	1.48149114170099	N
hsa-let-7c	NM_001002296	1427	2	320	0	1.16745342868241	1.48149114170099	N
hsa-let-7c	NM_001004317	4548	4	463,76	0	0.78398611041615	1.48149114170099	N
hsa-let-7c	NM_001151	314	1	NA	0	1.02370497494772	1.48149114170099	N
hsa-let-7c	NM_001191	1507	7	102,270,251,130,167,217	0	0.848890279397571	1.48149114170099	N
hsa-let-7c	NM_001206	3179	3	424,227	0	1.08673486252606	1.48149114170099	N
hsa-let-7c	NM_001273	608	3	26,390	0	0.764347185387203	1.48149114170099	Y
hsa-let-7c	NM_001304	3867	5	56,376,183,512	0	1.89533123358344	1.48149114170099	N
hsa-let-7c	NM_001394	923	1	NA	0	1.04953479734286	1.48149114170099	N
hsa-let-7c	NM_001395	1035	3	58,156	0	1.06164394865116	1.48149114170099	N
hsa-let-7c	NM_001482	989	2	379	0	1.39131587804042	1.48149114170099	N
hsa-let-7c	NM_001722	666	3	369,30	0	0.725878504848801	1.48149114170099	N
hsa-let-7c	NM_001759	5341	11	573,67,75,128,318,857,352,84,639,410	0	1.44346387273179	1.48149114170099	N
hsa-let-7c	NM_001761	1834	4	861,115,328	0	0.648374833849097	1.48149114170099	N
hsa-let-7c	NM_001789	1778	5	416,255,506,157	0	0.758909626487027	1.48149114170099	N
hsa-let-7c	NM_001838	988	3	343,151	0	0.557541075054023	1.48149114170099	N
hsa-let-7c	NM_001845	1417	2	NA	0	1.20347402169851	1.48149114170099	N
hsa-let-7c	NM_001846	849	1	NA	0	2.283069851325	1.48149114170099	N
hsa-let-7c	NM_001855	890	1	NA	0	1.31202935609421	1.48149114170099	N
hsa-let-7c	NM_001858	5179	4	850	0	1.03428587541112	1.48149114170099	N
hsa-let-7c	NM_001860	1203	1	NA	0	0.776845711462792	1.48149114170099	N
hsa-let-7c	NM_001933	1428	3	385,441	0	0.910448930509122	1.48149114170099	N
hsa-let-7c	NM_001951	677	2	117	0	0.875118323509579	1.48149114170099	N
hsa-let-7c	NM_002040	2812	2	NA	0	0.840954703771755	1.48149114170099	N
hsa-let-7c	NM_002168	295	1	NA	0	1.05182886945551	1.48149114170099	N
hsa-let-7c	NM_002188	827	3	35,397	0	0.843815796130018	1.48149114170099	N
hsa-let-7c	NM_002467	488	2	55	0	1.10691926454634	1.48149114170099	Y
hsa-let-7c	NM_002515	2076	1	NA	0	0.846921406408531	1.48149114170099	N
hsa-let-7c	NM_002576	1268	3	654,114	0	0.82493365448897	1.48149114170099	N
hsa-let-7c	NM_002581	5760	8	39,307,840,160,830,393,605	0	0.995332184801276	1.48149114170099	N
hsa-let-7c	NM_002586	1646	5	12,214,68,669	0	0.835261589135605	1.48149114170099	N
hsa-let-7c	NM_002657	3947	12	306,283,268,486,65,51,22,333,348,422,783	0	0.86564655776996	1.48149114170099	N
hsa-let-7c	NM_002776	530	5	85,144,54,42	0	1.01007330581165	1.48149114170099	N
hsa-let-7c	NM_002881	1464	2	166	0	1.10205788295024	1.48149114170099	N
hsa-let-7c	NM_002906	2436	1	NA	0	1.20957480988334	1.48149114170099	N
hsa-let-7c	NM_002928	1689	3	545,307	0	0.536890580943741	1.48149114170099	N
hsa-let-7c	NM_003074	2313	4	322,104,925	0	0.793636344263022	1.48149114170099	N
hsa-let-7c	NM_003216	3384	12	303,119,858,287,46,52,121,16,504,197,346	0	1.17818002605966	1.48149114170099	N
hsa-let-7c	NM_003246	2128	4	504,189,672	0	0.994160025657944	1.48149114170099	N
hsa-let-7c	NM_003385	1054	2	287	0	0.948388451249002	1.48149114170099	N
hsa-let-7c	NM_003635	569	2	304	0	0.9515820743327	1.48149114170099	N
hsa-let-7c	NM_003640	1610	1	NA	0	1.47974645443575	1.48149114170099	N
hsa-let-7c	NM_003749	2483	4	276,403,463	0	1.13087149499281	1.48149114170099	N
hsa-let-7c	NM_003758	1654	4	13,570,171	0	0.96366258669566	1.48149114170099	N
hsa-let-7c	NM_003759	4329	4	975,96,430	0	1.45430513495393	1.48149114170099	N
hsa-let-7c	NM_003780	738	3	32,11	0	0.943418632852424	1.48149114170099	N
hsa-let-7c	NM_003831	1789	1	NA	0	1.32010254328964	1.48149114170099	N
hsa-let-7c	NM_003848	1042	1	NA	0	1.52454633675795	1.48149114170099	N
hsa-let-7c	NM_004010	2691	2	NA	0	0.696961080067865	1.48149114170099	N
hsa-let-7c	NM_004069	281	2	67	0	0.87812608018665	1.48149114170099	Y
hsa-let-7c	NM_004186	984	3	136,365	0	0.98917658848505	1.48149114170099	N
hsa-let-7c	NM_004200	3391	7	375,240,55,285,8	1	0.85402783681852	1.48149114170099	N
hsa-let-7c	NM_004263	1869	2	730	0	0.838277609210314	1.48149114170099	N
hsa-let-7c	NM_004274	3256	3	202	0	0.904034665864005	1.48149114170099	N
hsa-let-7c	NM_004359	552	3	43,61	0	1.08158721250677	1.48149114170099	N
hsa-let-7c	NM_004417	663	1	NA	0	1.80104596357754	1.48149114170099	N
hsa-let-7c	NM_004423	2771	6	165,174,123,159	0	0.889304875393205	1.48149114170099	N
hsa-let-7c	NM_004438	3361	2	247	0	1.21289108048048	1.48149114170099	N
hsa-let-7c	NM_004481	2731	4	443,193,59	0	1.08087523277766	1.48149114170099	N
hsa-let-7c	NM_004612	4887	2	454	0	1.12568252258616	1.48149114170099	N
hsa-let-7c	NM_004630	1230	3	794,58	0	1.13843348348915	1.48149114170099	N
hsa-let-7c	NM_004824	1504	2	782	0	1.13049138659978	1.48149114170099	N
hsa-let-7c	NM_004834	3477	4	724,118,742	0	0.773031977765779	1.48149114170099	N
hsa-let-7c	NM_004929	1563	2	537	0	0.985583494068475	1.48149114170099	N
hsa-let-7c	NM_004992	8554	15	619,34,596,106,821,357,103,204,165,916,137,482,891	0	1.32349248224276	1.48149114170099	N
hsa-let-7c	NM_005009	464	1	NA	0	0.9426211779618	1.48149114170099	N
hsa-let-7c	NM_005051	104	1	NA	0	1.05113647884209	1.48149114170099	N
hsa-let-7c	NM_005060	1419	4	364,113,10	1	0.871818667307892	1.48149114170099	N
hsa-let-7c	NM_005063	3903	10	191,4,246,400,219,243,435,44	1	1.21533159742801	1.48149114170099	N
hsa-let-7c	NM_005197	6245	3	NA	0	1.40868593480038	1.48149114170099	N
hsa-let-7c	NM_005224	743	1	NA	0	0.88702704663426	1.48149114170099	N
hsa-let-7c	NM_005274	158	1	NA	0	1.51319718745694	1.48149114170099	N
hsa-let-7c	NM_005378	918	3	292,364	0	1.02168467320817	1.48149114170099	N
hsa-let-7c	NM_005430	1057	11	48,7,76,4,4,135,267,22,116,168	3	0.667412216792208	1.48149114170099	N
hsa-let-7c	NM_005475	3338	5	895,262,117,349	0	1.48673755558707	1.48149114170099	N
hsa-let-7c	NM_005539	1643	3	215,257	0	0.983161277240399	1.48149114170099	N
hsa-let-7c	NM_005639	1948	2	585	0	0.535775308340358	1.48149114170099	N
hsa-let-7c	NM_005739	2524	4	36,182	0	0.509374979047405	1.48149114170099	N
hsa-let-7c	NM_005920	3932	19	69,5,62,36,16,252,61,720,18,124,18,79,328,183,26,31,118,300	1	0.807097571948534	1.48149114170099	N
hsa-let-7c	NM_005940	787	2	314	0	0.726303783221417	1.48149114170099	N
hsa-let-7c	NM_005966	2463	3	150	0	0.920251435383023	1.48149114170099	N
hsa-let-7c	NM_005984	584	1	NA	0	1.05146439650986	1.48149114170099	Y
hsa-let-7c	NM_006016	2351	2	38	0	1.43694017654406	1.48149114170099	N
hsa-let-7c	NM_006094	2448	4	495,908,26	0	2.42452142064468	1.48149114170099	N
hsa-let-7c	NM_006195	1492	5	31,130,336,67	0	0.998372430056537	1.48149114170099	N
hsa-let-7c	NM_006267	896	2	422	0	1.11678386257577	1.48149114170099	N
hsa-let-7c	NM_006268	1223	5	89,191,355,123	0	1.03853511681231	1.48149114170099	Y
hsa-let-7c	NM_006290	2007	3	135,741	0	0.968886784446871	1.48149114170099	N
hsa-let-7c	NM_006315	4561	8	386,354,81,814,532,653	0	0.969289816935064	1.48149114170099	N
hsa-let-7c	NM_006336	1565	6	155,55,364,70,122	0	1.05876323207592	1.48149114170099	N
hsa-let-7c	NM_006367	1124	4	21,429,228	0	0.882400185910825	1.48149114170099	N
hsa-let-7c	NM_006380	4422	5	640,153	0	1.23357890538061	1.48149114170099	N
hsa-let-7c	NM_006465	2368	11	196,20,262,190,196,191,363,167,598,90	0	0.687770909069872	1.48149114170099	N
hsa-let-7c	NM_006628	4699	12	416,246,185,274,199,276,27,117,139,198	0	0.8570789442281	1.48149114170099	N
hsa-let-7c	NM_006633	817	3	73,29	0	1.05142795616223	1.48149114170099	N
hsa-let-7c	NM_006693	871	4	4,90,182	1	0.920883143093074	1.48149114170099	N
hsa-let-7c	NM_006763	2170	3	121	0	1.69325000497928	1.48149114170099	N
hsa-let-7c	NM_006831	436	1	NA	0	1.30215392800845	1.48149114170099	N
hsa-let-7c	NM_006913	494	2	409	0	1.04221288774502	1.48149114170099	N
hsa-let-7c	NM_007001	553	1	NA	0	1.76644643231016	1.48149114170099	N
hsa-let-7c	NM_007038	6131	4	695,472,758	0	0.960761336782234	1.48149114170099	N
hsa-let-7c	NM_007275	1211	3	62,80	0	1.60558606432032	1.48149114170099	N
hsa-let-7c	NM_007283	3135	10	142,99,608,332,163,87,385,689,99	0	1.06633814377359	1.48149114170099	N
hsa-let-7c	NM_007371	765	2	218	0	1.00556058039847	1.48149114170099	N
hsa-let-7c	NM_012080	1391	3	111,22	0	0.784883262659013	1.48149114170099	N
hsa-let-7c	NM_012098	1590	1	NA	0	1.24904893527432	1.48149114170099	N
hsa-let-7c	NM_012199	4691	8	188,732,33,119,349,38	0	1.39271494167977	1.48149114170099	N
hsa-let-7c	NM_012268	330	2	6	1	1.21074915830540	1.48149114170099	N
hsa-let-7c	NM_012308	2615	8	30,58,358,23,376,953,577	0	0.928034278624359	1.48149114170099	N
hsa-let-7c	NM_012335	449	2	70	0	0.877000761210835	1.48149114170099	N
hsa-let-7c	NM_012388	3215	1	NA	0	1.01325690015909	1.48149114170099	N
hsa-let-7c	NM_014002	744	7	4,91,138,82,18,188	1	0.757881922453823	1.48149114170099	N
hsa-let-7c	NM_014023	2953	3	691,568	0	0.600672283080754	1.48149114170099	N
hsa-let-7c	NM_014038	447	1	NA	0	0.930227180503077	1.48149114170099	N
hsa-let-7c	NM_014042	310	1	NA	0	1.04185896845828	1.48149114170099	N
hsa-let-7c	NM_014309	602	1	NA	0	0.848831440846407	1.48149114170099	N
hsa-let-7c	NM_014607	2185	2	NA	0	1.50383887354419	1.48149114170099	N
hsa-let-7c	NM_014640	313	2	187	0	0.543442763205118	1.48149114170099	N
hsa-let-7c	NM_014670	1677	2	167	0	0.985276122519	1.48149114170099	N
hsa-let-7c	NM_014683	2196	3	281,134	0	1.21528947797438	1.48149114170099	N
hsa-let-7c	NM_014813	619	1	NA	0	0.891866697788843	1.48149114170099	N
hsa-let-7c	NM_014872	2408	3	39,137	0	2.16070183210777	1.48149114170099	N
hsa-let-7c	NM_014902	1602	5	29,912,8,39	1	0.815976777983698	1.48149114170099	N
hsa-let-7c	NM_014904	4080	3	NA	0	1.16420893899514	1.48149114170099	N
hsa-let-7c	NM_015045	2289	1	NA	0	1.04949842386888	1.48149114170099	N
hsa-let-7c	NM_015093	1892	2	NA	0	1.55687163688943	1.48149114170099	N
hsa-let-7c	NM_015094	4716	18	268,64,228,58,10,281,38,174,293,730,46,91,460,35,23,168	1	0.82885980089061	1.48149114170099	N
hsa-let-7c	NM_015100	2079	1	NA	0	0.958998191704475	1.48149114170099	N
hsa-let-7c	NM_015103	1137	1	NA	0	1.15476557116469	1.48149114170099	N
hsa-let-7c	NM_015117	409	2	163	0	0.834104472941667	1.48149114170099	N
hsa-let-7c	NM_015346	1933	4	172,327,301	0	1.06087156047382	1.48149114170099	N
hsa-let-7c	NM_015460	2169	3	119,423	0	1.05965894282078	1.48149114170099	N
hsa-let-7c	NM_015488	1828	7	31,130,402,165,116,706	0	1.27094359115577	1.48149114170099	N
hsa-let-7c	NM_015534	1158	1	NA	0	1.17617277354973	1.48149114170099	N
hsa-let-7c	NM_015541	1516	1	NA	0	2.56676283636312	1.48149114170099	N
hsa-let-7c	NM_015565	2304	1	NA	0	0.576323199213277	1.48149114170099	N
hsa-let-7c	NM_015975	1887	2	59	0	1.15948567809332	1.48149114170099	N
hsa-let-7c	NM_016040	2832	3	476	0	1.0109418395471	1.48149114170099	N
hsa-let-7c	NM_016072	2471	1	NA	0	0.816203046150902	1.48149114170099	N
hsa-let-7c	NM_016125	1108	1	NA	0	0.750279476640792	1.48149114170099	N
hsa-let-7c	NM_016174	514	2	6	1	1.38482147263867	1.48149114170099	N
hsa-let-7c	NM_016231	1753	3	854,32	0	1.03864310107911	1.48149114170099	N
hsa-let-7c	NM_016274	119	1	NA	0	1.08642606685206	1.48149114170099	N
hsa-let-7c	NM_016376	3889	3	380	0	1.12459068330214	1.48149114170099	N
hsa-let-7c	NM_016424	2061	2	611	0	1.21109748775920	1.48149114170099	N
hsa-let-7c	NM_016617	2232	3	310	0	0.933097666696997	1.48149114170099	N
hsa-let-7c	NM_017548	2246	4	654,20,116	0	1.21020378338524	1.48149114170099	N
hsa-let-7c	NM_017644	5233	1	NA	0	1.27929590275551	1.48149114170099	N
hsa-let-7c	NM_017673	900	1	NA	0	0.907676430029536	1.48149114170099	N
hsa-let-7c	NM_017780	998	1	NA	0	0.934003589806142	1.48149114170099	N
hsa-let-7c	NM_017911	374	1	NA	0	1.14210872732073	1.48149114170099	N
hsa-let-7c	NM_017919	1684	4	6,92,361	1	1.70603825855212	1.48149114170099	N
hsa-let-7c	NM_017974	1337	1	NA	0	1.07381837695161	1.48149114170099	N
hsa-let-7c	NM_018061	1522	1	NA	0	1.02729462387032	1.48149114170099	N
hsa-let-7c	NM_018387	570	1	NA	0	0.898630541330418	1.48149114170099	N
hsa-let-7c	NM_018389	1724	7	17,532,16,403,73,237	0	1.09001651979630	1.48149114170099	N
hsa-let-7c	NM_018482	2624	3	559	0	0.965313861056174	1.48149114170099	N
hsa-let-7c	NM_018698	1996	2	5	1	0.962194194562309	1.48149114170099	N
hsa-let-7c	NM_019008	3840	5	244,93	0	0.894714932621727	1.48149114170099	N
hsa-let-7c	NM_019593	1034	1	NA	0	0.807005270054825	1.48149114170099	N
hsa-let-7c	NM_019902	1135	2	681	0	0.82356247427261	1.48149114170099	N
hsa-let-7c	NM_020155	126	2	27	0	0.753928701282825	1.48149114170099	N
hsa-let-7c	NM_020310	2864	6	645,453,128,48,243	0	0.766628745746035	1.48149114170099	N
hsa-let-7c	NM_020474	2067	2	560	0	0.895894030227686	1.48149114170099	N
hsa-let-7c	NM_020962	2522	7	381,91,74,541,176,75	0	0.852930443715886	1.48149114170099	N
hsa-let-7c	NM_021117	2351	9	22,848,237,60,242,207,187,14	0	0.981316212178123	1.48149114170099	N
hsa-let-7c	NM_021168	1665	5	422,423,107,121	0	0.76739964358454	1.48149114170099	N
hsa-let-7c	NM_021210	272	2	170	0	1.09122605738632	1.48149114170099	N
hsa-let-7c	NM_021627	1266	1	NA	0	0.808853315156219	1.48149114170099	N
hsa-let-7c	NM_021643	1964	3	894,219	0	1.24383920861769	1.48149114170099	N
hsa-let-7c	NM_021831	633	2	359	0	1.15572647773893	1.48149114170099	N
hsa-let-7c	NM_022078	521	1	NA	0	0.405619804735883	1.48149114170099	N
hsa-let-7c	NM_022308	1576	2	199	0	1.04931657540693	1.48149114170099	N
hsa-let-7c	NM_022465	2505	10	111,38,590,244,140,477,103,453,303	0	1.05709131000814	1.48149114170099	N
hsa-let-7c	NM_022749	1476	3	987,157	0	1.44307871895372	1.48149114170099	N
hsa-let-7c	NM_022763	3222	3	198	0	0.921847492080987	1.48149114170099	N
hsa-let-7c	NM_022912	3106	1	NA	0	1.35416168034869	1.48149114170099	N
hsa-let-7c	NM_024551	2624	4	893,272,99	0	2.42638754915356	1.48149114170099	N
hsa-let-7c	NM_024573	987	1	NA	0	1.58139744624909	1.48149114170099	N
hsa-let-7c	NM_024713	1675	1	NA	0	1.00333264742883	1.48149114170099	N
hsa-let-7c	NM_025191	3575	2	NA	0	1.54386863338726	1.48149114170099	N
hsa-let-7c	NM_025195	1957	6	9,606,291,298,308	1	0.840686610038888	1.48149114170099	N
hsa-let-7c	NM_030627	4192	5	591,365,64	0	1.56076139625558	1.48149114170099	N
hsa-let-7c	NM_030640	936	3	262,4	1	1.14674927872254	1.48149114170099	N
hsa-let-7c	NM_032016	793	1	NA	0	0.558469346212319	1.48149114170099	N
hsa-let-7c	NM_032105	8142	14	132,209,964,52,196,27,505,436,395,792,694,188	0	2.36681181159382	1.48149114170099	N
hsa-let-7c	NM_032145	1983	2	688	0	1.59532460178241	1.48149114170099	N
hsa-let-7c	NM_032186	1522	3	237,695	0	1.13752637781964	1.48149114170099	N
hsa-let-7c	NM_032231	385	1	NA	0	1.03957222938471	1.48149114170099	N
hsa-let-7c	NM_032350	638	1	NA	0	0.968349668466469	1.48149114170099	N
hsa-let-7c	NM_032582	1925	4	357,437,188	0	1.50726177498666	1.48149114170099	N
hsa-let-7c	NM_032808	1017	6	36,65,273,18,460	0	0.624251808128763	1.48149114170099	N
hsa-let-7c	NM_032833	2742	7	940,462,17,39,212,464	0	0.789575976287239	1.48149114170099	N
hsa-let-7c	NM_032837	2163	3	205,167	0	0.978470323206921	1.48149114170099	N
hsa-let-7c	NM_032866	3250	6	27,116,18,905	0	2.12153723570070	1.48149114170099	N
hsa-let-7c	NM_032932	6522	10	360,138,547,18,17,293,128	0	0.667250321217339	1.48149114170099	N
hsa-let-7c	NM_032947	1320	2	593	0	0.979216654035547	1.48149114170099	N
hsa-let-7c	NM_032991	1592	1	NA	0	0.826908726606597	1.48149114170099	N
hsa-let-7c	NM_033089	1537	2	369	0	1.10442848273326	1.48149114170099	N
hsa-let-7c	NM_033157	2392	2	156	0	1.01095935798603	1.48149114170099	N
hsa-let-7c	NM_033161	2045	7	371,66,468,409,4,257	1	1.30143206071198	1.48149114170099	N
hsa-let-7c	NM_033315	2258	5	97,116,533,259	0	0.936853259785573	1.48149114170099	N
hsa-let-7c	NM_033381	1167	1	NA	0	0.925112036395268	1.48149114170099	N
hsa-let-7c	NM_052880	1507	2	98	0	1.24859015893298	1.48149114170099	N
hsa-let-7c	NM_053056	3207	3	905,659	0	1.06193097889429	1.48149114170099	N
hsa-let-7c	NM_080867	5141	6	674,303,848,117,432	0	1.06282200259786	1.48149114170099	N
hsa-let-7c	NM_130438	3220	5	15,12,676	0	1.39484034596502	1.48149114170099	N
hsa-let-7c	NM_133176	1243	2	43	0	1.24694687343543	1.48149114170099	N
hsa-let-7c	NM_133178	1160	3	786,44	0	0.68425216525975	1.48149114170099	N
hsa-let-7c	NM_134324	324	2	55	0	0.622048942301995	1.48149114170099	N
hsa-let-7c	NM_138300	1800	4	409,521,169	0	0.875785822326906	1.48149114170099	N
hsa-let-7c	NM_138619	1679	5	364,245,78,110	0	0.943242088822354	1.48149114170099	N
hsa-let-7c	NM_139244	1012	2	663	0	1.00343697143148	1.48149114170099	N
hsa-let-7c	NM_144599	5550	9	837,137,27,84,344,13,872	0	0.936110017873882	1.48149114170099	N
hsa-let-7c	NM_145690	2012	6	714,469,421,112,10	1	1.12527685859192	1.48149114170099	N
hsa-let-7c	NM_145808	3185	1	NA	0	1.31087488890550	1.48149114170099	N
hsa-let-7c	NM_145893	1874	1	NA	0	0.780542990605292	1.48149114170099	N
hsa-let-7c	NM_152260	201	1	NA	0	0.946024859434235	1.48149114170099	N
hsa-let-7c	NM_152280	3554	9	364,320,33,61,622,52,7	1	0.934392111764355	1.48149114170099	N
hsa-let-7c	NM_152556	2002	1	NA	0	1.07568077558207	1.48149114170099	N
hsa-let-7c	NM_152758	3137	2	581	0	1.06962122580948	1.48149114170099	N
hsa-let-7c	NM_152896	872	2	77	0	1.32573277138732	1.48149114170099	N
hsa-let-7c	NM_153686	2515	4	256,213	0	1.11655165804370	1.48149114170099	N
hsa-let-7c	NM_153712	3312	4	585,159,410	0	1.47237994061078	1.48149114170099	N
hsa-let-7c	NM_170665	913	3	33,39	0	1.24108334245126	1.48149114170099	N
hsa-let-7c	NM_170740	3495	4	832,405	0	1.3633348997074	1.48149114170099	N
hsa-let-7c	NM_172020	2082	8	51,245,44,316,600,67,54	0	0.99278966354311	1.48149114170099	N
hsa-let-7c	NM_172316	1529	3	192,407	0	1.20407478452620	1.48149114170099	N
hsa-let-7c	NM_173582	6354	5	63,360	0	1.08726227751157	1.48149114170099	N
hsa-let-7c	NM_173653	1505	2	243	0	1.44603252240866	1.48149114170099	N
hsa-let-7c	NM_173654	2415	4	28,931,784	0	1.31066592083953	1.48149114170099	N
hsa-let-7c	NM_173659	184	2	156	0	0.833925263475479	1.48149114170099	N
hsa-let-7c	NM_173728	1614	1	NA	0	1.14786263127830	1.48149114170099	N
hsa-let-7c	NM_175568	1201	2	164	0	0.982343846686512	1.48149114170099	N
hsa-let-7c	NM_175921	4365	7	416,276,135,66,643	0	0.993712212053532	1.48149114170099	N
hsa-let-7c	NM_177985	2310	1	NA	0	1.02452131521445	1.48149114170099	N
hsa-let-7c	NM_178153	7908	12	59,329,531,90,142,331,130,32,325	0	0.814016532090106	1.48149114170099	N
hsa-let-7c	NM_181443	2929	4	575,647	0	2.01572663581356	1.48149114170099	N
hsa-let-7c	NM_181528	493	1	NA	0	1.19801834501825	1.48149114170099	N
hsa-let-7c	NM_181659	3455	5	347,859,536	0	1.01415277457945	1.48149114170099	N
hsa-let-7c	NM_182765	2395	1	NA	0	0.506610891979715	1.48149114170099	N
hsa-let-7c	NM_182909	1231	4	599,465,40	0	1.94497282751284	1.48149114170099	N
hsa-let-7c	NM_182931	1028	1	NA	0	1.50279685304749	1.48149114170099	N
hsa-let-7c	NM_183376	2665	3	367,268	0	1.09672361622639	1.48149114170099	N
hsa-let-7c	NM_183416	2133	3	725,31	0	2.11388955238620	1.48149114170099	N
hsa-let-7c	NM_183425	1805	6	21,232,428,352,12	0	1.01452189423371	1.48149114170099	N
hsa-let-7c	NM_198320	5276	10	386,127,4,803,35,160,144	1	1.15773093534137	1.48149114170099	N
hsa-let-7c	NM_198597	1106	3	106,532	0	1.24552156442776	1.48149114170099	N
hsa-let-7c	NM_198990	3369	3	703,495	0	0.906827470264226	1.48149114170099	N
hsa-let-7c	NM_199482	1991	1	NA	0	1.01010131137845	1.48149114170099	N
hsa-let-7c	NM_201433	6619	11	284,112,84,4,242,721,601,89,271	1	1.17443754921745	1.48149114170099	N
hsa-let-7c	NM_202494	675	3	255,48	0	0.985050777641605	1.48149114170099	N
hsa-let-7c	NM_203351	2550	6	435,130,69,491,225	0	0.890538568660711	1.48149114170099	N
hsa-let-7c	NM_203453	2057	5	9,679,214,48	1	1.22510041147198	1.48149114170099	N
hsa-let-7c	NM_206909	5190	10	419,579,166,768,13,192,593,312,933	0	0.621036514140141	1.48149114170099	N
hsa-let-7c	NM_207442	1047	1	NA	0	0.820826947456657	1.48149114170099	N
hsa-let-7c	NM_213651	1847	2	426	0	0.828831075296686	1.48149114170099	N
hsa-let-7c	NM_213662	2518	9	37,60,37,218,142,49,535	0	0.817590308407735	1.48149114170099	N
hsa-let-7d	NM_000024	554	1	NA	0	0.65537838621347	4.14710622136896	N
hsa-let-7d	NM_000025	1220	4	473,626,5	1	0.884448472606075	4.14710622136896	N
hsa-let-7d	NM_000088	1407	4	343,30,155	0	1.17715149354171	4.14710622136896	N
hsa-let-7d	NM_000089	839	2	379	0	2.24205240559099	4.14710622136896	N
hsa-let-7d	NM_000090	971	2	254	0	1.7788008509937	4.14710622136896	N
hsa-let-7d	NM_000103	1354	3	336,425	0	1.05936518370290	4.14710622136896	N
hsa-let-7d	NM_000109	2691	3	133	0	1.74315396270749	4.14710622136896	N
hsa-let-7d	NM_000124	153	1	NA	0	0.727465129360314	4.14710622136896	N
hsa-let-7d	NM_000212	2507	3	5,530	1	0.661127302571288	4.14710622136896	N
hsa-let-7d	NM_000393	2155	2	593	0	1.04775397876341	4.14710622136896	N
hsa-let-7d	NM_000572	1033	2	23	0	0.72442086250931	4.14710622136896	N
hsa-let-7d	NM_000738	1079	1	NA	0	0.87212086899803	4.14710622136896	N
hsa-let-7d	NM_000883	729	2	132	0	0.709217480136265	4.14710622136896	N
hsa-let-7d	NM_000914	451	2	274	0	1.00521214004148	4.14710622136896	N
hsa-let-7d	NM_001001323	3238	4	48,18	0	1.33362217660695	4.14710622136896	N
hsa-let-7d	NM_001001890	4348	5	143,202,466	0	1.04579494366573	4.14710622136896	N
hsa-let-7d	NM_001002296	1427	3	98,850	0	1.12927746360095	4.14710622136896	N
hsa-let-7d	NM_001004317	4548	6	440,98,74,559,605	0	0.867689033176938	4.14710622136896	N
hsa-let-7d	NM_001191	1507	5	76,203,241,131	0	0.883621238205257	4.14710622136896	N
hsa-let-7d	NM_001206	3179	3	260	0	1.02115367785386	4.14710622136896	N
hsa-let-7d	NM_001222	2031	3	206,197	0	1.39779229566444	4.14710622136896	N
hsa-let-7d	NM_001273	608	1	NA	0	0.752779893609521	4.14710622136896	Y
hsa-let-7d	NM_001304	3867	7	56,747,577,13,84	0	1.66266786011433	4.14710622136896	N
hsa-let-7d	NM_001406	1816	6	289,125,66,910,148	0	0.70639645105574	4.14710622136896	N
hsa-let-7d	NM_001482	989	2	379	0	1.41264112288543	4.14710622136896	N
hsa-let-7d	NM_001619	1448	2	533	0	0.748617147771665	4.14710622136896	Y
hsa-let-7d	NM_001693	1304	4	133,633,10	1	1.40948194736637	4.14710622136896	N
hsa-let-7d	NM_001722	666	2	30	0	0.923862465409225	4.14710622136896	N
hsa-let-7d	NM_001742	1869	3	175,392	0	0.709487907333817	4.14710622136896	N
hsa-let-7d	NM_001761	1834	4	407,677,444	0	0.6681296552126	4.14710622136896	N
hsa-let-7d	NM_001789	1778	2	417	0	0.838219506247897	4.14710622136896	N
hsa-let-7d	NM_001838	988	4	148,494,177	0	0.616276634950617	4.14710622136896	N
hsa-let-7d	NM_001894	1308	2	522	0	0.90328302361084	4.14710622136896	Y
hsa-let-7d	NM_001933	1428	2	8	1	1.04019210996521	4.14710622136896	N
hsa-let-7d	NM_001946	1216	2	124	0	0.957503721872216	4.14710622136896	N
hsa-let-7d	NM_001951	677	1	NA	0	0.800847804646058	4.14710622136896	N
hsa-let-7d	NM_002028	1357	6	6,264,276,60,161	1	1.18863024807162	4.14710622136896	N
hsa-let-7d	NM_002188	827	1	NA	0	0.908652141782786	4.14710622136896	N
hsa-let-7d	NM_002202	1108	1	NA	0	0.696936925656051	4.14710622136896	N
hsa-let-7d	NM_002515	2076	4	486,79,49	0	0.864537231307865	4.14710622136896	N
hsa-let-7d	NM_002576	1268	4	784,88,27	0	0.826908726606597	4.14710622136896	N
hsa-let-7d	NM_002581	5760	9	200,651,894,991,61,873,56,759	0	1.07166203381607	4.14710622136896	N
hsa-let-7d	NM_002586	1646	2	69	0	0.86259185581261	4.14710622136896	N
hsa-let-7d	NM_002648	1379	5	256,69,146,207	0	0.794643678442963	4.14710622136896	Y
hsa-let-7d	NM_002657	3947	8	507,754,331,124,141,163	0	0.943144023081323	4.14710622136896	N
hsa-let-7d	NM_002721	577	2	359	0	0.655037769497257	4.14710622136896	N
hsa-let-7d	NM_002776	530	5	18,20,242,112	0	1.02803900278793	4.14710622136896	N
hsa-let-7d	NM_002881	1464	2	73	0	0.922358814628631	4.14710622136896	N
hsa-let-7d	NM_002928	1689	4	880,63,20	0	0.614399948396653	4.14710622136896	N
hsa-let-7d	NM_003074	2313	3	624,235	0	0.814620485621407	4.14710622136896	N
hsa-let-7d	NM_003216	3384	8	246,15,244,91,287	0	1.16069586902515	4.14710622136896	N
hsa-let-7d	NM_003272	747	1	NA	0	1.00842235098309	4.14710622136896	N
hsa-let-7d	NM_003640	1610	1	NA	0	1.81944696661178	4.14710622136896	N
hsa-let-7d	NM_003749	2483	5	216,59,354,541	0	1.15623528093415	4.14710622136896	N
hsa-let-7d	NM_003759	4329	6	71,483,133,76,742	0	1.12576445325261	4.14710622136896	N
hsa-let-7d	NM_003831	1789	1	NA	0	1.33751029854341	4.14710622136896	N
hsa-let-7d	NM_003887	2350	3	902,323	0	1.14655057943168	4.14710622136896	N
hsa-let-7d	NM_004010	2691	3	133	0	0.807508863202241	4.14710622136896	N
hsa-let-7d	NM_004040	1401	3	217,66	0	0.988285651500732	4.14710622136896	N
hsa-let-7d	NM_004069	281	1	NA	0	0.822564092405057	4.14710622136896	Y
hsa-let-7d	NM_004186	984	3	137,365	0	0.910827654322602	4.14710622136896	N
hsa-let-7d	NM_004200	3391	3	580	0	0.780775668683297	4.14710622136896	N
hsa-let-7d	NM_004263	1869	3	423,307	0	0.876119762637489	4.14710622136896	N
hsa-let-7d	NM_004274	3256	3	293	0	0.793278855385232	4.14710622136896	N
hsa-let-7d	NM_004369	773	1	NA	0	3.16197289344808	4.14710622136896	N
hsa-let-7d	NM_004423	2771	7	258,79,210,560,50	0	0.915067453757084	4.14710622136896	N
hsa-let-7d	NM_004612	4887	2	162	0	1.10450503853534	4.14710622136896	N
hsa-let-7d	NM_004834	3477	6	119,874,37,128,151	0	0.816203046150902	4.14710622136896	N
hsa-let-7d	NM_004929	1563	1	NA	0	0.86988705464297	4.14710622136896	N
hsa-let-7d	NM_004966	1020	1	NA	0	1.13571433425458	4.14710622136896	N
hsa-let-7d	NM_004992	8554	11	897,482,145,67,369,311,807	0	1.30780731691134	4.14710622136896	N
hsa-let-7d	NM_005009	464	3	69,148	0	0.895366347233828	4.14710622136896	N
hsa-let-7d	NM_005051	104	1	NA	0	0.975558302083125	4.14710622136896	N
hsa-let-7d	NM_005063	3903	3	NA	0	1.06776931848598	4.14710622136896	N
hsa-let-7d	NM_005274	158	1	NA	0	1.36959562656429	4.14710622136896	N
hsa-let-7d	NM_005430	1057	5	76,136,8,288	1	1.03929124250733	4.14710622136896	N
hsa-let-7d	NM_005739	2524	3	602	0	0.603970504107818	4.14710622136896	N
hsa-let-7d	NM_005920	3932	10	172,268,529,252,29,211,326,445,215	0	0.840899329583661	4.14710622136896	N
hsa-let-7d	NM_005964	1592	1	NA	0	1.06873190979257	4.14710622136896	N
hsa-let-7d	NM_006195	1492	2	67	0	0.891897608068824	4.14710622136896	N
hsa-let-7d	NM_006267	896	2	140	0	1.13756580216289	4.14710622136896	N
hsa-let-7d	NM_006268	1223	5	190,125,230,123	0	0.94278453591824	4.14710622136896	Y
hsa-let-7d	NM_006290	2007	4	192,535,14	0	1.13780237691775	4.14710622136896	N
hsa-let-7d	NM_006315	4561	5	7,436,98	1	1.04884391685531	4.14710622136896	N
hsa-let-7d	NM_006465	2368	4	852,5	1	0.93144984966217	4.14710622136896	N
hsa-let-7d	NM_006544	6144	10	349,154,90,919,926,401,222,305	0	1.22416667510069	4.14710622136896	N
hsa-let-7d	NM_006628	4699	10	251,95,245,511,419,5,26,465	1	1.24681723251862	4.14710622136896	N
hsa-let-7d	NM_006633	817	2	114	0	1.06614229250288	4.14710622136896	N
hsa-let-7d	NM_006693	871	1	NA	0	0.974054904482854	4.14710622136896	N
hsa-let-7d	NM_006738	4678	9	25,895,916,11,672,173,164	0	0.87555517428418	4.14710622136896	N
hsa-let-7d	NM_006766	1461	5	248,154,169,65	0	1.09433162724763	4.14710622136896	N
hsa-let-7d	NM_006831	436	1	NA	0	1.21697539524362	4.14710622136896	N
hsa-let-7d	NM_006913	494	1	NA	0	0.99591878253167	4.14710622136896	N
hsa-let-7d	NM_006943	3367	8	20,13,176,430,165,511,507	0	0.940532694342613	4.14710622136896	N
hsa-let-7d	NM_007001	553	2	59	0	2.07692626707655	4.14710622136896	N
hsa-let-7d	NM_007038	6131	2	NA	0	1.07400447162012	4.14710622136896	N
hsa-let-7d	NM_007159	1779	1	NA	0	1.68557403989864	4.14710622136896	N
hsa-let-7d	NM_007218	974	2	12	0	1.03189773409438	4.14710622136896	N
hsa-let-7d	NM_007275	1211	2	61	0	1.41578284543710	4.14710622136896	N
hsa-let-7d	NM_007282	1055	1	NA	0	1.11191769298003	4.14710622136896	N
hsa-let-7d	NM_007283	3135	4	108,848,967	0	0.978453367755185	4.14710622136896	N
hsa-let-7d	NM_012080	1391	1	NA	0	0.768517490850038	4.14710622136896	N
hsa-let-7d	NM_012199	4691	4	155,268,367	0	1.44528098274901	4.14710622136896	N
hsa-let-7d	NM_012268	330	2	5	1	0.92200724992006	4.14710622136896	N
hsa-let-7d	NM_012325	1669	2	889	0	1.0856431737775	4.14710622136896	N
hsa-let-7d	NM_012335	449	1	NA	0	0.920985277965211	4.14710622136896	N
hsa-let-7d	NM_012388	3215	3	785,236	0	1.15196748788372	4.14710622136896	N
hsa-let-7d	NM_014002	744	2	96	0	0.785639842145647	4.14710622136896	N
hsa-let-7d	NM_014023	2953	3	226,442	0	1.40575969827172	4.14710622136896	N
hsa-let-7d	NM_014038	447	1	NA	0	1.05589765107726	4.14710622136896	N
hsa-let-7d	NM_014640	313	1	NA	0	0.65422101147382	4.14710622136896	N
hsa-let-7d	NM_014670	1677	3	167,904	0	1.14353458563209	4.14710622136896	N
hsa-let-7d	NM_014683	2196	2	697	0	0.87618049273654	4.14710622136896	N
hsa-let-7d	NM_014735	2165	2	503	0	1.02405982554365	4.14710622136896	N
hsa-let-7d	NM_014813	619	1	NA	0	0.964665047752614	4.14710622136896	N
hsa-let-7d	NM_014840	3455	5	789,166,682	0	1.05201479930171	4.14710622136896	N
hsa-let-7d	NM_014872	2408	5	64,38,137	0	2.64386772616473	4.14710622136896	N
hsa-let-7d	NM_014902	1602	2	57	0	0.881541259573385	4.14710622136896	N
hsa-let-7d	NM_015094	4716	11	332,229,57,9,320,209,259,40,226	1	0.719815962172155	4.14710622136896	N
hsa-let-7d	NM_015103	1137	1	NA	0	1.83426235154010	4.14710622136896	N
hsa-let-7d	NM_015115	3263	3	558	0	1.03347249989918	4.14710622136896	N
hsa-let-7d	NM_015335	2706	2	NA	0	0.992954833126631	4.14710622136896	N
hsa-let-7d	NM_015346	1933	6	171,272,55,366,385	0	0.911111800564466	4.14710622136896	N
hsa-let-7d	NM_015460	2169	3	119	0	0.965133219723282	4.14710622136896	N
hsa-let-7d	NM_015488	1828	5	402,167,518,303	0	1.13732927659726	4.14710622136896	N
hsa-let-7d	NM_015534	1158	1	NA	0	1.16477395375804	4.14710622136896	N
hsa-let-7d	NM_015541	1516	3	845,101	0	2.25417574741527	4.14710622136896	N
hsa-let-7d	NM_015565	2304	2	814	0	0.576323199213277	4.14710622136896	N
hsa-let-7d	NM_015726	1882	8	153,82,142,14,185,103,262	0	1.19980504254719	4.14710622136896	N
hsa-let-7d	NM_015975	1887	2	54	0	1.06772121168568	4.14710622136896	N
hsa-let-7d	NM_016040	2832	1	NA	0	0.889027530024548	4.14710622136896	N
hsa-let-7d	NM_016072	2471	4	941,183,601	0	0.816203046150902	4.14710622136896	N
hsa-let-7d	NM_016125	1108	2	69	0	0.83090186479641	4.14710622136896	N
hsa-let-7d	NM_016174	514	1	NA	0	1.04815349115578	4.14710622136896	N
hsa-let-7d	NM_016231	1753	2	856	0	1.00434156729192	4.14710622136896	N
hsa-let-7d	NM_016376	3889	4	967,380	0	1.04030026652199	4.14710622136896	N
hsa-let-7d	NM_016577	4639	7	268,170,824,450,489	0	0.798727338724301	4.14710622136896	N
hsa-let-7d	NM_016617	2232	2	NA	0	1.14385168469889	4.14710622136896	N
hsa-let-7d	NM_017548	2246	2	NA	0	1.53368265967309	4.14710622136896	N
hsa-let-7d	NM_017582	1896	4	31,246,655	0	1.17397362776644	4.14710622136896	N
hsa-let-7d	NM_017812	802	2	82	0	1.13308021612383	4.14710622136896	N
hsa-let-7d	NM_017911	374	1	NA	0	1.0513186426966	4.14710622136896	N
hsa-let-7d	NM_017919	1684	4	452,95,388	0	1.4262728502023	4.14710622136896	N
hsa-let-7d	NM_018061	1522	3	84,780	0	0.8570789442281	4.14710622136896	N
hsa-let-7d	NM_018299	3515	3	822,918	0	1.06913942114613	4.14710622136896	N
hsa-let-7d	NM_019008	3840	7	856,322,194,861,281,674	0	0.828687462259416	4.14710622136896	N
hsa-let-7d	NM_020155	126	2	26	0	0.753928701282825	4.14710622136896	N
hsa-let-7d	NM_020310	2864	8	260,185,581,47,320,18,41	0	0.74102801982339	4.14710622136896	N
hsa-let-7d	NM_020456	2367	1	NA	0	0.751997619462076	4.14710622136896	N
hsa-let-7d	NM_020474	2067	1	NA	0	1.03257745201825	4.14710622136896	N
hsa-let-7d	NM_020770	1379	2	83	0	0.821424566483772	4.14710622136896	N
hsa-let-7d	NM_020962	2522	4	716,72,74	0	0.907330461633571	4.14710622136896	N
hsa-let-7d	NM_021005	1223	1	NA	0	1.83034423070446	4.14710622136896	N
hsa-let-7d	NM_021117	2351	6	148,373,498,236,520	0	0.959673126896201	4.14710622136896	N
hsa-let-7d	NM_021168	1665	4	954,115,5	1	0.753093031076617	4.14710622136896	N
hsa-let-7d	NM_021210	272	1	NA	0	0.981357024820735	4.14710622136896	N
hsa-let-7d	NM_021831	633	1	NA	0	1.07344628434386	4.14710622136896	N
hsa-let-7d	NM_022465	2505	6	497,58,434,828,345	0	1.04427378242741	4.14710622136896	N
hsa-let-7d	NM_024297	1036	2	630	0	0.84852554611514	4.14710622136896	N
hsa-let-7d	NM_024713	1675	1	NA	0	0.795619201635631	4.14710622136896	N
hsa-let-7d	NM_025191	3575	2	164	0	1.53033764916674	4.14710622136896	N
hsa-let-7d	NM_030918	5482	6	591,117,25	0	0.931901901607775	4.14710622136896	N
hsa-let-7d	NM_030981	1332	2	352	0	1.04336938000146	4.14710622136896	N
hsa-let-7d	NM_031314	671	1	NA	0	1.22977978734776	4.14710622136896	N
hsa-let-7d	NM_032105	8142	11	417,415,469,236,260,697,905,123,888	0	2.20919382500525	4.14710622136896	N
hsa-let-7d	NM_032182	1710	2	198	0	0.899097825200647	4.14710622136896	N
hsa-let-7d	NM_032186	1522	2	163	0	0.98190135561123	4.14710622136896	N
hsa-let-7d	NM_032350	638	2	522	0	0.924022572446823	4.14710622136896	N
hsa-let-7d	NM_032582	1925	1	NA	0	1.43737350666834	4.14710622136896	N
hsa-let-7d	NM_032808	1017	1	NA	0	0.64333852981627	4.14710622136896	N
hsa-let-7d	NM_032833	2742	7	67,17,39,211,394	0	0.869826760756688	4.14710622136896	N
hsa-let-7d	NM_032837	2163	3	372	0	0.978470323206921	4.14710622136896	N
hsa-let-7d	NM_032866	3250	8	570,5,26,134,214,886	1	1.34679474770725	4.14710622136896	N
hsa-let-7d	NM_032932	6522	6	323,37,294,128	0	0.933777026605322	4.14710622136896	N
hsa-let-7d	NM_032947	1320	1	NA	0	1.29612063345196	4.14710622136896	N
hsa-let-7d	NM_033089	1537	3	150,390	0	1.40590586562596	4.14710622136896	N
hsa-let-7d	NM_033224	8122	4	910	0	0.757543164387486	4.14710622136896	N
hsa-let-7d	NM_033315	2258	4	272,336,214	0	0.999549555813094	4.14710622136896	N
hsa-let-7d	NM_057175	2697	2	954	0	1.28178118668463	4.14710622136896	N
hsa-let-7d	NM_080867	5141	7	83,30,346,31,549	0	1.17935659226122	4.14710622136896	N
hsa-let-7d	NM_130438	3220	3	43,610	0	1.47084987216377	4.14710622136896	N
hsa-let-7d	NM_133176	1243	2	940	0	1.00235947961514	4.14710622136896	N
hsa-let-7d	NM_133178	1160	1	NA	0	0.636927028378051	4.14710622136896	N
hsa-let-7d	NM_138619	1679	4	37,365,244	0	0.860263182611539	4.14710622136896	N
hsa-let-7d	NM_139279	3609	1	NA	0	1.21596356443373	4.14710622136896	N
hsa-let-7d	NM_144599	5550	5	188,397,576	0	0.936110017873882	4.14710622136896	N
hsa-let-7d	NM_147202	2827	4	85,119	0	1.12528465844376	4.14710622136896	N
hsa-let-7d	NM_152260	201	1	NA	0	0.926652290306596	4.14710622136896	N
hsa-let-7d	NM_152896	872	2	77	0	1.31243866317770	4.14710622136896	N
hsa-let-7d	NM_153686	2515	4	233,147,241	0	1.17454338153549	4.14710622136896	N
hsa-let-7d	NM_153712	3312	3	58	0	2.51725260942090	4.14710622136896	N
hsa-let-7d	NM_170665	913	2	73	0	1.42508700304485	4.14710622136896	N
hsa-let-7d	NM_173582	6354	3	333	0	1.11844940883049	4.14710622136896	N
hsa-let-7d	NM_173659	184	2	28	0	0.745226044376988	4.14710622136896	N
hsa-let-7d	NM_173728	1614	1	NA	0	1.23144312707529	4.14710622136896	N
hsa-let-7d	NM_175610	1449	5	927,40,20,22	0	1.51971416468012	4.14710622136896	N
hsa-let-7d	NM_175921	4365	11	457,438,392,336,225,166,39,180,16	0	1.09164214583995	4.14710622136896	N
hsa-let-7d	NM_176863	2198	6	58,117,442,80,846	0	0.872453411848616	4.14710622136896	N
hsa-let-7d	NM_177438	4269	10	12,234,371,837,279,322,88,277,319	0	1.09706575548010	4.14710622136896	N
hsa-let-7d	NM_178153	7908	9	64,961,474,190,117	0	0.797081969856957	4.14710622136896	N
hsa-let-7d	NM_181659	3455	6	998,470,290,774,51	0	1.01356948795831	4.14710622136896	N
hsa-let-7d	NM_181784	2666	6	644,17,366,52	0	1.23691811853821	4.14710622136896	N
hsa-let-7d	NM_182931	1028	2	799	0	1.33482443358442	4.14710622136896	N
hsa-let-7d	NM_183376	2665	2	799	0	1.07866733430549	4.14710622136896	N
hsa-let-7d	NM_183425	1805	2	NA	0	0.754242316624964	4.14710622136896	N
hsa-let-7d	NM_198120	617	1	NA	0	0.874027149923158	4.14710622136896	N
hsa-let-7d	NM_198320	5276	9	895,569,102,5,161,143	1	1.17507268619618	4.14710622136896	N
hsa-let-7d	NM_198990	3369	5	138,834,551,151	0	0.649611915275923	4.14710622136896	N
hsa-let-7d	NM_201433	6619	7	443,746,4,242	1	1.16104991756251	4.14710622136896	N
hsa-let-7d	NM_203453	2057	4	282,25,237	0	1.22510041147198	4.14710622136896	N
hsa-let-7d	NM_207115	463	1	NA	0	0.927339813103685	4.14710622136896	N
hsa-let-7d	NM_213651	1847	3	225,323	0	1.08994096822700	4.14710622136896	N
hsa-let-7d	NM_213662	2518	7	59,88,489,199,326	0	0.808965453807876	4.14710622136896	N
hsa-let-7e	NM_000024	554	1	NA	0	0.651122094784514	4.92626760455322	N
hsa-let-7e	NM_000025	1220	2	631	0	0.956508702725102	4.92626760455322	N
hsa-let-7e	NM_000088	1407	2	343	0	0.86862176025878	4.92626760455322	N
hsa-let-7e	NM_000089	839	1	NA	0	1.82414447796376	4.92626760455322	N
hsa-let-7e	NM_000090	971	1	NA	0	1.63535063877922	4.92626760455322	N
hsa-let-7e	NM_000103	1354	4	220,299,462	0	1.42864750564912	4.92626760455322	N
hsa-let-7e	NM_000109	2691	2	NA	0	1.611160255346	4.92626760455322	N
hsa-let-7e	NM_000124	153	1	NA	0	0.753902572557922	4.92626760455322	N
hsa-let-7e	NM_000189	2429	4	524,432,391	0	0.839588900960437	4.92626760455322	N
hsa-let-7e	NM_000212	2507	8	21,176,308,75,147,119,10	1	0.663008834827097	4.92626760455322	N
hsa-let-7e	NM_000321	1815	2	717	0	0.921496122267243	4.92626760455322	N
hsa-let-7e	NM_000332	7273	10	10,928,608,91,682,45,773	1	1.36032370636189	4.92626760455322	N
hsa-let-7e	NM_000393	2155	1	NA	0	1.13170661451181	4.92626760455322	N
hsa-let-7e	NM_000481	776	3	211,291	0	1.08696086618511	4.92626760455322	N
hsa-let-7e	NM_000572	1033	2	391	0	1.00274168292034	4.92626760455322	N
hsa-let-7e	NM_000584	1265	2	496	0	1.06664492654576	4.92626760455322	N
hsa-let-7e	NM_000600	424	2	311	0	1.08759769582695	4.92626760455322	N
hsa-let-7e	NM_000738	1079	1	NA	0	1.01055651068422	4.92626760455322	N
hsa-let-7e	NM_000883	729	2	131	0	0.749395905344668	4.92626760455322	N
hsa-let-7e	NM_000914	451	2	61	0	1.00597886826167	4.92626760455322	N
hsa-let-7e	NM_000933	1825	2	550	0	1.72829561107532	4.92626760455322	N
hsa-let-7e	NM_000944	2453	2	NA	0	1.10823589437541	4.92626760455322	N
hsa-let-7e	NM_001001323	3238	5	279,49	0	1.42335940973168	4.92626760455322	N
hsa-let-7e	NM_001001349	1771	4	733,289,193	0	1.21908608114549	4.92626760455322	N
hsa-let-7e	NM_001002296	1427	3	320,177	0	1.15702096015423	4.92626760455322	N
hsa-let-7e	NM_001004317	4548	6	463,134,273,719,76	0	1.19288089322048	4.92626760455322	N
hsa-let-7e	NM_001191	1507	4	102,520,131	0	0.99878772783032	4.92626760455322	N
hsa-let-7e	NM_001206	3179	2	424	0	1.22628983334430	4.92626760455322	N
hsa-let-7e	NM_001273	608	3	26,390	0	0.69409257450074	4.92626760455322	Y
hsa-let-7e	NM_001304	3867	6	56,376,183,512	0	1.60114060007559	4.92626760455322	N
hsa-let-7e	NM_001394	923	1	NA	0	0.940532694342612	4.92626760455322	N
hsa-let-7e	NM_001395	1035	3	58,156	0	1.04141854299516	4.92626760455322	N
hsa-let-7e	NM_001482	989	2	379	0	1.3872376891046	4.92626760455322	N
hsa-let-7e	NM_001722	666	4	345,24,30	0	0.923862465409225	4.92626760455322	N
hsa-let-7e	NM_001759	5341	11	555,231,573,67,161,351,85,639,410	0	1.42679196857828	4.92626760455322	N
hsa-let-7e	NM_001761	1834	5	860,116,299,29	0	0.829175848139016	4.92626760455322	N
hsa-let-7e	NM_001789	1778	5	416,255,506,157	0	0.838219506247897	4.92626760455322	N
hsa-let-7e	NM_001838	988	2	494	0	0.948552808684342	4.92626760455322	N
hsa-let-7e	NM_001845	1417	3	923,114	0	1.25994870503796	4.92626760455322	N
hsa-let-7e	NM_001846	849	1	NA	0	2.43236544605516	4.92626760455322	N
hsa-let-7e	NM_001855	890	2	549	0	1.27173669438199	4.92626760455322	N
hsa-let-7e	NM_001858	5179	4	851	0	0.949671194878654	4.92626760455322	N
hsa-let-7e	NM_001860	1203	2	277	0	1.09213409129269	4.92626760455322	N
hsa-let-7e	NM_001933	1428	2	441	0	0.99934172693531	4.92626760455322	N
hsa-let-7e	NM_001951	677	2	117	0	0.887642100067367	4.92626760455322	N
hsa-let-7e	NM_001999	1546	4	31,266,166	0	0.737134608645551	4.92626760455322	N
hsa-let-7e	NM_002040	2812	4	163,199	0	1.21596356443373	4.92626760455322	N
hsa-let-7e	NM_002168	295	1	NA	0	0.78708971870589	4.92626760455322	N
hsa-let-7e	NM_002188	827	3	35,397	0	0.918403471231678	4.92626760455322	N
hsa-let-7e	NM_002515	2076	1	NA	0	1.06850969634435	4.92626760455322	N
hsa-let-7e	NM_002576	1268	4	654,88,26	0	0.941935383581771	4.92626760455322	N
hsa-let-7e	NM_002581	5760	9	39,157,990,160,830,393,605	0	1.0821871381276	4.92626760455322	N
hsa-let-7e	NM_002586	1646	4	214,68,669	0	0.96112767856469	4.92626760455322	N
hsa-let-7e	NM_002657	3947	10	306,283,268,486,65,51,355,348,422	0	0.995125232809966	4.92626760455322	N
hsa-let-7e	NM_002776	530	6	85,144,54,9,33	1	1.06362898662963	4.92626760455322	N
hsa-let-7e	NM_002881	1464	1	NA	0	1.02448580862668	4.92626760455322	N
hsa-let-7e	NM_002906	2436	3	343	0	1.50555978721904	4.92626760455322	N
hsa-let-7e	NM_002928	1689	3	545,307	0	0.770571108358408	4.92626760455322	N
hsa-let-7e	NM_003074	2313	5	553,232,194,925	0	0.947402904512902	4.92626760455322	N
hsa-let-7e	NM_003186	450	1	NA	0	2.21398431290628	4.92626760455322	Y
hsa-let-7e	NM_003246	2128	5	505,189,672,86	0	1.05062658795171	4.92626760455322	N
hsa-let-7e	NM_003385	1054	2	287	0	0.981799270594882	4.92626760455322	N
hsa-let-7e	NM_003635	569	2	304	0	1.07885426930709	4.92626760455322	N
hsa-let-7e	NM_003640	1610	3	193,438	0	1.00587427998645	4.92626760455322	N
hsa-let-7e	NM_003749	2483	5	276,403,415,885	0	0.947107440251894	4.92626760455322	N
hsa-let-7e	NM_003758	1654	5	13,570,171,101	0	1.04058873898958	4.92626760455322	N
hsa-let-7e	NM_003759	4329	6	317,93,565,96,430	0	1.27714293738971	4.92626760455322	N
hsa-let-7e	NM_003780	738	3	32,11	0	0.874275575297961	4.92626760455322	N
hsa-let-7e	NM_003831	1789	2	538	0	1.12974721457012	4.92626760455322	N
hsa-let-7e	NM_004010	2691	2	NA	0	0.965768959415979	4.92626760455322	N
hsa-let-7e	NM_004186	984	3	137,365	0	1.03634187005067	4.92626760455322	N
hsa-let-7e	NM_004200	3391	6	240,55,285,8	1	0.550586064324485	4.92626760455322	N
hsa-let-7e	NM_004263	1869	2	730	0	0.876119762637489	4.92626760455322	N
hsa-let-7e	NM_004274	3256	5	208,636,269	0	0.785863145131442	4.92626760455322	N
hsa-let-7e	NM_004359	552	2	43	0	0.999168569213607	4.92626760455322	N
hsa-let-7e	NM_004417	663	2	68	0	1.77862824345756	4.92626760455322	N
hsa-let-7e	NM_004423	2771	4	338,282	0	0.997369506541016	4.92626760455322	N
hsa-let-7e	NM_004438	3361	3	247	0	1.11407781181330	4.92626760455322	N
hsa-let-7e	NM_004481	2731	3	636,59	0	1.05080866344121	4.92626760455322	N
hsa-let-7e	NM_004612	4887	2	454	0	1.03727612959296	4.92626760455322	N
hsa-let-7e	NM_004824	1504	4	122,532,250	0	1.24988901916447	4.92626760455322	N
hsa-let-7e	NM_004834	3477	4	723,119,742	0	0.854409740889733	4.92626760455322	N
hsa-let-7e	NM_004992	8554	12	653,596,106,305,516,460,204,165,482,891	0	1.22548259977750	4.92626760455322	N
hsa-let-7e	NM_005009	464	1	NA	0	0.908463212525778	4.92626760455322	N
hsa-let-7e	NM_005051	104	1	NA	0	0.939848419417443	4.92626760455322	N
hsa-let-7e	NM_005060	1419	4	364,113,10	1	0.780759433078501	4.92626760455322	N
hsa-let-7e	NM_005063	3903	6	400,219,678,44	0	0.946090435153297	4.92626760455322	N
hsa-let-7e	NM_005197	6245	3	924	0	1.27389820593854	4.92626760455322	N
hsa-let-7e	NM_005224	743	1	NA	0	0.885184442202959	4.92626760455322	N
hsa-let-7e	NM_005274	158	1	NA	0	1.09338387178816	4.92626760455322	N
hsa-let-7e	NM_005378	918	4	273,19,364	0	1.21242877699026	4.92626760455322	N
hsa-let-7e	NM_005430	1057	9	48,7,76,143,267,22,116,168	1	1.12062221680659	4.92626760455322	N
hsa-let-7e	NM_005475	3338	6	119,776,262,117,177	0	1.65330168114903	4.92626760455322	N
hsa-let-7e	NM_005539	1643	3	215,875	0	0.85919053170592	4.92626760455322	N
hsa-let-7e	NM_005639	1948	3	585,853	0	0.842646829503152	4.92626760455322	N
hsa-let-7e	NM_005739	2524	6	355,36,182,514	0	0.6403577371723	4.92626760455322	N
hsa-let-7e	NM_005920	3932	15	69,67,36,16,252,61,720,142,97,327,184,26,149,300	0	0.908645843507912	4.92626760455322	N
hsa-let-7e	NM_005940	787	1	NA	0	0.87398777189569	4.92626760455322	N
hsa-let-7e	NM_005966	2463	3	150	0	1.11403920148766	4.92626760455322	N
hsa-let-7e	NM_006016	2351	5	38,446,10	1	1.20338643550021	4.92626760455322	N
hsa-let-7e	NM_006094	2448	5	729,516,158,26	0	2.14458723288769	4.92626760455322	N
hsa-let-7e	NM_006195	1492	5	31,130,336,67	0	1.02034002092612	4.92626760455322	N
hsa-let-7e	NM_006267	896	2	422	0	1.02548045838538	4.92626760455322	N
hsa-let-7e	NM_006268	1223	7	89,191,355,123,185,103	0	1.03983166931429	4.92626760455322	Y
hsa-let-7e	NM_006290	2007	3	135,741	0	1.09239907681750	4.92626760455322	N
hsa-let-7e	NM_006315	4561	7	88,354,81,814,337,848	0	0.924599187560515	4.92626760455322	N
hsa-let-7e	NM_006367	1124	4	21,428,229	0	0.884350389570632	4.92626760455322	N
hsa-let-7e	NM_006380	4422	6	615,25,152	0	1.05712794663606	4.92626760455322	N
hsa-let-7e	NM_006418	1311	2	523	0	1.83895349993594	4.92626760455322	N
hsa-let-7e	NM_006465	2368	9	196,20,452,196,554,167,598,90	0	0.678678398614539	4.92626760455322	N
hsa-let-7e	NM_006628	4699	15	75,416,84,161,186,274,199,276,26,118,139,198,198	0	0.92601020643923	4.92626760455322	N
hsa-let-7e	NM_006693	871	3	94,182	0	0.931465990597947	4.92626760455322	N
hsa-let-7e	NM_006763	2170	3	121	0	1.57283790957928	4.92626760455322	N
hsa-let-7e	NM_006831	436	1	NA	0	1.38414971605148	4.92626760455322	N
hsa-let-7e	NM_006913	494	2	409	0	1.11369176876623	4.92626760455322	N
hsa-let-7e	NM_007001	553	1	NA	0	1.18706587658059	4.92626760455322	N
hsa-let-7e	NM_007038	6131	5	234,695,472,606	0	1.34597349445813	4.92626760455322	N
hsa-let-7e	NM_007260	831	5	38,73,162,209	0	0.875634073356952	4.92626760455322	Y
hsa-let-7e	NM_007275	1211	2	62	0	1.26540570037096	4.92626760455322	N
hsa-let-7e	NM_007283	3135	9	106,142,99,608,332,163,472,788	0	1.14955460727146	4.92626760455322	N
hsa-let-7e	NM_007371	765	2	218	0	0.906324757735202	4.92626760455322	N
hsa-let-7e	NM_012080	1391	4	23,110,429	0	0.79517813897034	4.92626760455322	N
hsa-let-7e	NM_012098	1590	3	473,566	0	1.19918147353380	4.92626760455322	N
hsa-let-7e	NM_012199	4691	7	188,732,33,119,349	0	1.14345532460171	4.92626760455322	N
hsa-let-7e	NM_012268	330	2	6	1	1.17377021126412	4.92626760455322	N
hsa-let-7e	NM_012335	449	2	70	0	1.16275730210310	4.92626760455322	N
hsa-let-7e	NM_012388	3215	2	NA	0	0.896825994266613	4.92626760455322	N
hsa-let-7e	NM_014002	744	4	95,220,18	0	0.83518922236876	4.92626760455322	N
hsa-let-7e	NM_014023	2953	3	691,568	0	1.27336851672209	4.92626760455322	N
hsa-let-7e	NM_014038	447	1	NA	0	0.95860940530226	4.92626760455322	N
hsa-let-7e	NM_014042	310	1	NA	0	0.865577558165892	4.92626760455322	N
hsa-let-7e	NM_014309	602	1	NA	0	0.930417411333961	4.92626760455322	N
hsa-let-7e	NM_014333	2180	1	NA	0	0.96079463480983	4.92626760455322	N
hsa-let-7e	NM_014607	2185	4	100,410	0	1.42567980332858	4.92626760455322	N
hsa-let-7e	NM_014640	313	2	187	0	0.701808827747862	4.92626760455322	N
hsa-let-7e	NM_014670	1677	2	167	0	0.927102013897067	4.92626760455322	N
hsa-let-7e	NM_014683	2196	5	89,281,134	0	0.962761262461195	4.92626760455322	N
hsa-let-7e	NM_014813	619	1	NA	0	0.995297689814152	4.92626760455322	N
hsa-let-7e	NM_014872	2408	3	39,137	0	2.35446618058699	4.92626760455322	N
hsa-let-7e	NM_014902	1602	4	912,8,39	1	0.778300937483398	4.92626760455322	N
hsa-let-7e	NM_014904	4080	4	195,426	0	1.00503796514283	4.92626760455322	N
hsa-let-7e	NM_015045	2289	2	407	0	1.07993913134610	4.92626760455322	N
hsa-let-7e	NM_015093	1892	2	NA	0	1.28218994483416	4.92626760455322	N
hsa-let-7e	NM_015094	4716	16	332,228,58,9,282,38,174,293,730,46,91,460,35,23	1	0.841012996330188	4.92626760455322	N
hsa-let-7e	NM_015100	2079	2	365	0	1.11064672760263	4.92626760455322	N
hsa-let-7e	NM_015103	1137	1	NA	0	1.56569152653412	4.92626760455322	N
hsa-let-7e	NM_015346	1933	5	172,327,301,868	0	0.920442816186946	4.92626760455322	N
hsa-let-7e	NM_015460	2169	3	119,423	0	1.05965894282078	4.92626760455322	N
hsa-let-7e	NM_015488	1828	7	31,129,402,166,116,706	0	1.08511654419547	4.92626760455322	N
hsa-let-7e	NM_015534	1158	1	NA	0	1.10634397062006	4.92626760455322	N
hsa-let-7e	NM_015541	1516	2	947	0	1.7467401441566	4.92626760455322	N
hsa-let-7e	NM_015565	2304	1	NA	0	0.67410722823992	4.92626760455322	N
hsa-let-7e	NM_015975	1887	3	59	0	1.05440199124491	4.92626760455322	N
hsa-let-7e	NM_016040	2832	6	293,213,46,430	0	0.977284150865241	4.92626760455322	N
hsa-let-7e	NM_016072	2471	2	65	0	0.83676824031855	4.92626760455322	N
hsa-let-7e	NM_016125	1108	2	68	0	0.831189883345791	4.92626760455322	N
hsa-let-7e	NM_016174	514	2	6	1	1.04815349115578	4.92626760455322	N
hsa-let-7e	NM_016231	1753	3	854,32	0	1.00072806945358	4.92626760455322	N
hsa-let-7e	NM_016274	119	1	NA	0	0.967336673333594	4.92626760455322	N
hsa-let-7e	NM_016376	3889	4	974,380	0	1.15244667733125	4.92626760455322	N
hsa-let-7e	NM_016424	2061	2	611	0	1.01301111231731	4.92626760455322	N
hsa-let-7e	NM_017548	2246	5	654,20,116,56	0	1.26006661008984	4.92626760455322	N
hsa-let-7e	NM_017582	1896	2	64	0	1.23588970673421	4.92626760455322	N
hsa-let-7e	NM_017644	5233	1	NA	0	1.23687525096573	4.92626760455322	N
hsa-let-7e	NM_017780	998	1	NA	0	0.898630541330418	4.92626760455322	N
hsa-let-7e	NM_017911	374	1	NA	0	0.863848366621968	4.92626760455322	N
hsa-let-7e	NM_017919	1684	4	6,92,361	1	1.29016000583757	4.92626760455322	N
hsa-let-7e	NM_017974	1337	1	NA	0	1.03032536785740	4.92626760455322	N
hsa-let-7e	NM_018061	1522	1	NA	0	1.05548055476530	4.92626760455322	N
hsa-let-7e	NM_018387	570	1	NA	0	0.811436441303472	4.92626760455322	N
hsa-let-7e	NM_018482	2624	3	559	0	1.01927970352557	4.92626760455322	N
hsa-let-7e	NM_018698	1996	2	5	1	0.848096302966623	4.92626760455322	N
hsa-let-7e	NM_019008	3840	5	244,93	0	0.880594659517776	4.92626760455322	N
hsa-let-7e	NM_019593	1034	1	NA	0	0.747346917066577	4.92626760455322	N
hsa-let-7e	NM_020155	126	2	27	0	0.994332315389984	4.92626760455322	N
hsa-let-7e	NM_020310	2864	5	645,453,128,48	0	0.766628745746035	4.92626760455322	N
hsa-let-7e	NM_020474	2067	2	560	0	0.960728039908639	4.92626760455322	N
hsa-let-7e	NM_020962	2522	8	381,91,74,541,176,75,419	0	0.907330461633571	4.92626760455322	N
hsa-let-7e	NM_021117	2351	6	870,237,151,358,201	0	1.07755387330968	4.92626760455322	N
hsa-let-7e	NM_021168	1665	5	21,825,107,121	0	0.838103312404538	4.92626760455322	N
hsa-let-7e	NM_021210	272	2	170	0	1.26142112559853	4.92626760455322	N
hsa-let-7e	NM_021627	1266	1	NA	0	1.03440417271162	4.92626760455322	N
hsa-let-7e	NM_021643	1964	3	895,219	0	1.19325303016779	4.92626760455322	N
hsa-let-7e	NM_021738	902	1	NA	0	1.52751865581178	4.92626760455322	N
hsa-let-7e	NM_022078	521	1	NA	0	0.570777353563387	4.92626760455322	N
hsa-let-7e	NM_022749	1476	3	987,157	0	1.34457478511852	4.92626760455322	N
hsa-let-7e	NM_022763	3222	5	236,198,161	0	1.11299722834861	4.92626760455322	N
hsa-let-7e	NM_022912	3106	3	75	0	1.33848409893563	4.92626760455322	N
hsa-let-7e	NM_024085	1192	1	NA	0	0.95651864779646	4.92626760455322	N
hsa-let-7e	NM_024293	861	2	68	0	1.02822785445103	4.92626760455322	N
hsa-let-7e	NM_024308	618	3	279,82	0	0.925474407269803	4.92626760455322	N
hsa-let-7e	NM_024551	2624	4	893,272,99	0	1.62480321566237	4.92626760455322	N
hsa-let-7e	NM_024573	987	1	NA	0	1.41907417398499	4.92626760455322	N
hsa-let-7e	NM_024713	1675	2	381	0	0.936856506677177	4.92626760455322	N
hsa-let-7e	NM_025191	3575	1	NA	0	1.33306765405368	4.92626760455322	N
hsa-let-7e	NM_025195	1957	6	9,606,291,298,308	1	0.700324274565958	4.92626760455322	N
hsa-let-7e	NM_030627	4192	6	956,564,633,64,691	0	1.40610077907339	4.92626760455322	N
hsa-let-7e	NM_030640	936	3	19,262	0	1.03300697821927	4.92626760455322	N
hsa-let-7e	NM_031890	3109	12	222,402,97,332,43,59,655,407,317,260,155	0	0.891619454110875	4.92626760455322	N
hsa-let-7e	NM_032016	793	2	291	0	0.850338992700827	4.92626760455322	N
hsa-let-7e	NM_032105	8142	14	208,532,150,283,27,505,284,14,138,796,188	0	2.08970602270270	4.92626760455322	N
hsa-let-7e	NM_032145	1983	2	688	0	1.21727067113177	4.92626760455322	N
hsa-let-7e	NM_032186	1522	4	237,130,565	0	0.901406650947412	4.92626760455322	N
hsa-let-7e	NM_032231	385	2	56	0	1.08514663043148	4.92626760455322	N
hsa-let-7e	NM_032353	551	2	202	0	1.08992208115292	4.92626760455322	N
hsa-let-7e	NM_032582	1925	6	357,9,428,188,114	1	1.52972783989206	4.92626760455322	N
hsa-let-7e	NM_032808	1017	5	101,273,18,460	0	0.624987828936032	4.92626760455322	N
hsa-let-7e	NM_032833	2742	7	940,462,17,39,211,465	0	0.75033148385359	4.92626760455322	N
hsa-let-7e	NM_032837	2163	3	205,167	0	0.965200119978853	4.92626760455322	N
hsa-let-7e	NM_032866	3250	5	26,117,17	0	1.70376930033114	4.92626760455322	N
hsa-let-7e	NM_032932	6522	10	360,526,964,547,18,17,294,128	0	0.865736565519658	4.92626760455322	N
hsa-let-7e	NM_032947	1320	1	NA	0	1.2211157835284	4.92626760455322	N
hsa-let-7e	NM_032991	1592	1	NA	0	0.927005626185915	4.92626760455322	N
hsa-let-7e	NM_033089	1537	2	24	0	1.42874653538025	4.92626760455322	N
hsa-let-7e	NM_033161	2045	5	437,468,409,261	0	1.31987380676974	4.92626760455322	N
hsa-let-7e	NM_033315	2258	6	336,98,73,43,792	0	0.988892086746535	4.92626760455322	N
hsa-let-7e	NM_052880	1507	3	318,98	0	1.30260529838239	4.92626760455322	N
hsa-let-7e	NM_053056	3207	3	905,659	0	1.07627742507056	4.92626760455322	N
hsa-let-7e	NM_080867	5141	9	680,169,674,303,848,117,77,355	0	1.06282200259786	4.92626760455322	N
hsa-let-7e	NM_130438	3220	5	15,12,676	0	1.41103130912862	4.92626760455322	N
hsa-let-7e	NM_133176	1243	2	197	0	1.29212890235975	4.92626760455322	N
hsa-let-7e	NM_133178	1160	3	786,44	0	0.946385582144428	4.92626760455322	N
hsa-let-7e	NM_133452	1296	2	291	0	0.999036989411628	4.92626760455322	N
hsa-let-7e	NM_134324	324	2	55	0	0.94177217275947	4.92626760455322	N
hsa-let-7e	NM_138300	1800	2	409	0	0.8203434790927	4.92626760455322	N
hsa-let-7e	NM_138619	1679	4	364,245,188	0	0.897541156534339	4.92626760455322	N
hsa-let-7e	NM_139244	1012	2	663	0	0.704245331499551	4.92626760455322	N
hsa-let-7e	NM_144599	5550	14	163,114,542,181,137,17,10,84,90,254,13,872	1	0.838045221523037	4.92626760455322	N
hsa-let-7e	NM_145808	3185	1	NA	0	1.34041524498945	4.92626760455322	N
hsa-let-7e	NM_145893	1874	1	NA	0	0.8563663424075	4.92626760455322	N
hsa-let-7e	NM_152260	201	1	NA	0	1.03111125125857	4.92626760455322	N
hsa-let-7e	NM_152280	3554	8	364,320,33,61,651,60	0	1.01917373240678	4.92626760455322	N
hsa-let-7e	NM_152556	2002	2	NA	0	0.991235663496294	4.92626760455322	N
hsa-let-7e	NM_152758	3137	3	167,414	0	0.97023087817223	4.92626760455322	N
hsa-let-7e	NM_152896	872	3	77,489	0	1.30085034660151	4.92626760455322	N
hsa-let-7e	NM_153686	2515	5	324,256,213	0	1.19913991379111	4.92626760455322	N
hsa-let-7e	NM_153712	3312	6	696,7,578,159,410	1	1.61490578578573	4.92626760455322	N
hsa-let-7e	NM_170665	913	2	72	0	1.14005229235803	4.92626760455322	N
hsa-let-7e	NM_172020	2082	8	296,44,316,600,67,7,47	1	1.06589845252878	4.92626760455322	N
hsa-let-7e	NM_172316	1529	5	192,246,161,97	0	1.05000048916381	4.92626760455322	N
hsa-let-7e	NM_173582	6354	6	63,487,157	0	1.06429640849110	4.92626760455322	N
hsa-let-7e	NM_173653	1505	2	243	0	1.46937231741548	4.92626760455322	N
hsa-let-7e	NM_173654	2415	4	28,931,784	0	1.27129602039732	4.92626760455322	N
hsa-let-7e	NM_173659	184	1	NA	0	0.822119489378714	4.92626760455322	N
hsa-let-7e	NM_173728	1614	1	NA	0	1.527793967384	4.92626760455322	N
hsa-let-7e	NM_175568	1201	1	NA	0	0.733287067065313	4.92626760455322	N
hsa-let-7e	NM_175921	4365	10	416,276,135,755,364,66,643,493,476	0	0.944779784001986	4.92626760455322	N
hsa-let-7e	NM_177985	2310	1	NA	0	1.05409142329074	4.92626760455322	N
hsa-let-7e	NM_178153	7908	9	329,620,143,331,162,173	0	0.891032525040281	4.92626760455322	N
hsa-let-7e	NM_181443	2929	6	794,379,406,169,647	0	1.77184204843361	4.92626760455322	N
hsa-let-7e	NM_181528	493	1	NA	0	1.08192462973408	4.92626760455322	N
hsa-let-7e	NM_181659	3455	6	347,721,210,536	0	0.864902852040323	4.92626760455322	N
hsa-let-7e	NM_182540	5361	9	520,80,51,153,416,362	0	1.66826676260159	4.92626760455322	N
hsa-let-7e	NM_182765	2395	1	NA	0	0.621510211384924	4.92626760455322	N
hsa-let-7e	NM_182931	1028	1	NA	0	1.07069680338934	4.92626760455322	N
hsa-let-7e	NM_183376	2665	5	114,165,202,268	0	1.08854420837470	4.92626760455322	N
hsa-let-7e	NM_183416	2133	4	725,31,68	0	1.59449547125479	4.92626760455322	N
hsa-let-7e	NM_183425	1805	4	253,428,364	0	0.895614629915188	4.92626760455322	N
hsa-let-7e	NM_198320	5276	13	143,502,386,127,878,488,4,807,339,160,144	1	1.15773093534137	4.92626760455322	N
hsa-let-7e	NM_198597	1106	2	638	0	1.22314886523934	4.92626760455322	N
hsa-let-7e	NM_198990	3369	2	702	0	0.649386815951151	4.92626760455322	N
hsa-let-7e	NM_199482	1991	1	NA	0	0.945369352177927	4.92626760455322	N
hsa-let-7e	NM_201433	6619	9	284,112,84,4,242,89	1	1.22983093351485	4.92626760455322	N
hsa-let-7e	NM_202494	675	3	255,48	0	1.47346214869554	4.92626760455322	N
hsa-let-7e	NM_203351	2550	5	435,130,560,225	0	0.765354478217077	4.92626760455322	N
hsa-let-7e	NM_203453	2057	3	214,48	0	1.00556058039847	4.92626760455322	N
hsa-let-7e	NM_206909	5190	10	419,579,166,768,13,192,39,866,933	0	1.10730296001552	4.92626760455322	N
hsa-let-7e	NM_207442	1047	1	NA	0	0.645549665964022	4.92626760455322	N
hsa-let-7e	NM_213651	1847	2	886	0	0.739258073838736	4.92626760455322	N
hsa-let-7e	NM_213662	2518	6	59,360,49,535	0	0.97569355255507	4.92626760455322	N
hsa-let-7f	NM_000024	554	1	NA	0	0.644610681572082	2.97310414425657	N
hsa-let-7f	NM_000025	1220	2	631	0	0.999168569213607	2.97310414425657	N
hsa-let-7f	NM_000088	1407	2	343	0	0.845865391189081	2.97310414425657	N
hsa-let-7f	NM_000089	839	1	NA	0	0.970113195570272	2.97310414425657	N
hsa-let-7f	NM_000090	971	1	NA	0	1.50165146441876	2.97310414425657	N
hsa-let-7f	NM_000103	1354	3	299,462	0	1.35237945081985	2.97310414425657	N
hsa-let-7f	NM_000109	2691	1	NA	0	1.611160255346	2.97310414425657	N
hsa-let-7f	NM_000124	153	1	NA	0	0.816938851107114	2.97310414425657	N
hsa-let-7f	NM_000189	2429	3	432,391	0	0.880732006111384	2.97310414425657	N
hsa-let-7f	NM_000212	2507	6	21,176,383,147,119	0	0.998822343775042	2.97310414425657	N
hsa-let-7f	NM_000321	1815	1	NA	0	0.92203920481008	2.97310414425657	N
hsa-let-7f	NM_000332	7273	8	10,928,608,45,773	1	1.22416667510069	2.97310414425657	N
hsa-let-7f	NM_000393	2155	1	NA	0	1.12334416366890	2.97310414425657	N
hsa-let-7f	NM_000572	1033	2	389	0	0.946680821211057	2.97310414425657	N
hsa-let-7f	NM_000584	1265	2	496	0	1.06664492654576	2.97310414425657	N
hsa-let-7f	NM_000600	424	2	311	0	1.00361434713127	2.97310414425657	N
hsa-let-7f	NM_000914	451	2	61	0	1.04648381577429	2.97310414425657	N
hsa-let-7f	NM_000933	1825	2	550	0	2.43335194859250	2.97310414425657	N
hsa-let-7f	NM_000944	2453	2	NA	0	1.49859443585617	2.97310414425657	N
hsa-let-7f	NM_001001323	3238	2	NA	0	1.20080342748521	2.97310414425657	N
hsa-let-7f	NM_001001349	1771	3	193	0	1.14786263127830	2.97310414425657	N
hsa-let-7f	NM_001002296	1427	3	320,177	0	1.15898749472668	2.97310414425657	N
hsa-let-7f	NM_001004317	4548	3	463	0	1.21866365131123	2.97310414425657	N
hsa-let-7f	NM_001191	1507	4	102,520,131	0	0.99878772783032	2.97310414425657	N
hsa-let-7f	NM_001206	3179	2	424	0	1.17715149354171	2.97310414425657	N
hsa-let-7f	NM_001222	2031	4	206,197,121	0	1.32997580465885	2.97310414425657	N
hsa-let-7f	NM_001273	608	2	389	0	0.68098739524811	2.97310414425657	Y
hsa-let-7f	NM_001304	3867	5	56,376,696	0	1.77626889971661	2.97310414425657	N
hsa-let-7f	NM_001394	923	1	NA	0	0.913863121762885	2.97310414425657	N
hsa-let-7f	NM_001395	1035	2	58	0	1.01744442955475	2.97310414425657	N
hsa-let-7f	NM_001482	989	2	379	0	1.42112651950757	2.97310414425657	N
hsa-let-7f	NM_001722	666	2	30	0	0.847391169590511	2.97310414425657	N
hsa-let-7f	NM_001759	5341	8	804,67,310,85,640,409	0	1.29697439676294	2.97310414425657	N
hsa-let-7f	NM_001761	1834	4	116,299,29	0	0.751320306129859	2.97310414425657	N
hsa-let-7f	NM_001789	1778	5	416,256,505,157	0	0.86660712307542	2.97310414425657	N
hsa-let-7f	NM_001838	988	2	494	0	0.741490441379574	2.97310414425657	N
hsa-let-7f	NM_001845	1417	3	923,114	0	1.25994870503796	2.97310414425657	N
hsa-let-7f	NM_001846	849	1	NA	0	2.33877001502673	2.97310414425657	N
hsa-let-7f	NM_001855	890	2	549	0	1.36103106861706	2.97310414425657	N
hsa-let-7f	NM_001858	5179	3	NA	0	0.963836271947113	2.97310414425657	N
hsa-let-7f	NM_001859	4036	4	550,186,71	0	0.877913071310002	2.97310414425657	N
hsa-let-7f	NM_001860	1203	1	NA	0	0.831103467299674	2.97310414425657	N
hsa-let-7f	NM_001933	1428	1	NA	0	0.960062344715518	2.97310414425657	N
hsa-let-7f	NM_001951	677	2	117	0	0.757832018343723	2.97310414425657	N
hsa-let-7f	NM_002028	1357	3	265,496	0	0.997680650801612	2.97310414425657	N
hsa-let-7f	NM_002040	2812	2	NA	0	1.22374248477183	2.97310414425657	N
hsa-let-7f	NM_002168	295	1	NA	0	0.943111336766714	2.97310414425657	N
hsa-let-7f	NM_002188	827	3	35,397	0	0.971172853064156	2.97310414425657	N
hsa-let-7f	NM_002515	2076	1	NA	0	0.846921406408531	2.97310414425657	N
hsa-let-7f	NM_002576	1268	4	654,88,26	0	0.957006082980903	2.97310414425657	N
hsa-let-7f	NM_002581	5760	9	38,156,991,160,830,393,605	0	1.17072318987186	2.97310414425657	N
hsa-let-7f	NM_002586	1646	4	214,68,670	0	0.986540374462817	2.97310414425657	N
hsa-let-7f	NM_002657	3947	6	283,754,65,51,339	0	0.943144023081323	2.97310414425657	N
hsa-let-7f	NM_002776	530	4	198,9,33	1	1.02803900278793	2.97310414425657	N
hsa-let-7f	NM_002881	1464	1	NA	0	1.16570278765390	2.97310414425657	N
hsa-let-7f	NM_002906	2436	2	NA	0	1.77325498091495	2.97310414425657	N
hsa-let-7f	NM_002928	1689	3	545,307	0	0.642491823738617	2.97310414425657	N
hsa-let-7f	NM_003074	2313	5	553,232,194,925	0	0.912470612146467	2.97310414425657	N
hsa-let-7f	NM_003246	2128	3	694,672	0	1.09805475744963	2.97310414425657	N
hsa-let-7f	NM_003385	1054	1	NA	0	1.02597814533714	2.97310414425657	N
hsa-let-7f	NM_003640	1610	1	NA	0	1.44894215455488	2.97310414425657	N
hsa-let-7f	NM_003749	2483	3	276,403	0	1.12244519108887	2.97310414425657	N
hsa-let-7f	NM_003759	4329	3	975,526	0	1.71411630323087	2.97310414425657	N
hsa-let-7f	NM_003831	1789	1	NA	0	1.29472885757036	2.97310414425657	N
hsa-let-7f	NM_003848	1042	1	NA	0	1.43811595033701	2.97310414425657	N
hsa-let-7f	NM_004010	2691	1	NA	0	0.807508863202241	2.97310414425657	N
hsa-let-7f	NM_004186	984	3	137,365	0	1.03490619052717	2.97310414425657	N
hsa-let-7f	NM_004200	3391	6	240,56,284,8	1	0.656526431616535	2.97310414425657	N
hsa-let-7f	NM_004263	1869	2	730	0	0.876119762637489	2.97310414425657	N
hsa-let-7f	NM_004274	3256	3	269	0	0.897914511039098	2.97310414425657	N
hsa-let-7f	NM_004359	552	2	43	0	0.960328567423077	2.97310414425657	N
hsa-let-7f	NM_004417	663	1	NA	0	1.25543296792831	2.97310414425657	N
hsa-let-7f	NM_004423	2771	4	338,282	0	1.11288151373064	2.97310414425657	N
hsa-let-7f	NM_004438	3361	2	247	0	0.885123088019319	2.97310414425657	N
hsa-let-7f	NM_004481	2731	1	NA	0	1.04499786877565	2.97310414425657	N
hsa-let-7f	NM_004612	4887	3	161,293	0	1.03727612959296	2.97310414425657	N
hsa-let-7f	NM_004824	1504	4	122,531,341	0	1.07698637619305	2.97310414425657	N
hsa-let-7f	NM_004834	3477	5	723,119,742,447	0	0.82587766493572	2.97310414425657	N
hsa-let-7f	NM_004929	1563	1	NA	0	1.05698140774245	2.97310414425657	N
hsa-let-7f	NM_004992	8554	9	596,203,165,482,144,67	0	1.21558434480683	2.97310414425657	N
hsa-let-7f	NM_005009	464	1	NA	0	0.910354274163631	2.97310414425657	N
hsa-let-7f	NM_005051	104	1	NA	0	1.00232474108476	2.97310414425657	N
hsa-let-7f	NM_005060	1419	2	113	0	0.742956680883662	2.97310414425657	N
hsa-let-7f	NM_005063	3903	5	400,219,678,44	0	1.00107495548080	2.97310414425657	N
hsa-let-7f	NM_005197	6245	4	924,465	0	1.22323365039647	2.97310414425657	N
hsa-let-7f	NM_005224	743	1	NA	0	0.88702704663426	2.97310414425657	N
hsa-let-7f	NM_005238	3630	2	236	0	1.15978710260204	2.97310414425657	N
hsa-let-7f	NM_005274	158	1	NA	0	1.30201854739790	2.97310414425657	N
hsa-let-7f	NM_005328	809	1	NA	0	0.956210398660746	2.97310414425657	N
hsa-let-7f	NM_005378	918	3	291,364	0	1.21866365131123	2.97310414425657	N
hsa-let-7f	NM_005430	1057	4	76,143,289	0	1.03929124250733	2.97310414425657	N
hsa-let-7f	NM_005475	3338	5	895,262,117,177	0	1.83636138436838	2.97310414425657	N
hsa-let-7f	NM_005539	1643	3	215,875	0	0.873845419982243	2.97310414425657	N
hsa-let-7f	NM_005639	1948	3	585,853	0	0.609374062783122	2.97310414425657	N
hsa-let-7f	NM_005739	2524	3	37	0	0.659182569713623	2.97310414425657	N
hsa-let-7f	NM_005920	3932	10	172,268,61,720,566,184,176,85,214	0	0.984682142644469	2.97310414425657	N
hsa-let-7f	NM_005940	787	1	NA	0	0.870342408400131	2.97310414425657	N
hsa-let-7f	NM_005966	2463	3	150	0	0.947370070599268	2.97310414425657	N
hsa-let-7f	NM_006016	2351	2	38	0	1.41440962759168	2.97310414425657	N
hsa-let-7f	NM_006094	2448	4	158,26	0	2.329224985987	2.97310414425657	N
hsa-let-7f	NM_006195	1492	4	31,466,67	0	1.10106527542372	2.97310414425657	N
hsa-let-7f	NM_006267	896	2	422	0	1.10049302396359	2.97310414425657	N
hsa-let-7f	NM_006268	1223	4	355,123,185	0	1.02679629831414	2.97310414425657	Y
hsa-let-7f	NM_006290	2007	2	741	0	1.05084508232541	2.97310414425657	N
hsa-let-7f	NM_006315	4561	6	354,81,815,336,849	0	1.16404755655284	2.97310414425657	N
hsa-let-7f	NM_006367	1124	5	46,21,428,229	0	0.907748785549505	2.97310414425657	N
hsa-let-7f	NM_006380	4422	5	519,827,152	0	1.08342553585592	2.97310414425657	N
hsa-let-7f	NM_006465	2368	7	668,196,554,167,598,90	0	0.766044443319496	2.97310414425657	N
hsa-let-7f	NM_006628	4699	13	416,84,161,186,274,199,276,26,118,139,198	0	1.12031155742309	2.97310414425657	N
hsa-let-7f	NM_006633	817	2	103	0	1.16849373582386	2.97310414425657	N
hsa-let-7f	NM_006693	871	2	182	0	0.961284249007221	2.97310414425657	N
hsa-let-7f	NM_006763	2170	2	NA	0	1.28990963431881	2.97310414425657	N
hsa-let-7f	NM_006831	436	1	NA	0	1.48339210937171	2.97310414425657	N
hsa-let-7f	NM_006913	494	1	NA	0	1.13233433993742	2.97310414425657	N
hsa-let-7f	NM_007001	553	1	NA	0	1.58639276164506	2.97310414425657	N
hsa-let-7f	NM_007038	6131	2	NA	0	0.996056855761193	2.97310414425657	N
hsa-let-7f	NM_007275	1211	2	62	0	1.27023902574734	2.97310414425657	N
hsa-let-7f	NM_007283	3135	6	107,242,607,332,635	0	1.08780879858924	2.97310414425657	N
hsa-let-7f	NM_007371	765	1	NA	0	0.984354582906353	2.97310414425657	N
hsa-let-7f	NM_012080	1391	4	23,110,429	0	0.797938797489099	2.97310414425657	N
hsa-let-7f	NM_012098	1590	2	566	0	1.17630322251792	2.97310414425657	N
hsa-let-7f	NM_012199	4691	6	188,733,32,119	0	1.08196212703419	2.97310414425657	N
hsa-let-7f	NM_012268	330	1	NA	0	1.23400650534389	2.97310414425657	N
hsa-let-7f	NM_012335	449	1	NA	0	1.06418575713530	2.97310414425657	N
hsa-let-7f	NM_012388	3215	2	NA	0	1.1042753870475	2.97310414425657	N
hsa-let-7f	NM_013233	1476	1	NA	0	1.14538689340864	2.97310414425657	N
hsa-let-7f	NM_014002	744	2	315	0	0.814236612808707	2.97310414425657	N
hsa-let-7f	NM_014023	2953	3	692,567	0	1.28533996998867	2.97310414425657	N
hsa-let-7f	NM_014038	447	1	NA	0	0.971065152520462	2.97310414425657	N
hsa-let-7f	NM_014042	310	1	NA	0	0.904163133952489	2.97310414425657	N
hsa-let-7f	NM_014309	602	1	NA	0	1.13701398567530	2.97310414425657	N
hsa-let-7f	NM_014311	628	3	145,180	0	1.01097687672853	2.97310414425657	N
hsa-let-7f	NM_014607	2185	2	NA	0	1.38924399089782	2.97310414425657	N
hsa-let-7f	NM_014640	313	2	187	0	0.796060508945821	2.97310414425657	N
hsa-let-7f	NM_014670	1677	2	167	0	0.927102013897067	2.97310414425657	N
hsa-let-7f	NM_014683	2196	1	NA	0	0.925528935524088	2.97310414425657	N
hsa-let-7f	NM_014813	619	1	NA	0	0.94845419080544	2.97310414425657	N
hsa-let-7f	NM_014872	2408	3	39,137	0	1.90369189096815	2.97310414425657	N
hsa-let-7f	NM_014900	1200	1	NA	0	0.919664782343062	2.97310414425657	N
hsa-let-7f	NM_014902	1602	3	912,47	0	0.677080840174343	2.97310414425657	N
hsa-let-7f	NM_014904	4080	3	195	0	1.00503796514283	2.97310414425657	N
hsa-let-7f	NM_015045	2289	1	NA	0	1.02274749240601	2.97310414425657	N
hsa-let-7f	NM_015093	1892	2	NA	0	1.06477234043834	2.97310414425657	N
hsa-let-7f	NM_015094	4716	12	332,286,9,320,730,47,90,460,35,23	1	0.82885980089061	2.97310414425657	N
hsa-let-7f	NM_015100	2079	2	365	0	1.04402047075575	2.97310414425657	N
hsa-let-7f	NM_015103	1137	1	NA	0	1.28387077617122	2.97310414425657	N
hsa-let-7f	NM_015346	1933	2	327	0	0.932224930168955	2.97310414425657	N
hsa-let-7f	NM_015460	2169	2	119	0	1.06817646279998	2.97310414425657	N
hsa-let-7f	NM_015488	1828	5	160,402,166,822	0	1.17702910901829	2.97310414425657	N
hsa-let-7f	NM_015541	1516	2	946	0	1.75778058831424	2.97310414425657	N
hsa-let-7f	NM_015565	2304	1	NA	0	0.67410722823992	2.97310414425657	N
hsa-let-7f	NM_015975	1887	2	59	0	1.12039698016734	2.97310414425657	N
hsa-let-7f	NM_016040	2832	2	476	0	0.947797000248397	2.97310414425657	N
hsa-let-7f	NM_016072	2471	2	182	0	0.75680839648479	2.97310414425657	N
hsa-let-7f	NM_016125	1108	2	69	0	0.835985601764306	2.97310414425657	N
hsa-let-7f	NM_016174	514	2	7	1	1.04815349115578	2.97310414425657	N
hsa-let-7f	NM_016231	1753	2	854	0	0.997093015328034	2.97310414425657	N
hsa-let-7f	NM_016274	119	1	NA	0	0.792748418869124	2.97310414425657	N
hsa-let-7f	NM_016376	3889	3	380	0	1.12459068330214	2.97310414425657	N
hsa-let-7f	NM_016424	2061	2	611	0	1.0428415713105	2.97310414425657	N
hsa-let-7f	NM_016617	2232	3	310	0	1.02822072734335	2.97310414425657	N
hsa-let-7f	NM_017548	2246	5	654,20,116,56	0	1.60848223262806	2.97310414425657	N
hsa-let-7f	NM_017582	1896	1	NA	0	1.21074915830540	2.97310414425657	N
hsa-let-7f	NM_017644	5233	1	NA	0	1.01522535099568	2.97310414425657	N
hsa-let-7f	NM_017780	998	1	NA	0	0.969357005313985	2.97310414425657	N
hsa-let-7f	NM_017829	509	2	29	0	0.943418632852423	2.97310414425657	N
hsa-let-7f	NM_017911	374	1	NA	0	0.939132093927313	2.97310414425657	N
hsa-let-7f	NM_017919	1684	4	92,361,482	0	1.19003169630668	2.97310414425657	N
hsa-let-7f	NM_017974	1337	1	NA	0	1.03727612959296	2.97310414425657	N
hsa-let-7f	NM_018061	1522	1	NA	0	1.05654191292955	2.97310414425657	N
hsa-let-7f	NM_018387	570	1	NA	0	0.980677035659367	2.97310414425657	N
hsa-let-7f	NM_018482	2624	3	558	0	0.883734554190922	2.97310414425657	N
hsa-let-7f	NM_018698	1996	2	5	1	0.942980602835901	2.97310414425657	N
hsa-let-7f	NM_019008	3840	5	244,93	0	0.87602867538134	2.97310414425657	N
hsa-let-7f	NM_019593	1034	1	NA	0	0.729813629969396	2.97310414425657	N
hsa-let-7f	NM_020155	126	1	NA	0	0.958865255540573	2.97310414425657	N
hsa-let-7f	NM_020310	2864	3	645,629	0	0.766124094692094	2.97310414425657	N
hsa-let-7f	NM_020474	2067	2	560	0	0.87663610268171	2.97310414425657	N
hsa-let-7f	NM_020962	2522	4	74,541,177	0	1.07221929329002	2.97310414425657	N
hsa-let-7f	NM_021117	2351	4	372,735,710	0	1.08940092706131	2.97310414425657	N
hsa-let-7f	NM_021168	1665	3	21	0	0.848713775978504	2.97310414425657	N
hsa-let-7f	NM_021210	272	1	NA	0	1.03889510803450	2.97310414425657	N
hsa-let-7f	NM_021627	1266	1	NA	0	0.962727896276658	2.97310414425657	N
hsa-let-7f	NM_021643	1964	3	895,219	0	1.17866194937218	2.97310414425657	N
hsa-let-7f	NM_021831	633	1	NA	0	1.13827567403605	2.97310414425657	N
hsa-let-7f	NM_022078	521	1	NA	0	0.441749375390823	2.97310414425657	N
hsa-let-7f	NM_022749	1476	3	987,157	0	0.968081222145753	2.97310414425657	N
hsa-let-7f	NM_022763	3222	3	198	0	1.34560036309440	2.97310414425657	N
hsa-let-7f	NM_022912	3106	1	NA	0	1.35952247355783	2.97310414425657	N
hsa-let-7f	NM_024551	2624	3	99	0	1.38565682452427	2.97310414425657	N
hsa-let-7f	NM_024573	987	1	NA	0	1.34131677992665	2.97310414425657	N
hsa-let-7f	NM_024713	1675	2	381	0	0.856544437298483	2.97310414425657	N
hsa-let-7f	NM_025191	3575	1	NA	0	1.12396725068121	2.97310414425657	N
hsa-let-7f	NM_025195	1957	4	9,606,897	1	0.666975188862702	2.97310414425657	N
hsa-let-7f	NM_030627	4192	4	955,64	0	1.50196375653092	2.97310414425657	N
hsa-let-7f	NM_030640	936	3	20,262	0	1.17023640101681	2.97310414425657	N
hsa-let-7f	NM_032016	793	1	NA	0	0.827614025649127	2.97310414425657	N
hsa-let-7f	NM_032105	8142	10	208,532,150,283,503,286,14,138	0	1.85576624762940	2.97310414425657	N
hsa-let-7f	NM_032145	1983	2	688	0	1.31667565389445	2.97310414425657	N
hsa-let-7f	NM_032186	1522	3	237,695	0	0.962827998299518	2.97310414425657	N
hsa-let-7f	NM_032231	385	1	NA	0	1.03957222938471	2.97310414425657	N
hsa-let-7f	NM_032350	638	1	NA	0	0.915099168127928	2.97310414425657	N
hsa-let-7f	NM_032582	1925	4	357,437,189	0	1.38241904677489	2.97310414425657	N
hsa-let-7f	NM_032808	1017	2	751	0	0.64333852981627	2.97310414425657	N
hsa-let-7f	NM_032833	2742	7	940,462,17,39,211,463	0	0.869826760756688	2.97310414425657	N
hsa-let-7f	NM_032837	2163	3	205,167	0	0.928452494653393	2.97310414425657	N
hsa-let-7f	NM_032866	3250	5	26,117,17	0	1.38659839912518	2.97310414425657	N
hsa-let-7f	NM_032932	6522	9	360,547,18,18,294,128	0	0.939620438424102	2.97310414425657	N
hsa-let-7f	NM_032947	1320	1	NA	0	1.03885910329766	2.97310414425657	N
hsa-let-7f	NM_032991	1592	1	NA	0	0.982309801833084	2.97310414425657	N
hsa-let-7f	NM_033089	1537	3	391,24	0	1.42874653538025	2.97310414425657	N
hsa-let-7f	NM_033161	2045	6	437,468,409,85,176	0	1.18900105896692	2.97310414425657	N
hsa-let-7f	NM_033315	2258	4	336,214,793	0	0.968728975731332	2.97310414425657	N
hsa-let-7f	NM_052880	1507	2	98	0	1.13709280021062	2.97310414425657	N
hsa-let-7f	NM_053056	3207	3	905,659	0	1.21768417773943	2.97310414425657	N
hsa-let-7f	NM_080417	1535	2	279	0	1.23105907987449	2.97310414425657	N
hsa-let-7f	NM_080867	5141	6	169,977,848,117,432	0	1.02562263001743	2.97310414425657	N
hsa-let-7f	NM_130438	3220	3	676	0	1.39551729093681	2.97310414425657	N
hsa-let-7f	NM_133176	1243	2	197	0	1.25427178849822	2.97310414425657	N
hsa-let-7f	NM_133178	1160	2	44	0	0.771613344985329	2.97310414425657	N
hsa-let-7f	NM_134324	324	2	55	0	0.787389838870455	2.97310414425657	N
hsa-let-7f	NM_138300	1800	1	NA	0	0.96804767158866	2.97310414425657	N
hsa-let-7f	NM_138619	1679	4	364,245,188	0	0.847185616145296	2.97310414425657	N
hsa-let-7f	NM_139244	1012	2	663	0	0.818497548062635	2.97310414425657	N
hsa-let-7f	NM_144599	5550	12	8,155,114,723,17,11,173,254,13,872	1	0.877395979129248	2.97310414425657	N
hsa-let-7f	NM_145808	3185	1	NA	0	1.28067996586405	2.97310414425657	N
hsa-let-7f	NM_152260	201	1	NA	0	0.926652290306596	2.97310414425657	N
hsa-let-7f	NM_152556	2002	2	NA	0	0.94684488271102	2.97310414425657	N
hsa-let-7f	NM_152758	3137	3	167,414	0	0.97023087817223	2.97310414425657	N
hsa-let-7f	NM_152896	872	2	77	0	1.25817709205676	2.97310414425657	N
hsa-let-7f	NM_153686	2515	4	380,256	0	1.11624212710230	2.97310414425657	N
hsa-let-7f	NM_153712	3312	6	696,7,578,159,410	1	1.51414146348905	2.97310414425657	N
hsa-let-7f	NM_170665	913	1	NA	0	1.19126964042587	2.97310414425657	N
hsa-let-7f	NM_172020	2082	6	44,316,600,67,54	0	0.992593560347032	2.97310414425657	N
hsa-let-7f	NM_172316	1529	5	192,246,161,97	0	0.931165814969161	2.97310414425657	N
hsa-let-7f	NM_173582	6354	4	63,157	0	1.07653856327749	2.97310414425657	N
hsa-let-7f	NM_173653	1505	2	243	0	1.19764472192368	2.97310414425657	N
hsa-let-7f	NM_173654	2415	4	28,931,784	0	1.11666775427404	2.97310414425657	N
hsa-let-7f	NM_173659	184	1	NA	0	0.826622191535996	2.97310414425657	N
hsa-let-7f	NM_173728	1614	1	NA	0	1.18464106300749	2.97310414425657	N
hsa-let-7f	NM_175568	1201	1	NA	0	0.706420933315404	2.97310414425657	N
hsa-let-7f	NM_175921	4365	11	41,416,411,26,392,337,365,65,643,968	0	0.892454176334593	2.97310414425657	N
hsa-let-7f	NM_177985	2310	1	NA	0	1.11961288865424	2.97310414425657	N
hsa-let-7f	NM_178153	7908	5	619,474	0	0.891032525040281	2.97310414425657	N
hsa-let-7f	NM_181443	2929	4	575,647	0	1.83801685945438	2.97310414425657	N
hsa-let-7f	NM_181528	493	1	NA	0	1.17495051779943	2.97310414425657	N
hsa-let-7f	NM_181659	3455	4	210,536	0	0.951169922094886	2.97310414425657	N
hsa-let-7f	NM_182765	2395	1	NA	0	0.531613630241186	2.97310414425657	N
hsa-let-7f	NM_182931	1028	1	NA	0	1.18731274565684	2.97310414425657	N
hsa-let-7f	NM_183376	2665	4	114,367,268	0	1.11311295499829	2.97310414425657	N
hsa-let-7f	NM_183416	2133	5	285,725,31,68	0	2.04301528816871	2.97310414425657	N
hsa-let-7f	NM_183425	1805	3	254,791	0	0.863399402786519	2.97310414425657	N
hsa-let-7f	NM_198320	5276	6	339,160,144	0	1.15773093534137	2.97310414425657	N
hsa-let-7f	NM_198597	1106	2	638	0	1.20823409208194	2.97310414425657	N
hsa-let-7f	NM_198990	3369	2	702	0	0.727818183287165	2.97310414425657	N
hsa-let-7f	NM_199482	1991	1	NA	0	0.971038229250795	2.97310414425657	N
hsa-let-7f	NM_201433	6619	6	196,4,242	1	0.957649745026785	2.97310414425657	N
hsa-let-7f	NM_202494	675	1	NA	0	1.24015031838213	2.97310414425657	N
hsa-let-7f	NM_203351	2550	4	436,129,785	0	0.735756353254186	2.97310414425657	N
hsa-let-7f	NM_203453	2057	3	214,48	0	1.10053116480636	2.97310414425657	N
hsa-let-7f	NM_206909	5190	8	419,579,166,782,230,681	0	0.694357234516913	2.97310414425657	N
hsa-let-7f	NM_207442	1047	1	NA	0	0.795205698222156	2.97310414425657	N
hsa-let-7f	NM_213651	1847	2	549	0	0.930095009102532	2.97310414425657	N
hsa-let-7f	NM_213662	2518	6	59,360,49,535	0	0.97569355255507	2.97310414425657	N
hsa-let-7g	NM_000024	554	1	NA	0	0.633185445958955	3.4113197782427	N
hsa-let-7g	NM_000025	1220	2	631	0	0.955879058809957	3.4113197782427	N
hsa-let-7g	NM_000088	1407	2	343	0	1.02896934344646	3.4113197782427	N
hsa-let-7g	NM_000089	839	1	NA	0	1.70434807042748	3.4113197782427	N
hsa-let-7g	NM_000090	971	1	NA	0	1.72308634765147	3.4113197782427	N
hsa-let-7g	NM_000103	1354	3	299,462	0	1.10941566373903	3.4113197782427	N
hsa-let-7g	NM_000109	2691	2	729	0	1.98281489286215	3.4113197782427	N
hsa-let-7g	NM_000124	153	1	NA	0	0.70466037757101	3.4113197782427	N
hsa-let-7g	NM_000189	2429	3	432,391	0	1.28607074006332	3.4113197782427	N
hsa-let-7g	NM_000212	2507	6	21,176,383,147,119	0	0.587312398750228	3.4113197782427	N
hsa-let-7g	NM_000321	1815	1	NA	0	1.02448580862668	3.4113197782427	N
hsa-let-7g	NM_000332	7273	10	10,737,191,608,682,45,773	1	1.33168235621109	3.4113197782427	N
hsa-let-7g	NM_000393	2155	1	NA	0	1.04971668362307	3.4113197782427	N
hsa-let-7g	NM_000572	1033	2	391	0	0.911996378100778	3.4113197782427	N
hsa-let-7g	NM_000584	1265	2	496	0	1.03587864595525	3.4113197782427	N
hsa-let-7g	NM_000600	424	2	311	0	1.15559430568661	3.4113197782427	N
hsa-let-7g	NM_000897	513	1	NA	0	0.87602867538134	3.4113197782427	N
hsa-let-7g	NM_000914	451	2	61	0	0.786598859711264	3.4113197782427	N
hsa-let-7g	NM_000933	1825	2	550	0	2.47779185486137	3.4113197782427	N
hsa-let-7g	NM_000944	2453	2	NA	0	1.64886696160151	3.4113197782427	N
hsa-let-7g	NM_001001323	3238	3	358	0	1.3124386631777	3.4113197782427	N
hsa-let-7g	NM_001001349	1771	3	193	0	1.16825077964384	3.4113197782427	N
hsa-let-7g	NM_001002296	1427	3	320,177	0	1.11972154183843	3.4113197782427	N
hsa-let-7g	NM_001004317	4548	4	463,134	0	1.12955146125721	3.4113197782427	N
hsa-let-7g	NM_001191	1507	4	102,520,131	0	0.848890279397571	3.4113197782427	N
hsa-let-7g	NM_001206	3179	2	424	0	1.06039369704635	3.4113197782427	N
hsa-let-7g	NM_001273	608	2	389	0	0.80454777636871	3.4113197782427	Y
hsa-let-7g	NM_001304	3867	5	56,376,696	0	1.77602267362815	3.4113197782427	N
hsa-let-7g	NM_001394	923	1	NA	0	0.960628156211465	3.4113197782427	N
hsa-let-7g	NM_001395	1035	2	58	0	0.873966569077285	3.4113197782427	N
hsa-let-7g	NM_001482	989	2	379	0	1.64602928111232	3.4113197782427	N
hsa-let-7g	NM_001722	666	3	24,30	0	0.727565984431568	3.4113197782427	N
hsa-let-7g	NM_001759	5341	9	555,804,67,310,85,640,409	0	1.44346387273179	3.4113197782427	N
hsa-let-7g	NM_001761	1834	4	116,299,29	0	0.59944529279004	3.4113197782427	N
hsa-let-7g	NM_001789	1778	5	416,256,505,157	0	0.897292339780425	3.4113197782427	N
hsa-let-7g	NM_001838	988	2	494	0	0.735807353765893	3.4113197782427	N
hsa-let-7g	NM_001845	1417	3	923,114	0	1.30471527035375	3.4113197782427	N
hsa-let-7g	NM_001846	849	1	NA	0	2.38835948361252	3.4113197782427	N
hsa-let-7g	NM_001855	890	2	549	0	1.41068903231798	3.4113197782427	N
hsa-let-7g	NM_001858	5179	5	19,142	0	1.03428587541112	3.4113197782427	N
hsa-let-7g	NM_001860	1203	1	NA	0	0.79694385804376	3.4113197782427	N
hsa-let-7g	NM_001933	1428	1	NA	0	0.908967111194767	3.4113197782427	N
hsa-let-7g	NM_001951	677	2	117	0	0.741079385751844	3.4113197782427	N
hsa-let-7g	NM_002040	2812	3	199	0	1.18291794311933	3.4113197782427	N
hsa-let-7g	NM_002134	601	1	NA	0	0.81453579224043	3.4113197782427	N
hsa-let-7g	NM_002168	295	1	NA	0	0.94970410854456	3.4113197782427	N
hsa-let-7g	NM_002188	827	3	35,397	0	0.851807891036326	3.4113197782427	N
hsa-let-7g	NM_002515	2076	1	NA	0	0.846921406408531	3.4113197782427	N
hsa-let-7g	NM_002576	1268	4	654,88,26	0	0.85574330184932	3.4113197782427	N
hsa-let-7g	NM_002581	5760	10	15,23,156,991,160,830,393,605	0	1.00448080824829	3.4113197782427	N
hsa-let-7g	NM_002586	1646	4	214,68,670	0	0.799793798594746	3.4113197782427	N
hsa-let-7g	NM_002657	3947	6	283,754,65,51,339	0	0.909408251800733	3.4113197782427	N
hsa-let-7g	NM_002776	530	4	198,9,33	1	0.851202917027488	3.4113197782427	N
hsa-let-7g	NM_002829	1339	1	NA	0	1.03659331865621	3.4113197782427	N
hsa-let-7g	NM_002881	1464	1	NA	0	0.967611620142345	3.4113197782427	N
hsa-let-7g	NM_002906	2436	3	343	0	1.29038359290198	3.4113197782427	N
hsa-let-7g	NM_002928	1689	3	545,307	0	0.579025985508891	3.4113197782427	N
hsa-let-7g	NM_003074	2313	5	553,232,194,925	0	0.8168256071845	3.4113197782427	N
hsa-let-7g	NM_003246	2128	5	694,672,86,174	0	1.14301948712547	3.4113197782427	N
hsa-let-7g	NM_003385	1054	2	478	0	0.96332866456081	3.4113197782427	N
hsa-let-7g	NM_003640	1610	2	193	0	1.38914769917954	3.4113197782427	N
hsa-let-7g	NM_003749	2483	5	276,403,415,885	0	1.15759051021999	3.4113197782427	N
hsa-let-7g	NM_003759	4329	4	410,565,526	0	1.27059566315618	3.4113197782427	N
hsa-let-7g	NM_003831	1789	1	NA	0	1.23409204312137	3.4113197782427	N
hsa-let-7g	NM_003848	1042	2	576	0	1.59279986070151	3.4113197782427	N
hsa-let-7g	NM_004010	2691	2	729	0	0.78480166095815	3.4113197782427	N
hsa-let-7g	NM_004186	984	3	137,365	0	1.03677296215473	3.4113197782427	N
hsa-let-7g	NM_004200	3391	6	240,56,284,8	1	1.00696950952149	3.4113197782427	N
hsa-let-7g	NM_004263	1869	2	730	0	0.848155090560147	3.4113197782427	N
hsa-let-7g	NM_004274	3256	5	208,636,269	0	0.85713835447245	3.4113197782427	N
hsa-let-7g	NM_004326	1257	1	NA	0	0.986301067304456	3.4113197782427	N
hsa-let-7g	NM_004359	552	2	43	0	0.946319985968047	3.4113197782427	N
hsa-let-7g	NM_004417	663	2	68	0	1.26916971402552	3.4113197782427	N
hsa-let-7g	NM_004423	2771	4	338,282	0	0.933550518362413	3.4113197782427	N
hsa-let-7g	NM_004438	3361	2	247	0	1.17653969815046	3.4113197782427	N
hsa-let-7g	NM_004481	2731	1	NA	0	1.04499786877565	3.4113197782427	N
hsa-let-7g	NM_004612	4887	3	161,293	0	1.48251838908457	3.4113197782427	N
hsa-let-7g	NM_004824	1504	4	122,531,341	0	0.981969418185695	3.4113197782427	N
hsa-let-7g	NM_004834	3477	5	723,119,742,447	0	0.800071034041476	3.4113197782427	N
hsa-let-7g	NM_004929	1563	1	NA	0	1.07039998435089	3.4113197782427	N
hsa-let-7g	NM_004992	8554	10	596,411,977,203,165,482,144,67	0	1.27456062731926	3.4113197782427	N
hsa-let-7g	NM_005009	464	1	NA	0	0.918053414135031	3.4113197782427	N
hsa-let-7g	NM_005051	104	1	NA	0	1.04069693678684	3.4113197782427	N
hsa-let-7g	NM_005060	1419	2	113	0	0.74535519339946	3.4113197782427	N
hsa-let-7g	NM_005063	3903	6	400,219,678,44	0	0.944059699967308	3.4113197782427	N
hsa-let-7g	NM_005197	6245	5	923,540,465	0	1.33135932724162	3.4113197782427	N
hsa-let-7g	NM_005224	743	1	NA	0	0.969928294606084	3.4113197782427	N
hsa-let-7g	NM_005274	158	1	NA	0	1.51319718745694	3.4113197782427	N
hsa-let-7g	NM_005328	809	1	NA	0	0.930901224234703	3.4113197782427	N
hsa-let-7g	NM_005378	918	4	272,19,364	0	1.12136037813933	3.4113197782427	N
hsa-let-7g	NM_005430	1057	4	76,143,289	0	1.20647665494876	3.4113197782427	N
hsa-let-7g	NM_005475	3338	6	119,776,262,117,177	0	2.01139998071529	3.4113197782427	N
hsa-let-7g	NM_005539	1643	3	215,875	0	0.993540029767903	3.4113197782427	N
hsa-let-7g	NM_005639	1948	3	585,853	0	0.583781339047958	3.4113197782427	N
hsa-let-7g	NM_005739	2524	5	355,37,696	0	0.530932367129418	3.4113197782427	N
hsa-let-7g	NM_005920	3932	10	172,268,61,720,566,184,176,85,214	0	0.929186436412117	3.4113197782427	N
hsa-let-7g	NM_005940	787	1	NA	0	0.773155227325228	3.4113197782427	N
hsa-let-7g	NM_005966	2463	4	430,150	0	0.893692238487818	3.4113197782427	N
hsa-let-7g	NM_006016	2351	4	38,446,10	1	1.31713205798728	3.4113197782427	N
hsa-let-7g	NM_006094	2448	4	158,26	0	2.10205439136076	3.4113197782427	N
hsa-let-7g	NM_006195	1492	4	31,466,67	0	0.964197102885303	3.4113197782427	N
hsa-let-7g	NM_006267	896	2	422	0	1.22667239270767	3.4113197782427	N
hsa-let-7g	NM_006268	1223	4	355,123,185	0	0.96734337842371	3.4113197782427	Y
hsa-let-7g	NM_006290	2007	2	741	0	1.07971458766396	3.4113197782427	N
hsa-let-7g	NM_006315	4561	7	88,354,81,815,336,849	0	1.15845339080384	3.4113197782427	N
hsa-let-7g	NM_006336	1565	4	210,364,192	0	1.00556755043744	3.4113197782427	N
hsa-let-7g	NM_006367	1124	5	46,21,428,229	0	1.05666275578271	3.4113197782427	N
hsa-let-7g	NM_006380	4422	6	519,827,785,152	0	0.99609137705946	3.4113197782427	N
hsa-let-7g	NM_006465	2368	7	668,196,554,167,598,90	0	0.766044443319496	3.4113197782427	N
hsa-let-7g	NM_006628	4699	15	75,416,84,161,186,274,199,276,26,118,139,198,281	0	0.92601020643923	3.4113197782427	N
hsa-let-7g	NM_006633	817	2	103	0	1.02572927167636	3.4113197782427	N
hsa-let-7g	NM_006693	871	2	182	0	0.901884755416633	3.4113197782427	N
hsa-let-7g	NM_006763	2170	2	NA	0	1.28990963431881	3.4113197782427	N
hsa-let-7g	NM_006788	2185	2	210	0	1.10156146738323	3.4113197782427	N
hsa-let-7g	NM_006831	436	1	NA	0	2.07721421015204	3.4113197782427	N
hsa-let-7g	NM_006913	494	1	NA	0	0.95577967924521	3.4113197782427	N
hsa-let-7g	NM_007001	553	1	NA	0	1.41088460889908	3.4113197782427	N
hsa-let-7g	NM_007038	6131	4	234,620,547	0	1.29899871172370	3.4113197782427	N
hsa-let-7g	NM_007275	1211	2	62	0	1.35162974030025	3.4113197782427	N
hsa-let-7g	NM_007283	3135	6	107,242,607,332,635	0	1.06633814377359	3.4113197782427	N
hsa-let-7g	NM_007371	765	1	NA	0	0.983706608798322	3.4113197782427	N
hsa-let-7g	NM_012080	1391	4	23,110,429	0	0.75665103896427	3.4113197782427	N
hsa-let-7g	NM_012098	1590	5	122,473,184,382	0	1.67492326337770	3.4113197782427	N
hsa-let-7g	NM_012199	4691	6	188,733,32,119	0	1.20476352729469	3.4113197782427	N
hsa-let-7g	NM_012268	330	1	NA	0	0.842004588275013	3.4113197782427	N
hsa-let-7g	NM_012335	449	1	NA	0	0.854468966112593	3.4113197782427	N
hsa-let-7g	NM_012388	3215	3	NA	0	1.21672235863407	3.4113197782427	N
hsa-let-7g	NM_013233	1476	1	NA	0	1.50598771357632	3.4113197782427	N
hsa-let-7g	NM_014002	744	2	315	0	0.770587132100745	3.4113197782427	N
hsa-let-7g	NM_014023	2953	3	692,567	0	1.05266763675747	3.4113197782427	N
hsa-let-7g	NM_014038	447	1	NA	0	1.06542570970968	3.4113197782427	N
hsa-let-7g	NM_014042	310	1	NA	0	0.932034329777264	3.4113197782427	N
hsa-let-7g	NM_014309	602	1	NA	0	0.965233571845618	3.4113197782427	N
hsa-let-7g	NM_014607	2185	3	410	0	1.46307122070433	3.4113197782427	N
hsa-let-7g	NM_014640	313	3	187,7	1	0.692770786811474	3.4113197782427	N
hsa-let-7g	NM_014670	1677	2	167	0	1.14571641830505	3.4113197782427	N
hsa-let-7g	NM_014683	2196	4	89,382	0	0.97525405706612	3.4113197782427	N
hsa-let-7g	NM_014813	619	1	NA	0	0.836246399914063	3.4113197782427	N
hsa-let-7g	NM_014872	2408	3	39,137	0	2.50281212781742	3.4113197782427	N
hsa-let-7g	NM_014900	1200	1	NA	0	0.779685927083305	3.4113197782427	N
hsa-let-7g	NM_014902	1602	3	912,47	0	0.816712378959738	3.4113197782427	N
hsa-let-7g	NM_014904	4080	4	195,925	0	1.13839402907488	3.4113197782427	N
hsa-let-7g	NM_015045	2289	1	NA	0	1.02274749240601	3.4113197782427	N
hsa-let-7g	NM_015093	1892	2	NA	0	1.52772513483936	3.4113197782427	N
hsa-let-7g	NM_015094	4716	13	332,286,9,320,34,730,47,90,460,35,23	1	0.712395347671089	3.4113197782427	N
hsa-let-7g	NM_015100	2079	2	365	0	0.869525354006117	3.4113197782427	N
hsa-let-7g	NM_015103	1137	1	NA	0	1.63603090343717	3.4113197782427	N
hsa-let-7g	NM_015245	2820	2	NA	0	1.03487032403328	3.4113197782427	N
hsa-let-7g	NM_015346	1933	2	327	0	0.858982116064802	3.4113197782427	N
hsa-let-7g	NM_015460	2169	2	119	0	1.07091947168097	3.4113197782427	N
hsa-let-7g	NM_015488	1828	5	160,402,166,822	0	1.15392543330500	3.4113197782427	N
hsa-let-7g	NM_015541	1516	2	946	0	1.7467401441566	3.4113197782427	N
hsa-let-7g	NM_015565	2304	1	NA	0	0.519033657353022	3.4113197782427	N
hsa-let-7g	NM_015975	1887	3	59	0	1.06070612184541	3.4113197782427	N
hsa-let-7g	NM_016040	2832	5	213,46,430	0	0.847861193336747	3.4113197782427	N
hsa-let-7g	NM_016072	2471	2	182	0	0.83676824031855	3.4113197782427	N
hsa-let-7g	NM_016125	1108	2	69	0	0.831189883345791	3.4113197782427	N
hsa-let-7g	NM_016174	514	2	7	1	1.10860851973983	3.4113197782427	N
hsa-let-7g	NM_016231	1753	2	854	0	1.06969536887275	3.4113197782427	N
hsa-let-7g	NM_016274	119	1	NA	0	1.11477302654428	3.4113197782427	N
hsa-let-7g	NM_016376	3889	4	974,380	0	1.02875539753185	3.4113197782427	N
hsa-let-7g	NM_016424	2061	2	611	0	1.233527603343	3.4113197782427	N
hsa-let-7g	NM_016577	4639	3	884,251	0	0.802423075702773	3.4113197782427	N
hsa-let-7g	NM_016617	2232	3	310	0	0.853669771874497	3.4113197782427	N
hsa-let-7g	NM_017548	2246	5	654,20,116,56	0	1.08797846442966	3.4113197782427	N
hsa-let-7g	NM_017644	5233	1	NA	0	0.995711708573473	3.4113197782427	N
hsa-let-7g	NM_017780	998	1	NA	0	0.969357005313985	3.4113197782427	N
hsa-let-7g	NM_017911	374	1	NA	0	1.05215700312484	3.4113197782427	N
hsa-let-7g	NM_017919	1684	4	92,361,482	0	1.12171020319757	3.4113197782427	N
hsa-let-7g	NM_017974	1337	1	NA	0	1.13728986045122	3.4113197782427	N
hsa-let-7g	NM_018061	1522	1	NA	0	0.868471252618625	3.4113197782427	N
hsa-let-7g	NM_018387	570	1	NA	0	0.785128118673572	3.4113197782427	N
hsa-let-7g	NM_018482	2624	3	558	0	1.24364954707811	3.4113197782427	N
hsa-let-7g	NM_018698	1996	2	5	1	0.947829848958541	3.4113197782427	N
hsa-let-7g	NM_019008	3840	5	244,93	0	0.867328246481453	3.4113197782427	N
hsa-let-7g	NM_019593	1034	1	NA	0	0.915543284748404	3.4113197782427	N
hsa-let-7g	NM_020155	126	1	NA	0	0.913198250011992	3.4113197782427	N
hsa-let-7g	NM_020310	2864	3	645,629	0	0.76548711553357	3.4113197782427	N
hsa-let-7g	NM_020474	2067	2	560	0	0.985515180994041	3.4113197782427	N
hsa-let-7g	NM_020962	2522	4	74,541,177	0	1.08181214563079	3.4113197782427	N
hsa-let-7g	NM_021117	2351	4	372,735,710	0	1.06806910968690	3.4113197782427	N
hsa-let-7g	NM_021168	1665	3	21	0	0.763261856222126	3.4113197782427	N
hsa-let-7g	NM_021210	272	1	NA	0	1.06414887590655	3.4113197782427	N
hsa-let-7g	NM_021627	1266	1	NA	0	0.846187922730747	3.4113197782427	N
hsa-let-7g	NM_021643	1964	3	895,219	0	0.93854641554213	3.4113197782427	N
hsa-let-7g	NM_021831	633	1	NA	0	1.03871509682797	3.4113197782427	N
hsa-let-7g	NM_022078	521	1	NA	0	0.459201735615839	3.4113197782427	N
hsa-let-7g	NM_022749	1476	3	987,157	0	1.40683194520203	3.4113197782427	N
hsa-let-7g	NM_022763	3222	6	732,236,198,161	0	1.34560036309440	3.4113197782427	N
hsa-let-7g	NM_022912	3106	3	75	0	1.06109218545118	3.4113197782427	N
hsa-let-7g	NM_024551	2624	3	99	0	1.57495433608083	3.4113197782427	N
hsa-let-7g	NM_024573	987	1	NA	0	1.74920575487936	3.4113197782427	N
hsa-let-7g	NM_024713	1675	2	381	0	0.916241617811904	3.4113197782427	N
hsa-let-7g	NM_025191	3575	1	NA	0	1.37587556714866	3.4113197782427	N
hsa-let-7g	NM_025195	1957	4	9,606,897	1	0.69653849869776	3.4113197782427	N
hsa-let-7g	NM_030627	4192	5	955,564,633,64	0	1.45977902830648	3.4113197782427	N
hsa-let-7g	NM_030640	936	3	20,262	0	0.989073747086952	3.4113197782427	N
hsa-let-7g	NM_032016	793	1	NA	0	0.850338992700827	3.4113197782427	N
hsa-let-7g	NM_032105	8142	11	208,532,150,283,505,284,14,138,796	0	2.20919382500525	3.4113197782427	N
hsa-let-7g	NM_032145	1983	3	207,688	0	1.10412231258384	3.4113197782427	N
hsa-let-7g	NM_032186	1522	4	237,130,565	0	1.11222602476748	3.4113197782427	N
hsa-let-7g	NM_032231	385	2	56	0	0.944197128156206	3.4113197782427	N
hsa-let-7g	NM_032350	638	1	NA	0	0.961960793107637	3.4113197782427	N
hsa-let-7g	NM_032582	1925	5	357,437,189,113	0	1.41408123371514	3.4113197782427	N
hsa-let-7g	NM_032808	1017	2	751	0	0.627853555399776	3.4113197782427	N
hsa-let-7g	NM_032833	2742	7	940,462,17,39,211,465	0	0.869826760756688	3.4113197782427	N
hsa-let-7g	NM_032837	2163	3	205,167	0	0.998095660812657	3.4113197782427	N
hsa-let-7g	NM_032866	3250	5	26,117,17	0	1.33508352306776	3.4113197782427	N
hsa-let-7g	NM_032932	6522	11	360,526,20,944,547,18,18,294,128	0	0.884172641792053	3.4113197782427	N
hsa-let-7g	NM_032947	1320	1	NA	0	1.42612456536045	3.4113197782427	N
hsa-let-7g	NM_032991	1592	1	NA	0	1.02023393956966	3.4113197782427	N
hsa-let-7g	NM_033089	1537	3	391,24	0	1.43470089834398	3.4113197782427	N
hsa-let-7g	NM_033161	2045	6	437,468,409,85,176	0	1.27151633829891	3.4113197782427	N
hsa-let-7g	NM_033315	2258	4	336,214,793	0	0.913059004854871	3.4113197782427	N
hsa-let-7g	NM_033381	1167	2	915	0	0.868441154220186	3.4113197782427	N
hsa-let-7g	NM_052880	1507	2	98	0	1.18999045366561	3.4113197782427	N
hsa-let-7g	NM_053056	3207	3	905,659	0	1.04265364914383	3.4113197782427	N
hsa-let-7g	NM_080417	1535	2	279	0	1.40551611978394	3.4113197782427	N
hsa-let-7g	NM_080867	5141	7	680,169,977,848,117,432	0	1.02562263001743	3.4113197782427	N
hsa-let-7g	NM_130438	3220	3	676	0	1.38573366378438	3.4113197782427	N
hsa-let-7g	NM_133176	1243	2	197	0	0.963896401058116	3.4113197782427	N
hsa-let-7g	NM_133178	1160	2	44	0	0.729636597553449	3.4113197782427	N
hsa-let-7g	NM_134324	324	2	55	0	0.830383682886149	3.4113197782427	N
hsa-let-7g	NM_138300	1800	1	NA	0	0.724370651221681	3.4113197782427	N
hsa-let-7g	NM_138619	1679	4	364,245,188	0	0.883713114916972	3.4113197782427	N
hsa-let-7g	NM_138781	906	2	186	0	1.04982583052103	3.4113197782427	N
hsa-let-7g	NM_139244	1012	2	663	0	0.969491396044064	3.4113197782427	N
hsa-let-7g	NM_144599	5550	13	163,19,95,542,181,17,11,173,254,13,872	0	0.846363900858784	3.4113197782427	N
hsa-let-7g	NM_145808	3185	1	NA	0	1.34836398653928	3.4113197782427	N
hsa-let-7g	NM_145893	1874	1	NA	0	0.678584320331998	3.4113197782427	N
hsa-let-7g	NM_152260	201	1	NA	0	0.969357005313985	3.4113197782427	N
hsa-let-7g	NM_152556	2002	2	NA	0	0.90676461595219	3.4113197782427	N
hsa-let-7g	NM_152758	3137	3	167,414	0	0.999861380172505	3.4113197782427	N
hsa-let-7g	NM_152896	872	3	77,489	0	1.37592325218848	3.4113197782427	N
hsa-let-7g	NM_153686	2515	5	324,56,256	0	1.0756062176564	3.4113197782427	N
hsa-let-7g	NM_153712	3312	6	696,7,578,159,410	1	1.59571167689545	3.4113197782427	N
hsa-let-7g	NM_170665	913	1	NA	0	1.1773963007656	3.4113197782427	N
hsa-let-7g	NM_172020	2082	7	44,316,600,67,7,47	1	0.992875685939215	3.4113197782427	N
hsa-let-7g	NM_172316	1529	5	192,246,161,97	0	1.14019849317760	3.4113197782427	N
hsa-let-7g	NM_173582	6354	7	63,487,157	0	1.04557749932966	3.4113197782427	N
hsa-let-7g	NM_173653	1505	2	243	0	1.03670110101972	3.4113197782427	N
hsa-let-7g	NM_173654	2415	5	236,28,931,784	0	1.04920748145453	3.4113197782427	N
hsa-let-7g	NM_173659	184	1	NA	0	0.819087793621581	3.4113197782427	N
hsa-let-7g	NM_173728	1614	1	NA	0	1.26461654539267	3.4113197782427	N
hsa-let-7g	NM_175568	1201	1	NA	0	1.11384616993017	3.4113197782427	N
hsa-let-7g	NM_175921	4365	12	41,416,411,26,392,337,365,65,643,493,475	0	1.11033883362864	3.4113197782427	N
hsa-let-7g	NM_177985	2310	1	NA	0	0.856425703256342	3.4113197782427	N
hsa-let-7g	NM_178153	7908	6	619,474,173	0	0.773050731866022	3.4113197782427	N
hsa-let-7g	NM_181443	2929	5	794,379,575,647	0	1.77184204843361	3.4113197782427	N
hsa-let-7g	NM_181528	493	1	NA	0	1.09482478470758	3.4113197782427	N
hsa-let-7g	NM_181659	3455	4	210,536	0	0.951169922094886	3.4113197782427	N
hsa-let-7g	NM_182765	2395	1	NA	0	0.636044671774468	3.4113197782427	N
hsa-let-7g	NM_182931	1028	1	NA	0	1.34159572791172	3.4113197782427	N
hsa-let-7g	NM_183376	2665	5	114,165,202,268	0	1.13748695484271	3.4113197782427	N
hsa-let-7g	NM_183416	2133	5	285,725,31,68	0	2.50298561554696	3.4113197782427	N
hsa-let-7g	NM_183425	1805	3	254,791	0	0.525732198254931	3.4113197782427	N
hsa-let-7g	NM_198320	5276	8	502,931,948,339,160,144	0	1.12618980823864	3.4113197782427	N
hsa-let-7g	NM_198597	1106	2	638	0	1.29168116219889	3.4113197782427	N
hsa-let-7g	NM_198990	3369	2	702	0	0.707425436862252	3.4113197782427	N
hsa-let-7g	NM_199482	1991	1	NA	0	0.890847259298656	3.4113197782427	N
hsa-let-7g	NM_201433	6619	6	196,4,242	1	1.22983093351485	3.4113197782427	N
hsa-let-7g	NM_201999	1266	1	NA	0	1.06013647513333	3.4113197782427	N
hsa-let-7g	NM_202494	675	1	NA	0	1.08742055191483	3.4113197782427	N
hsa-let-7g	NM_203351	2550	5	436,129,332,453	0	0.822193573191276	3.4113197782427	N
hsa-let-7g	NM_203453	2057	3	214,48	0	1.20047054023125	3.4113197782427	N
hsa-let-7g	NM_206909	5190	8	419,579,166,782,230,681	0	1.10730296001552	3.4113197782427	N
hsa-let-7g	NM_207442	1047	1	NA	0	0.696647138000848	3.4113197782427	N
hsa-let-7g	NM_213651	1847	3	337,549	0	1.17181920528505	3.4113197782427	N
hsa-let-7g	NM_213662	2518	6	59,360,49,535	0	0.82619257508487	3.4113197782427	N
hsa-let-7i	NM_000024	554	1	NA	0	0.677339013554516	3.31337156995534	N
hsa-let-7i	NM_000025	1220	3	625,6	1	1.03211233350746	3.31337156995534	N
hsa-let-7i	NM_000088	1407	2	343	0	0.883437513437182	3.31337156995534	N
hsa-let-7i	NM_000089	839	1	NA	0	1.48791282172356	3.31337156995534	N
hsa-let-7i	NM_000090	971	1	NA	0	1.66393606442502	3.31337156995534	N
hsa-let-7i	NM_000103	1354	4	298,462,20	0	1.06710341704971	3.31337156995534	N
hsa-let-7i	NM_000109	2691	2	729	0	1.76228834887499	3.31337156995534	N
hsa-let-7i	NM_000124	153	1	NA	0	0.802014374810624	3.31337156995534	N
hsa-let-7i	NM_000189	2429	3	432,391	0	0.869829775351746	3.31337156995534	N
hsa-let-7i	NM_000212	2507	6	21,176,383,147,119	0	0.709143745155007	3.31337156995534	N
hsa-let-7i	NM_000321	1815	1	NA	0	0.92203920481008	3.31337156995534	N
hsa-let-7i	NM_000332	7273	10	11,736,191,723,608,45,773	0	1.25810296557862	3.31337156995534	N
hsa-let-7i	NM_000393	2155	1	NA	0	1.04971668362307	3.31337156995534	N
hsa-let-7i	NM_000572	1033	2	391	0	0.911996378100778	3.31337156995534	N
hsa-let-7i	NM_000584	1265	2	496	0	1.07204093873833	3.31337156995534	N
hsa-let-7i	NM_000600	424	2	311	0	0.945117102998339	3.31337156995534	N
hsa-let-7i	NM_000914	451	2	275	0	0.779056572000877	3.31337156995534	N
hsa-let-7i	NM_000933	1825	2	550	0	2.75383095158998	3.31337156995534	N
hsa-let-7i	NM_000944	2453	2	NA	0	1.35964498446945	3.31337156995534	N
hsa-let-7i	NM_001001323	3238	4	358,49	0	1.21259686695877	3.31337156995534	N
hsa-let-7i	NM_001001349	1771	3	193	0	1.16187108186042	3.31337156995534	N
hsa-let-7i	NM_001002296	1427	2	497	0	1.10059600727281	3.31337156995534	N
hsa-let-7i	NM_001004317	4548	3	463	0	1.20013774526043	3.31337156995534	N
hsa-let-7i	NM_001191	1507	5	102,192,329,130	0	0.998407031607883	3.31337156995534	N
hsa-let-7i	NM_001206	3179	2	487	0	1.08027603442997	3.31337156995534	N
hsa-let-7i	NM_001273	608	3	27,389	0	0.749915527069943	3.31337156995534	Y
hsa-let-7i	NM_001304	3867	6	56,376,696,509	0	1.65015323396912	3.31337156995534	N
hsa-let-7i	NM_001394	923	1	NA	0	0.918594467722301	3.31337156995534	N
hsa-let-7i	NM_001395	1035	3	58,156	0	0.96540084857085	3.31337156995534	N
hsa-let-7i	NM_001482	989	2	379	0	1.23713247868717	3.31337156995534	N
hsa-let-7i	NM_001722	666	2	30	0	0.872786081498996	3.31337156995534	N
hsa-let-7i	NM_001743	610	1	NA	0	1.41853328209942	3.31337156995534	Y
hsa-let-7i	NM_001759	5341	8	804,67,311,84,640,409	0	1.44346387273179	3.31337156995534	N
hsa-let-7i	NM_001761	1834	4	861,414,29	0	0.813210078267106	3.31337156995534	N
hsa-let-7i	NM_001789	1778	5	416,256,505,157	0	1.00611833621187	3.31337156995534	N
hsa-let-7i	NM_001838	988	2	494	0	0.950856805787567	3.31337156995534	N
hsa-let-7i	NM_001845	1417	3	288,635	0	1.40423072492530	3.31337156995534	N
hsa-let-7i	NM_001846	849	1	NA	0	2.33998616499486	3.31337156995534	N
hsa-let-7i	NM_001855	890	2	549	0	1.52652371244425	3.31337156995534	N
hsa-let-7i	NM_001858	5179	3	142	0	1.0821871381276	3.31337156995534	N
hsa-let-7i	NM_001859	4036	4	550,186,71	0	1.08395134475650	3.31337156995534	N
hsa-let-7i	NM_001860	1203	1	NA	0	0.79694385804376	3.31337156995534	N
hsa-let-7i	NM_001933	1428	1	NA	0	0.827682867511556	3.31337156995534	N
hsa-let-7i	NM_001951	677	2	117	0	0.74200458155525	3.31337156995534	N
hsa-let-7i	NM_002040	2812	2	NA	0	1.13736869410938	3.31337156995534	N
hsa-let-7i	NM_002168	295	1	NA	0	1.05580982763221	3.31337156995534	N
hsa-let-7i	NM_002188	827	1	NA	0	0.974949906933273	3.31337156995534	N
hsa-let-7i	NM_002467	488	2	55	0	0.806697673306051	3.31337156995534	Y
hsa-let-7i	NM_002515	2076	2	486	0	0.964197102885303	3.31337156995534	N
hsa-let-7i	NM_002576	1268	4	654,88,26	0	0.957138761390896	3.31337156995534	N
hsa-let-7i	NM_002581	5760	12	15,23,156,380,334,277,160,830,393,605	0	0.950165019660894	3.31337156995534	N
hsa-let-7i	NM_002586	1646	4	214,68,670	0	0.957370992871463	3.31337156995534	N
hsa-let-7i	NM_002657	3947	9	283,754,65,51,339,16,348,422	0	1.01942101549089	3.31337156995534	N
hsa-let-7i	NM_002721	577	2	344	0	1.26957885041221	3.31337156995534	N
hsa-let-7i	NM_002776	530	4	198,9,33	1	1.01252322461511	3.31337156995534	N
hsa-let-7i	NM_002881	1464	1	NA	0	1.10810915347656	3.31337156995534	N
hsa-let-7i	NM_002906	2436	2	NA	0	1.03171893533531	3.31337156995534	N
hsa-let-7i	NM_002928	1689	4	91,545,307	0	0.608677524414706	3.31337156995534	N
hsa-let-7i	NM_003074	2313	6	553,232,194,925,83	0	0.824076399563935	3.31337156995534	N
hsa-let-7i	NM_003186	450	1	NA	0	2.99183372951137	3.31337156995534	Y
hsa-let-7i	NM_003246	2128	4	693,672,260	0	1.07504719791223	3.31337156995534	N
hsa-let-7i	NM_003385	1054	2	478	0	1.02896934344646	3.31337156995534	N
hsa-let-7i	NM_003471	1857	5	140,50,187	0	1.04528764387573	3.31337156995534	N
hsa-let-7i	NM_003640	1610	1	NA	0	1.02377593522870	3.31337156995534	N
hsa-let-7i	NM_003749	2483	3	276,403	0	1.15623528093415	3.31337156995534	N
hsa-let-7i	NM_003759	4329	5	101,975,96,430	0	1.6224342348913	3.31337156995534	N
hsa-let-7i	NM_003780	738	3	32,11	0	0.960122238389345	3.31337156995534	N
hsa-let-7i	NM_003820	579	1	NA	0	0.999030064638903	3.31337156995534	N
hsa-let-7i	NM_003831	1789	1	NA	0	1.18013344231903	3.31337156995534	N
hsa-let-7i	NM_004010	2691	2	729	0	0.83996434822995	3.31337156995534	N
hsa-let-7i	NM_004186	984	3	136,365	0	1.07273966356849	3.31337156995534	N
hsa-let-7i	NM_004200	3391	6	240,56,284,8	1	0.892413968104135	3.31337156995534	N
hsa-let-7i	NM_004263	1869	2	730	0	0.876119762637489	3.31337156995534	N
hsa-let-7i	NM_004274	3256	4	169,269	0	0.834191201024795	3.31337156995534	N
hsa-let-7i	NM_004359	552	2	43	0	1.06706643470432	3.31337156995534	N
hsa-let-7i	NM_004417	663	1	NA	0	1.04051300722471	3.31337156995534	N
hsa-let-7i	NM_004423	2771	8	104,93,246,137,712,282	0	0.997369506541016	3.31337156995534	N
hsa-let-7i	NM_004438	3361	4	247,691	0	1.17653969815046	3.31337156995534	N
hsa-let-7i	NM_004481	2731	1	NA	0	1.08229966122167	3.31337156995534	N
hsa-let-7i	NM_004612	4887	2	161	0	1.18046069015041	3.31337156995534	N
hsa-let-7i	NM_004824	1504	5	122,531,251,90	0	0.981969418185695	3.31337156995534	N
hsa-let-7i	NM_004834	3477	4	118,742,447	0	0.775070796426028	3.31337156995534	N
hsa-let-7i	NM_004929	1563	1	NA	0	0.896328826196109	3.31337156995534	N
hsa-let-7i	NM_004992	8554	10	653,368,48,482,144,67,680	0	1.32831747523112	3.31337156995534	N
hsa-let-7i	NM_005009	464	1	NA	0	0.926748641278773	3.31337156995534	N
hsa-let-7i	NM_005051	104	1	NA	0	1.04069693678684	3.31337156995534	N
hsa-let-7i	NM_005060	1419	3	364,113	0	0.911743554063988	3.31337156995534	N
hsa-let-7i	NM_005063	3903	6	400,62,157,678,44	0	1.13076567879133	3.31337156995534	N
hsa-let-7i	NM_005197	6245	6	924,540,465,698	0	0.99474593257787	3.31337156995534	N
hsa-let-7i	NM_005224	743	1	NA	0	1.20555711307016	3.31337156995534	N
hsa-let-7i	NM_005274	158	1	NA	0	1.35891008456265	3.31337156995534	N
hsa-let-7i	NM_005328	809	1	NA	0	0.930901224234703	3.31337156995534	N
hsa-let-7i	NM_005378	918	3	291,364	0	1.17670281249134	3.31337156995534	N
hsa-let-7i	NM_005430	1057	7	76,143,267,7,15,116	1	1.33945860832216	3.31337156995534	N
hsa-let-7i	NM_005475	3338	5	895,233,29,294	0	1.83636138436838	3.31337156995534	N
hsa-let-7i	NM_005539	1643	3	215,875	0	1.10144694170327	3.31337156995534	N
hsa-let-7i	NM_005546	2421	2	362	0	1.0836884084157	3.31337156995534	N
hsa-let-7i	NM_005639	1948	3	166	0	0.842646829503152	3.31337156995534	N
hsa-let-7i	NM_005739	2524	3	37	0	0.594644773707732	3.31337156995534	N
hsa-let-7i	NM_005920	3932	13	69,67,36,16,252,394,387,239,328,359,85,214	0	0.974723545649298	3.31337156995534	N
hsa-let-7i	NM_005940	787	1	NA	0	0.828457733156892	3.31337156995534	N
hsa-let-7i	NM_005966	2463	4	430,150	0	1.03691669936873	3.31337156995534	N
hsa-let-7i	NM_006016	2351	2	38	0	1.32863976615317	3.31337156995534	N
hsa-let-7i	NM_006094	2448	5	275,970,158,26	0	1.81585625252753	3.31337156995534	N
hsa-let-7i	NM_006195	1492	4	31,466,67	0	1.17031751843429	3.31337156995534	N
hsa-let-7i	NM_006267	896	1	NA	0	0.955713431942203	3.31337156995534	N
hsa-let-7i	NM_006268	1223	5	191,355,123,185	0	0.968886784446871	3.31337156995534	Y
hsa-let-7i	NM_006290	2007	3	135,741	0	1.07971458766396	3.31337156995534	N
hsa-let-7i	NM_006315	4561	7	354,81,98,717,336,849	0	1.04884391685531	3.31337156995534	N
hsa-let-7i	NM_006367	1124	5	46,21,429,228	0	0.92299516780366	3.31337156995534	N
hsa-let-7i	NM_006380	4422	6	827,785,120,33	0	0.827023368443266	3.31337156995534	N
hsa-let-7i	NM_006465	2368	8	216,452,196,554,167,598,90	0	0.681648550280867	3.31337156995534	N
hsa-let-7i	NM_006628	4699	15	420,416,84,162,185,274,199,270,6,27,256,198,281	1	0.797634656501505	3.31337156995534	N
hsa-let-7i	NM_006633	817	3	73,29	0	1.18809483648600	3.31337156995534	N
hsa-let-7i	NM_006670	690	1	NA	0	1.17409569458863	3.31337156995534	N
hsa-let-7i	NM_006693	871	2	182	0	0.986533536309725	3.31337156995534	N
hsa-let-7i	NM_006763	2170	3	115	0	1.22131470677541	3.31337156995534	N
hsa-let-7i	NM_006788	2185	2	209	0	1.05679826269055	3.31337156995534	N
hsa-let-7i	NM_006831	436	1	NA	0	1.50623826348893	3.31337156995534	N
hsa-let-7i	NM_006913	494	2	409	0	1.11245732971586	3.31337156995534	N
hsa-let-7i	NM_007001	553	1	NA	0	1.30721822270785	3.31337156995534	N
hsa-let-7i	NM_007038	6131	3	620,547	0	1.34597349445813	3.31337156995534	N
hsa-let-7i	NM_007275	1211	2	62	0	1.31873071853667	3.31337156995534	N
hsa-let-7i	NM_007283	3135	8	107,242,228,379,332,635,788	0	1.14660223793500	3.31337156995534	N
hsa-let-7i	NM_007371	765	2	218	0	0.985378569049658	3.31337156995534	N
hsa-let-7i	NM_012080	1391	4	88,22,429	0	0.797938797489099	3.31337156995534	N
hsa-let-7i	NM_012098	1590	4	51,184,382	0	1.27122112100735	3.31337156995534	N
hsa-let-7i	NM_012199	4691	7	188,733,32,119,274	0	1.08196212703419	3.31337156995534	N
hsa-let-7i	NM_012268	330	2	6	1	1.23400650534389	3.31337156995534	N
hsa-let-7i	NM_012335	449	1	NA	0	1.15041149780566	3.31337156995534	N
hsa-let-7i	NM_012388	3215	3	130	0	1.03576735939731	3.31337156995534	N
hsa-let-7i	NM_012448	2638	5	586,44,140,614	0	1.02745485129811	3.31337156995534	N
hsa-let-7i	NM_013382	2435	4	204,276,591	0	0.77142617312524	3.31337156995534	N
hsa-let-7i	NM_014002	744	2	95	0	0.834277938125691	3.31337156995534	N
hsa-let-7i	NM_014023	2953	3	442,692	0	0.907078931084194	3.31337156995534	N
hsa-let-7i	NM_014038	447	1	NA	0	1.08245721320943	3.31337156995534	N
hsa-let-7i	NM_014042	310	1	NA	0	0.901350420028286	3.31337156995534	N
hsa-let-7i	NM_014294	1511	1	NA	0	0.964765351195607	3.31337156995534	N
hsa-let-7i	NM_014309	602	1	NA	0	1.07990170415646	3.31337156995534	N
hsa-let-7i	NM_014311	628	3	145,180	0	1.01097687672853	3.31337156995534	N
hsa-let-7i	NM_014607	2185	2	NA	0	1.36178599378571	3.31337156995534	N
hsa-let-7i	NM_014640	313	4	44,143,7	1	0.79694385804376	3.31337156995534	N
hsa-let-7i	NM_014670	1677	2	167	0	0.987258644374182	3.31337156995534	N
hsa-let-7i	NM_014683	2196	2	382	0	0.925079975010866	3.31337156995534	N
hsa-let-7i	NM_014813	619	2	104	0	0.895925080086792	3.31337156995534	N
[truncated: 19,276 more rows]
