# Supplementary material for: The roles of binding site arrangement and combinatorial targeting in microRNA repression of gene expression
Source: Genome Biol. 2007 Aug 14;8(8):R166. doi: 10.1186/gb-2007-8-8-r166 (PMC2374997; doi:10.1186/gb-2007-8-8-r166)
Supplement: Additional data file 5 — Relative expression values for all PicTar predicted interactions using the NCI-60 set of expression data. [file gb-2007-8-8-r166-S5.tab]

miRNA	RefSeqID	3p.UTR.length	Num.Binding.Sites	Distances.Between.Binding.Site.Pairs	Num.Pairs.of.Overlapping.Sites	RE	mir.ratio	housekeeping.gene
hsa-let-7a	NM_000088	1407	2	342	0	1.14138761299968	2.08493152168224	N
hsa-let-7a	NM_000093	2540	1	NA	0	1.22024431487232	2.08493152168224	N
hsa-let-7a	NM_000124	153	1	NA	0	1.06064688942032	2.08493152168224	N
hsa-let-7a	NM_000189	2429	1	NA	0	1.03059163850206	2.08493152168224	N
hsa-let-7a	NM_000212	2507	4	197,308,222	0	0.974721139445294	2.08493152168224	N
hsa-let-7a	NM_000319	1280	1	NA	0	1.01250736782504	2.08493152168224	N
hsa-let-7a	NM_000321	1815	1	NA	0	1.48454967577876	2.08493152168224	N
hsa-let-7a	NM_000332	7273	6	10,608,45	1	0.959393936252405	2.08493152168224	N
hsa-let-7a	NM_000337	6660	5	675,20,333	0	0.949694450287764	2.08493152168224	N
hsa-let-7a	NM_000368	4888	6	496,331,680	0	0.978241076428626	2.08493152168224	N
hsa-let-7a	NM_000403	366	1	NA	0	1.30522560113845	2.08493152168224	N
hsa-let-7a	NM_000584	1265	2	496	0	1.54445036524770	2.08493152168224	N
hsa-let-7a	NM_000600	424	2	311	0	1.25240614340407	2.08493152168224	N
hsa-let-7a	NM_000870	1698	1	NA	0	0.813114630032567	2.08493152168224	N
hsa-let-7a	NM_000933	1825	2	550	0	0.840141144366551	2.08493152168224	N
hsa-let-7a	NM_000944	2453	1	NA	0	1.48672255984888	2.08493152168224	N
hsa-let-7a	NM_001001323	3238	3	49	0	0.904984478700733	2.08493152168224	N
hsa-let-7a	NM_001001349	1771	1	NA	0	0.878438697940015	2.08493152168224	N
hsa-let-7a	NM_001002296	1427	2	320	0	1.11219019284335	2.08493152168224	N
hsa-let-7a	NM_001003794	3135	6	107,849,332,635,788	0	1.15350012767762	2.08493152168224	N
hsa-let-7a	NM_001004304	1175	1	NA	0	0.953856413805815	2.08493152168224	N
hsa-let-7a	NM_001004342	1616	2	42	0	1.26647294294444	2.08493152168224	N
hsa-let-7a	NM_001005502	5276	7	386,811,160,144	0	1.1813510299359	2.08493152168224	N
hsa-let-7a	NM_001095	1969	6	99,75,29,928,653	0	1.20843750000000	2.08493152168224	N
hsa-let-7a	NM_001116	3131	6	846,174,480,655,179	0	1.09228599658595	2.08493152168224	N
hsa-let-7a	NM_001151	314	1	NA	0	0.738246779764692	2.08493152168224	N
hsa-let-7a	NM_001191	1507	3	622,131	0	0.710578980053874	2.08493152168224	N
hsa-let-7a	NM_001206	3179	2	424	0	1.03781250000000	2.08493152168224	N
hsa-let-7a	NM_001219	2310	2	763	0	1.19266066608998	2.08493152168224	N
hsa-let-7a	NM_001222	2031	4	206,197,121	0	0.98771053436628	2.08493152168224	N
hsa-let-7a	NM_001273	608	2	416	0	1.02214966000224	2.08493152168224	Y
hsa-let-7a	NM_001304	3867	4	376,695	0	1.0108096687021	2.08493152168224	N
hsa-let-7a	NM_001394	923	1	NA	0	0.86568731069961	2.08493152168224	N
hsa-let-7a	NM_001395	1035	3	58,156	0	0.900535598922659	2.08493152168224	N
hsa-let-7a	NM_001396	2643	2	676	0	0.956456696781713	2.08493152168224	N
hsa-let-7a	NM_001518	1178	1	NA	0	0.832479815142604	2.08493152168224	N
hsa-let-7a	NM_001722	666	2	30	0	0.96296576900576	2.08493152168224	N
hsa-let-7a	NM_001761	1834	4	860,116,328	0	1.16937582056749	2.08493152168224	N
hsa-let-7a	NM_001789	1778	4	417,760,157	0	0.84748280840482	2.08493152168224	N
hsa-let-7a	NM_001845	1417	2	NA	0	3.00695431957729	2.08493152168224	N
hsa-let-7a	NM_001846	849	1	NA	0	2.23266301833986	2.08493152168224	N
hsa-let-7a	NM_001874	5276	7	386,811,160,144	0	0.878213813350398	2.08493152168224	N
hsa-let-7a	NM_001933	1428	1	NA	0	0.942780634221423	2.08493152168224	N
hsa-let-7a	NM_001951	677	2	117	0	0.934883169107421	2.08493152168224	N
hsa-let-7a	NM_001952	1204	3	32,79	0	0.908898912387864	2.08493152168224	N
hsa-let-7a	NM_002040	2812	2	NA	0	1.06403051754306	2.08493152168224	N
hsa-let-7a	NM_002076	3315	11	230,134,325,326,184,80,314,26,115	0	0.964748817810325	2.08493152168224	N
hsa-let-7a	NM_002168	295	1	NA	0	0.958483841274927	2.08493152168224	N
hsa-let-7a	NM_002268	1944	2	753	0	0.980794765684333	2.08493152168224	N
hsa-let-7a	NM_002399	1529	2	599	0	0.963014582186836	2.08493152168224	N
hsa-let-7a	NM_002401	2550	4	565,560,225	0	1.15092213593674	2.08493152168224	N
hsa-let-7a	NM_002481	8009	6	208,965,27	0	0.84957912357307	2.08493152168224	N
hsa-let-7a	NM_002524	1140	1	NA	0	1.13709805716778	2.08493152168224	N
hsa-let-7a	NM_002576	1268	4	654,88,26	0	1.12087898592952	2.08493152168224	N
hsa-let-7a	NM_002581	5760	8	156,991,160,830,393,605	0	1.28988453705559	2.08493152168224	N
hsa-let-7a	NM_002586	1646	3	214,69	0	0.914804799992959	2.08493152168224	N
hsa-let-7a	NM_002608	1625	4	324,583,100	0	1.06700992698639	2.08493152168224	N
hsa-let-7a	NM_002657	3947	9	283,754,65,51,339,16,348,422	0	0.922269503669339	2.08493152168224	N
hsa-let-7a	NM_002881	1464	1	NA	0	1.26986052197817	2.08493152168224	N
hsa-let-7a	NM_002906	2436	1	NA	0	1.16479315748096	2.08493152168224	N
hsa-let-7a	NM_003074	2313	1	NA	0	1.09537292807037	2.08493152168224	N
hsa-let-7a	NM_003103	1056	1	NA	0	0.844754959510951	2.08493152168224	N
hsa-let-7a	NM_003214	1479	5	384,149,214,235	0	0.890963014851714	2.08493152168224	N
hsa-let-7a	NM_003216	3384	5	422,857,288,46	0	1.42636106196692	2.08493152168224	N
hsa-let-7a	NM_003246	2128	3	694,672	0	3.30667668525283	2.08493152168224	N
hsa-let-7a	NM_003385	1054	1	NA	0	1.08632036479346	2.08493152168224	N
hsa-let-7a	NM_003498	2859	2	292	0	0.935875633172002	2.08493152168224	N
hsa-let-7a	NM_003575	1588	3	191,317	0	0.94557596328232	2.08493152168224	N
hsa-let-7a	NM_003618	1365	1	NA	0	1.08330981442622	2.08493152168224	N
hsa-let-7a	NM_003635	569	1	NA	0	0.984282751956608	2.08493152168224	N
hsa-let-7a	NM_003640	1610	1	NA	0	1.04349373974578	2.08493152168224	N
hsa-let-7a	NM_003644	6619	7	196,242,89,271	0	0.914281714945722	2.08493152168224	N
hsa-let-7a	NM_003749	2483	3	276,403	0	0.639150066531671	2.08493152168224	N
hsa-let-7a	NM_003758	1654	3	13,570	0	0.924495662545447	2.08493152168224	N
hsa-let-7a	NM_003759	4329	3	96,430	0	1.06139265901065	2.08493152168224	N
hsa-let-7a	NM_003825	1580	4	140,795,50	0	0.931121952622988	2.08493152168224	N
hsa-let-7a	NM_003831	1789	1	NA	0	1.00011814341041	2.08493152168224	N
hsa-let-7a	NM_003848	1042	1	NA	0	1.07227670302191	2.08493152168224	N
hsa-let-7a	NM_003918	1478	2	686	0	0.795023586455001	2.08493152168224	N
hsa-let-7a	NM_003999	864	1	NA	0	1.34967054384508	2.08493152168224	N
hsa-let-7a	NM_004112	1834	4	7,740,187	1	1.08085240401673	2.08493152168224	N
hsa-let-7a	NM_004177	1914	3	627,61	0	0.891663982577708	2.08493152168224	N
hsa-let-7a	NM_004186	984	2	502	0	1.00848271236791	2.08493152168224	N
hsa-let-7a	NM_004200	3391	5	240,340,8	1	1.00172732154064	2.08493152168224	N
hsa-let-7a	NM_004227	3178	1	NA	0	1.14683285561883	2.08493152168224	N
hsa-let-7a	NM_004263	1869	1	NA	0	1.23268430989477	2.08493152168224	N
hsa-let-7a	NM_004274	3256	2	NA	0	0.971777661557328	2.08493152168224	N
hsa-let-7a	NM_004302	2980	7	118,81,407,45,91	0	0.780649970454647	2.08493152168224	N
hsa-let-7a	NM_004342	2392	2	367	0	0.926655562762637	2.08493152168224	N
hsa-let-7a	NM_004346	1592	1	NA	0	0.999333103187147	2.08493152168224	N
hsa-let-7a	NM_004359	552	2	43	0	1.04765152673464	2.08493152168224	N
hsa-let-7a	NM_004417	663	1	NA	0	0.824478314786008	2.08493152168224	N
hsa-let-7a	NM_004423	2771	4	338,282	0	0.884231185874757	2.08493152168224	N
hsa-let-7a	NM_004438	3361	2	247	0	1.19859625490575	2.08493152168224	N
hsa-let-7a	NM_004456	273	1	NA	0	1.08514179849833	2.08493152168224	N
hsa-let-7a	NM_004520	847	1	NA	0	0.980288312145245	2.08493152168224	N
hsa-let-7a	NM_004612	4887	3	161,293	0	0.802801887412658	2.08493152168224	N
hsa-let-7a	NM_004645	887	1	NA	0	0.722518606197466	2.08493152168224	N
hsa-let-7a	NM_004735	1123	1	NA	0	1.00939234715594	2.08493152168224	N
hsa-let-7a	NM_004756	1563	1	NA	0	1.03562500000000	2.08493152168224	N
hsa-let-7a	NM_004821	846	1	NA	0	0.978936645471145	2.08493152168224	N
hsa-let-7a	NM_004824	1504	4	531,251,90	0	0.958263627597932	2.08493152168224	N
hsa-let-7a	NM_004834	3477	4	723,119	0	1.4005144384916	2.08493152168224	N
hsa-let-7a	NM_004884	458	1	NA	0	0.988615264737517	2.08493152168224	N
hsa-let-7a	NM_004922	1106	2	638	0	1.02374062105866	2.08493152168224	N
hsa-let-7a	NM_004992	8554	9	165,482,144,67,680	0	0.943867871102962	2.08493152168224	N
hsa-let-7a	NM_005009	464	1	NA	0	0.82717303558045	2.08493152168224	N
hsa-let-7a	NM_005051	104	1	NA	0	0.98504760971708	2.08493152168224	N
hsa-let-7a	NM_005063	3903	5	400,219,678,44	0	0.884794040958804	2.08493152168224	N
hsa-let-7a	NM_005197	6245	5	924,465,698	0	1.12797693621080	2.08493152168224	N
hsa-let-7a	NM_005274	158	1	NA	0	1.05948526575805	2.08493152168224	N
hsa-let-7a	NM_005458	2503	2	912	0	0.98536794993707	2.08493152168224	N
hsa-let-7a	NM_005466	573	1	NA	0	0.716461693483272	2.08493152168224	N
hsa-let-7a	NM_005475	3338	3	117	0	1.28183025910854	2.08493152168224	N
hsa-let-7a	NM_005539	1643	1	NA	0	1.00525983814577	2.08493152168224	N
hsa-let-7a	NM_005639	1948	2	585	0	0.965289362490889	2.08493152168224	N
hsa-let-7a	NM_005686	1624	2	458	0	1.07455971320918	2.08493152168224	N
hsa-let-7a	NM_005700	418	1	NA	0	1.06046263313938	2.08493152168224	N
hsa-let-7a	NM_005704	1160	3	786,45	0	0.920212757010334	2.08493152168224	N
hsa-let-7a	NM_005716	675	3	255,48	0	1.05786418692680	2.08493152168224	N
hsa-let-7a	NM_005766	1554	2	NA	0	1.26429643929371	2.08493152168224	N
hsa-let-7a	NM_005793	558	1	NA	0	0.927784414250456	2.08493152168224	N
hsa-let-7a	NM_005920	3932	13	67,36,16,252,61,720,239,327,184,175,86,214	0	0.870257318096264	2.08493152168224	N
hsa-let-7a	NM_005966	2463	3	150	0	0.97894306556152	2.08493152168224	N
hsa-let-7a	NM_006016	2351	2	38	0	1.07974730193835	2.08493152168224	N
hsa-let-7a	NM_006038	2241	3	456,82	0	0.950897179658869	2.08493152168224	N
hsa-let-7a	NM_006094	2448	3	26	0	2.05973323981750	2.08493152168224	N
hsa-let-7a	NM_006113	2177	3	625,130	0	1.13615833815641	2.08493152168224	N
hsa-let-7a	NM_006176	822	2	29	0	1.5690625	2.08493152168224	N
hsa-let-7a	NM_006195	1492	3	466,67	0	1.03716155244545	2.08493152168224	N
hsa-let-7a	NM_006267	896	2	422	0	1.04235397898660	2.08493152168224	N
hsa-let-7a	NM_006268	1223	4	191,355,123	0	1.00192318918042	2.08493152168224	Y
hsa-let-7a	NM_006290	2007	2	876	0	0.909392615285274	2.08493152168224	N
hsa-let-7a	NM_006315	4561	3	435,814	0	0.958117266300147	2.08493152168224	N
hsa-let-7a	NM_006367	1124	4	67,428,229	0	0.991383279775015	2.08493152168224	N
hsa-let-7a	NM_006380	4422	6	519,827,640,152	0	0.976447062533986	2.08493152168224	N
hsa-let-7a	NM_006534	3455	3	347	0	0.982368563007213	2.08493152168224	N
hsa-let-7a	NM_006547	2162	2	NA	0	0.81742298861556	2.08493152168224	N
hsa-let-7a	NM_006628	4699	11	416,245,186,274,475,26,118,139,198	0	0.843021837761077	2.08493152168224	N
hsa-let-7a	NM_006693	871	2	182	0	1.02216645104538	2.08493152168224	N
hsa-let-7a	NM_006729	5688	9	6,71,599,53,9,6,480	3	1.17997283690578	2.08493152168224	N
hsa-let-7a	NM_006763	2170	2	NA	0	0.591963530838752	2.08493152168224	N
hsa-let-7a	NM_006831	436	1	NA	0	0.82406898931041	2.08493152168224	N
hsa-let-7a	NM_006876	684	1	NA	0	0.96275592677447	2.08493152168224	N
hsa-let-7a	NM_006902	3370	2	44	0	1.36625	2.08493152168224	N
hsa-let-7a	NM_006913	494	2	409	0	0.999189063458661	2.08493152168224	N
hsa-let-7a	NM_006943	3367	6	20,192,593,511,506	0	1.16080685993902	2.08493152168224	N
hsa-let-7a	NM_006951	857	3	573,65	0	0.997837734942076	2.08493152168224	N
hsa-let-7a	NM_007001	553	1	NA	0	0.905199395776361	2.08493152168224	N
hsa-let-7a	NM_007038	6131	2	695	0	0.8337275885778	2.08493152168224	N
hsa-let-7a	NM_007275	1211	1	NA	0	0.957843252241964	2.08493152168224	N
hsa-let-7a	NM_007283	3135	6	107,849,332,635,788	0	0.855042855173875	2.08493152168224	N
hsa-let-7a	NM_007371	765	2	218	0	1.17737411087983	2.08493152168224	N
hsa-let-7a	NM_012080	1391	3	111,22	0	0.816044684954269	2.08493152168224	N
hsa-let-7a	NM_012097	2310	1	NA	0	0.900737603351032	2.08493152168224	N
hsa-let-7a	NM_012098	1590	1	NA	0	1.06406980831835	2.08493152168224	N
hsa-let-7a	NM_012129	2567	2	716	0	0.90313445000362	2.08493152168224	N
hsa-let-7a	NM_012193	5471	4	143,879	0	1.06472906592263	2.08493152168224	N
hsa-let-7a	NM_012199	4691	3	NA	0	1.04306528345361	2.08493152168224	N
hsa-let-7a	NM_012320	1442	2	124	0	1.01406250000000	2.08493152168224	N
hsa-let-7a	NM_012328	1497	1	NA	0	0.897579204782097	2.08493152168224	N
hsa-let-7a	NM_012333	1708	1	NA	0	0.908764518142563	2.08493152168224	N
hsa-let-7a	NM_012388	3215	2	NA	0	0.94576014121678	2.08493152168224	N
hsa-let-7a	NM_012475	283	1	NA	0	0.92255204746278	2.08493152168224	N
hsa-let-7a	NM_013233	1476	1	NA	0	1.05196708541101	2.08493152168224	N
hsa-let-7a	NM_013386	1854	2	549	0	1.30985978941303	2.08493152168224	N
hsa-let-7a	NM_013390	1847	1	NA	0	0.901330280278035	2.08493152168224	N
hsa-let-7a	NM_014001	1679	2	245	0	0.815640058696303	2.08493152168224	N
hsa-let-7a	NM_014002	744	3	95,220	0	0.935485262082227	2.08493152168224	N
hsa-let-7a	NM_014023	2953	4	442,691,568	0	1.05936676696214	2.08493152168224	N
hsa-let-7a	NM_014038	447	1	NA	0	0.9798023348542	2.08493152168224	N
hsa-let-7a	NM_014042	310	1	NA	0	1.16270691111389	2.08493152168224	N
hsa-let-7a	NM_014212	1069	1	NA	0	1.18687731514802	2.08493152168224	N
hsa-let-7a	NM_014245	1141	5	404,181,118,17	0	0.854328338439705	2.08493152168224	N
hsa-let-7a	NM_014311	628	2	325	0	0.959047012018553	2.08493152168224	N
hsa-let-7a	NM_014345	1125	1	NA	0	1.04597988410904	2.08493152168224	N
hsa-let-7a	NM_014431	1719	3	179,48	0	0.841065580281032	2.08493152168224	N
hsa-let-7a	NM_014607	2185	2	NA	0	0.944487811176386	2.08493152168224	N
hsa-let-7a	NM_014640	313	2	187	0	0.980362641117394	2.08493152168224	N
hsa-let-7a	NM_014670	1677	2	167	0	1.06248908726802	2.08493152168224	N
hsa-let-7a	NM_014779	1208	1	NA	0	1.16302930878188	2.08493152168224	N
hsa-let-7a	NM_014813	619	1	NA	0	1.09532830331944	2.08493152168224	N
hsa-let-7a	NM_014872	2408	2	39	0	0.928383897382648	2.08493152168224	N
hsa-let-7a	NM_014901	2329	3	53,589	0	0.896525525476622	2.08493152168224	Y
hsa-let-7a	NM_014902	1602	2	47	0	1.02312282047587	2.08493152168224	N
hsa-let-7a	NM_014904	4080	1	NA	0	0.884600874338384	2.08493152168224	N
hsa-let-7a	NM_014923	2357	2	NA	0	1.00009631211302	2.08493152168224	N
hsa-let-7a	NM_014934	4058	4	120,309	0	1.48976812257949	2.08493152168224	N
hsa-let-7a	NM_014956	1175	2	403	0	0.888729087135348	2.08493152168224	N
hsa-let-7a	NM_014962	2929	2	647	0	0.86155921901844	2.08493152168224	N
hsa-let-7a	NM_014991	3326	3	35	0	1.10653366243846	2.08493152168224	N
hsa-let-7a	NM_015045	2289	1	NA	0	0.947313448729261	2.08493152168224	N
hsa-let-7a	NM_015093	1892	1	NA	0	1.14811888891806	2.08493152168224	N
hsa-let-7a	NM_015094	4716	16	332,228,58,9,320,174,293,730,46,91,460,35,23,168	1	0.919778068404626	2.08493152168224	N
hsa-let-7a	NM_015100	2079	1	NA	0	0.94089409531844	2.08493152168224	N
hsa-let-7a	NM_015103	1137	1	NA	0	0.867480242012186	2.08493152168224	N
hsa-let-7a	NM_015107	2492	9	51,572,202,16,39,191,55,65	0	1.08011565075992	2.08493152168224	N
hsa-let-7a	NM_015117	409	1	NA	0	0.89406306811474	2.08493152168224	N
hsa-let-7a	NM_015344	2221	1	NA	0	0.836579596314351	2.08493152168224	N
hsa-let-7a	NM_015346	1933	2	172	0	1.05772920680953	2.08493152168224	N
hsa-let-7a	NM_015387	1991	1	NA	0	1.06358144501858	2.08493152168224	N
hsa-let-7a	NM_015460	2169	3	119,423	0	1.01243874808971	2.08493152168224	N
hsa-let-7a	NM_015488	1828	6	31,129,402,166,822	0	1.16983692104321	2.08493152168224	N
hsa-let-7a	NM_015492	429	1	NA	0	1.01480467274307	2.08493152168224	N
hsa-let-7a	NM_015534	1158	1	NA	0	1.24520277062469	2.08493152168224	N
hsa-let-7a	NM_015541	1516	2	946	0	1.15253102088664	2.08493152168224	N
hsa-let-7a	NM_015548	766	2	167	0	1.87233725957353	2.08493152168224	N
hsa-let-7a	NM_015550	3661	3	538	0	0.971666413536893	2.08493152168224	N
hsa-let-7a	NM_015565	2304	1	NA	0	0.793684751539756	2.08493152168224	N
hsa-let-7a	NM_015577	1871	1	NA	0	1.49629888456056	2.08493152168224	N
hsa-let-7a	NM_015866	1561	2	683	0	0.976054772459946	2.08493152168224	N
hsa-let-7a	NM_015975	1887	2	59	0	0.899570069994172	2.08493152168224	N
hsa-let-7a	NM_016040	2832	2	476	0	0.904753176971247	2.08493152168224	N
hsa-let-7a	NM_016072	2471	2	182	0	1.18044342133163	2.08493152168224	N
hsa-let-7a	NM_016125	1108	2	69	0	0.875664655232113	2.08493152168224	N
hsa-let-7a	NM_016174	514	2	6	1	0.87774031684103	2.08493152168224	N
hsa-let-7a	NM_016231	1753	3	854,32	0	1.02004388104493	2.08493152168224	N
hsa-let-7a	NM_016352	1514	6	318,26,420,260,18	0	1.12663687745234	2.08493152168224	N
hsa-let-7a	NM_016376	3889	2	NA	0	1.05059977161315	2.08493152168224	N
hsa-let-7a	NM_016396	1471	1	NA	0	1.15002979463349	2.08493152168224	N
hsa-let-7a	NM_016424	2061	2	611	0	0.903363290234789	2.08493152168224	N
hsa-let-7a	NM_016617	2232	3	310	0	0.820322946098163	2.08493152168224	N
hsa-let-7a	NM_016620	1527	3	237,695	0	1.17292205048069	2.08493152168224	N
hsa-let-7a	NM_017495	1506	2	NA	0	0.92961036148883	2.08493152168224	N
hsa-let-7a	NM_017548	2246	3	654,20	0	0.85399956465525	2.08493152168224	N
hsa-let-7a	NM_017582	1896	1	NA	0	0.933951581674723	2.08493152168224	N
hsa-let-7a	NM_017586	2118	2	993	0	0.864438800139012	2.08493152168224	N
hsa-let-7a	NM_017595	1771	1	NA	0	0.788373794059367	2.08493152168224	N
hsa-let-7a	NM_017637	2591	2	NA	0	1.38797724576194	2.08493152168224	N
hsa-let-7a	NM_017644	5233	1	NA	0	1.04620169696876	2.08493152168224	N
hsa-let-7a	NM_017662	2122	6	132,475,143,489,470	0	1.04943281708846	2.08493152168224	N
hsa-let-7a	NM_017703	653	1	NA	0	0.931324820982689	2.08493152168224	N
hsa-let-7a	NM_017759	723	2	493	0	1.11591643220038	2.08493152168224	N
hsa-let-7a	NM_017780	998	1	NA	0	0.845183320645455	2.08493152168224	N
hsa-let-7a	NM_017789	902	1	NA	0	0.831892842836858	2.08493152168224	N
hsa-let-7a	NM_017893	1484	3	172	0	0.877625281490725	2.08493152168224	N
hsa-let-7a	NM_017911	374	1	NA	0	0.809002079429708	2.08493152168224	N
hsa-let-7a	NM_017919	1684	4	92,361,482	0	0.909909479052856	2.08493152168224	N
hsa-let-7a	NM_017974	1337	1	NA	0	1.15533377603491	2.08493152168224	N
hsa-let-7a	NM_017990	4402	5	368,132	0	1.18476100559982	2.08493152168224	N
hsa-let-7a	NM_018053	914	4	45,449,6	1	0.984702073170686	2.08493152168224	N
hsa-let-7a	NM_018061	1522	1	NA	0	1.09729115322337	2.08493152168224	N
hsa-let-7a	NM_018069	4962	5	218,217,894	0	1.06375648403424	2.08493152168224	N
hsa-let-7a	NM_018121	3220	5	234,458,31,983	0	1.02971538207363	2.08493152168224	N
hsa-let-7a	NM_018173	360	2	46	0	1.0488997249351	2.08493152168224	N
hsa-let-7a	NM_018195	2204	3	188,124	0	1.11856605160468	2.08493152168224	N
hsa-let-7a	NM_018208	1203	5	216,219,160,461	0	1.00394473388091	2.08493152168224	N
hsa-let-7a	NM_018211	2237	1	NA	0	1.0272462358798	2.08493152168224	N
hsa-let-7a	NM_018214	2233	5	414,68,168,309	0	1.00375	2.08493152168224	N
hsa-let-7a	NM_018387	570	1	NA	0	0.921841982047158	2.08493152168224	N
hsa-let-7a	NM_018433	597	2	197	0	1.06915448889460	2.08493152168224	N
hsa-let-7a	NM_018482	2624	2	559	0	1.25233580483891	2.08493152168224	N
hsa-let-7a	NM_018490	1911	1	NA	0	1.03187500000000	2.08493152168224	N
hsa-let-7a	NM_018688	1004	2	214	0	1.08690291356473	2.08493152168224	N
hsa-let-7a	NM_018698	1996	2	5	1	0.873835022284229	2.08493152168224	N
hsa-let-7a	NM_019001	4935	6	179,120,34	0	1.09297883477039	2.08493152168224	N
hsa-let-7a	NM_019008	3840	4	244,93	0	0.909247120118628	2.08493152168224	N
hsa-let-7a	NM_019084	2638	3	111	0	1.01311132906915	2.08493152168224	N
hsa-let-7a	NM_019085	1571	2	NA	0	0.925068148239907	2.08493152168224	N
hsa-let-7a	NM_019593	1034	1	NA	0	1.14009776070893	2.08493152168224	N
hsa-let-7a	NM_020155	126	2	27	0	0.848015255780793	2.08493152168224	N
hsa-let-7a	NM_020159	1776	2	334	0	1.05417968354496	2.08493152168224	N
hsa-let-7a	NM_020213	1001	2	29	0	1.14279300482414	2.08493152168224	N
hsa-let-7a	NM_020310	2864	6	645,453,128,48,379	0	0.93889531093638	2.08493152168224	N
hsa-let-7a	NM_020474	2067	2	560	0	1.01110083968355	2.08493152168224	N
hsa-let-7a	NM_020713	3186	5	99,944,281	0	0.688086499893207	2.08493152168224	N
hsa-let-7a	NM_020748	2203	3	166,318	0	0.816763074963866	2.08493152168224	N
hsa-let-7a	NM_020769	1012	1	NA	0	1.04120640951936	2.08493152168224	N
hsa-let-7a	NM_020796	3091	3	NA	0	0.912951755491594	2.08493152168224	N
hsa-let-7a	NM_020809	2346	2	630	0	0.772734539911195	2.08493152168224	N
hsa-let-7a	NM_020836	869	1	NA	0	0.86416674357901	2.08493152168224	N
hsa-let-7a	NM_020892	403	3	75,128	0	0.914178855597965	2.08493152168224	N
hsa-let-7a	NM_020962	2522	5	472,74,541,251	0	1.19343365255428	2.08493152168224	N
hsa-let-7a	NM_021168	1665	4	846,107,121	0	1.04512692680886	2.08493152168224	N
hsa-let-7a	NM_021210	272	2	170	0	0.817989374710048	2.08493152168224	N
hsa-let-7a	NM_021627	1266	1	NA	0	1.00112054686230	2.08493152168224	N
hsa-let-7a	NM_021643	1964	3	895,219	0	1.49500347699241	2.08493152168224	N
hsa-let-7a	NM_021728	1041	1	NA	0	0.959180792573354	2.08493152168224	N
hsa-let-7a	NM_022078	521	1	NA	0	0.920016463163672	2.08493152168224	N
hsa-let-7a	NM_022119	371	2	6	1	1.03528177495255	2.08493152168224	N
hsa-let-7a	NM_022133	1931	1	NA	0	1.13318043036224	2.08493152168224	N
hsa-let-7a	NM_022365	109	1	NA	0	0.847959338795886	2.08493152168224	N
hsa-let-7a	NM_022566	682	2	34	0	0.807237987606333	2.08493152168224	N
hsa-let-7a	NM_022572	1832	6	31,129,403,164,822	0	0.831236584691997	2.08493152168224	N
hsa-let-7a	NM_022716	3214	2	44	0	1.04187500000000	2.08493152168224	N
hsa-let-7a	NM_022749	1476	3	987,157	0	0.902494521023093	2.08493152168224	N
hsa-let-7a	NM_022763	3222	3	198	0	1.16770333458788	2.08493152168224	N
hsa-let-7a	NM_022781	3362	3	NA	0	1.10471448303745	2.08493152168224	N
hsa-let-7a	NM_022836	1894	3	57,802	0	1.05148900837461	2.08493152168224	N
hsa-let-7a	NM_022912	3106	1	NA	0	0.938449516543987	2.08493152168224	N
hsa-let-7a	NM_024015	1224	2	673	0	0.91298894950559	2.08493152168224	N
hsa-let-7a	NM_024312	1681	5	751,569,17,6	1	0.815847494351003	2.08493152168224	N
hsa-let-7a	NM_024329	1637	1	NA	0	1.38391719813055	2.08493152168224	N
hsa-let-7a	NM_024501	781	2	251	0	0.89138170932809	2.08493152168224	N
hsa-let-7a	NM_024551	2624	1	NA	0	0.979267943193727	2.08493152168224	N
hsa-let-7a	NM_024573	987	1	NA	0	1.04167583687992	2.08493152168224	N
hsa-let-7a	NM_024663	550	2	32	0	0.848454424195196	2.08493152168224	N
hsa-let-7a	NM_024713	1675	1	NA	0	0.923636200978734	2.08493152168224	N
hsa-let-7a	NM_024852	739	3	129,190	0	1.23894710617159	2.08493152168224	N
hsa-let-7a	NM_024913	1810	2	69	0	0.987904548501352	2.08493152168224	N
hsa-let-7a	NM_025134	1975	2	332	0	0.97169053538506	2.08493152168224	N
hsa-let-7a	NM_025182	1117	1	NA	0	1.17768412762663	2.08493152168224	N
hsa-let-7a	NM_025191	3575	2	NA	0	0.825987253931004	2.08493152168224	N
hsa-let-7a	NM_025195	1957	4	291,298,308	0	1.58230418002558	2.08493152168224	N
hsa-let-7a	NM_030627	4192	3	64	0	0.687505694459474	2.08493152168224	N
hsa-let-7a	NM_030640	936	3	20,262	0	0.789688104459084	2.08493152168224	N
hsa-let-7a	NM_030915	2425	2	274	0	0.834123703080626	2.08493152168224	N
hsa-let-7a	NM_031481	645	1	NA	0	0.994331112763056	2.08493152168224	N
hsa-let-7a	NM_032016	793	1	NA	0	0.965497942903	2.08493152168224	N
hsa-let-7a	NM_032017	2148	7	88,265,467,447,32,80	0	0.938738996494524	2.08493152168224	N
hsa-let-7a	NM_032145	1983	2	688	0	0.906143380173601	2.08493152168224	N
hsa-let-7a	NM_032211	1235	1	NA	0	1.05891172901662	2.08493152168224	N
hsa-let-7a	NM_032350	638	1	NA	0	0.921418050810073	2.08493152168224	N
hsa-let-7a	NM_032440	3004	4	437,37,145	0	0.810555930094277	2.08493152168224	N
hsa-let-7a	NM_032482	239	1	NA	0	1.03138931047900	2.08493152168224	N
hsa-let-7a	NM_032499	1791	1	NA	0	0.87624119839759	2.08493152168224	N
hsa-let-7a	NM_032557	1049	1	NA	0	1.09308219934405	2.08493152168224	N
hsa-let-7a	NM_032582	1925	3	357,437	0	0.877476609375034	2.08493152168224	N
hsa-let-7a	NM_032603	787	3	345,224	0	0.97088156475987	2.08493152168224	N
hsa-let-7a	NM_032833	2742	5	940,462,56,211	0	0.67155964732434	2.08493152168224	N
hsa-let-7a	NM_032837	2163	2	205	0	0.938646214759104	2.08493152168224	N
hsa-let-7a	NM_032866	3250	5	26,117,17	0	1.19151155337183	2.08493152168224	N
hsa-let-7a	NM_032932	6522	9	360,547,18,17,293,128	0	0.453955045421049	2.08493152168224	N
hsa-let-7a	NM_032947	1320	1	NA	0	1.32911466217935	2.08493152168224	N
hsa-let-7a	NM_033089	1537	2	391	0	0.910905217430415	2.08493152168224	N
hsa-let-7a	NM_033138	2392	2	367	0	1.40796790469469	2.08493152168224	N
hsa-let-7a	NM_033139	2392	2	367	0	0.935593165100364	2.08493152168224	N
hsa-let-7a	NM_033161	2045	3	409,85	0	1.08038276403949	2.08493152168224	N
hsa-let-7a	NM_033315	2258	4	336,214,792	0	1.05755609784182	2.08493152168224	N
hsa-let-7a	NM_033450	364	1	NA	0	0.921535044542746	2.08493152168224	N
hsa-let-7a	NM_033549	1054	1	NA	0	0.997037813668748	2.08493152168224	N
hsa-let-7a	NM_052851	2423	2	17	0	1.15594338785023	2.08493152168224	N
hsa-let-7a	NM_052880	1507	2	98	0	0.952481908132206	2.08493152168224	N
hsa-let-7a	NM_052934	2325	5	188,30,493,538	0	1.00918186009484	2.08493152168224	N
hsa-let-7a	NM_053056	3207	3	905,659	0	1.39015635747455	2.08493152168224	N
hsa-let-7a	NM_054110	1157	1	NA	0	1.04676942513031	2.08493152168224	N
hsa-let-7a	NM_057089	527	1	NA	0	0.699692953816845	2.08493152168224	N
hsa-let-7a	NM_080764	3325	5	603,170,181	0	0.844057750864308	2.08493152168224	N
hsa-let-7a	NM_080867	5141	4	977,848,117	0	1.02109974768901	2.08493152168224	N
hsa-let-7a	NM_130798	1580	4	140,795,50	0	1.01753683726150	2.08493152168224	N
hsa-let-7a	NM_138300	1800	1	NA	0	0.899256923936087	2.08493152168224	N
hsa-let-7a	NM_138396	1009	2	485	0	1.05744203215899	2.08493152168224	N
hsa-let-7a	NM_138471	622	2	116	0	0.994857515261328	2.08493152168224	N
hsa-let-7a	NM_138578	1507	3	622,131	0	1.12256381791687	2.08493152168224	N
hsa-let-7a	NM_138619	1679	2	245	0	0.905276625351175	2.08493152168224	N
hsa-let-7a	NM_139168	1943	2	NA	0	0.990892906040983	2.08493152168224	N
hsa-let-7a	NM_139244	1012	2	663	0	0.978019956565883	2.08493152168224	N
hsa-let-7a	NM_139283	2605	1	NA	0	1.02376966632679	2.08493152168224	N
hsa-let-7a	NM_144599	5550	8	837,27,84,344,13,872	0	1.04110110083147	2.08493152168224	N
hsa-let-7a	NM_145320	3661	3	538	0	1.07530480044171	2.08493152168224	N
hsa-let-7a	NM_145686	3477	4	723,119	0	1.24873838210516	2.08493152168224	N
hsa-let-7a	NM_145808	3185	1	NA	0	1.05921978310348	2.08493152168224	N
hsa-let-7a	NM_145809	2107	3	347,439	0	0.844029615702152	2.08493152168224	N
hsa-let-7a	NM_145906	2166	1	NA	0	1.12692984342416	2.08493152168224	N
hsa-let-7a	NM_152235	2692	3	499,58	0	0.804191367892602	2.08493152168224	N
hsa-let-7a	NM_152260	201	1	NA	0	0.786924983779433	2.08493152168224	N
hsa-let-7a	NM_152280	3554	5	320,94,60	0	1.12343750000000	2.08493152168224	N
hsa-let-7a	NM_152493	1725	3	30,871	0	0.984719508662933	2.08493152168224	N
hsa-let-7a	NM_152527	2411	3	114	0	1.03095353817863	2.08493152168224	N
hsa-let-7a	NM_152556	2002	1	NA	0	1.20683880936535	2.08493152168224	N
hsa-let-7a	NM_152758	3137	2	581	0	0.93065218699891	2.08493152168224	N
hsa-let-7a	NM_153240	1315	2	337	0	0.949197067494587	2.08493152168224	N
hsa-let-7a	NM_153377	447	2	336	0	1.21311048159605	2.08493152168224	N
hsa-let-7a	NM_153712	3312	3	585,569	0	1.22859105172236	2.08493152168224	N
hsa-let-7a	NM_170665	913	2	72	0	1.05268814654667	2.08493152168224	N
hsa-let-7a	NM_170751	1504	4	531,251,90	0	0.984500397696056	2.08493152168224	N
hsa-let-7a	NM_172020	2082	4	44,316,721	0	0.842350420218743	2.08493152168224	N
hsa-let-7a	NM_172037	1537	3	81,405	0	0.995068752945216	2.08493152168224	N
hsa-let-7a	NM_173470	3008	1	NA	0	0.974897192795102	2.08493152168224	N
hsa-let-7a	NM_173475	1850	1	NA	0	0.932459195209553	2.08493152168224	N
hsa-let-7a	NM_173491	1474	3	26	0	1.04517330200855	2.08493152168224	N
hsa-let-7a	NM_173514	644	2	475	0	0.766553436472678	2.08493152168224	N
hsa-let-7a	NM_173546	743	3	367,53	0	1.13740332200196	2.08493152168224	N
hsa-let-7a	NM_173582	6354	4	63,157	0	1.02904291066280	2.08493152168224	N
hsa-let-7a	NM_173653	1505	1	NA	0	1.27202745047622	2.08493152168224	N
hsa-let-7a	NM_173659	184	1	NA	0	1.08874068772739	2.08493152168224	N
hsa-let-7a	NM_173685	287	1	NA	0	0.913966349487155	2.08493152168224	N
hsa-let-7a	NM_173728	1614	1	NA	0	0.924012292698689	2.08493152168224	N
hsa-let-7a	NM_174911	4032	2	67	0	1.02910158398111	2.08493152168224	N
hsa-let-7a	NM_175884	1486	2	129	0	0.79383753413389	2.08493152168224	N
hsa-let-7a	NM_175921	4365	9	41,416,437,392,337,364,66	0	0.812789438903696	2.08493152168224	N
hsa-let-7a	NM_177966	1990	5	118,17,283,6	1	0.88385109308944	2.08493152168224	N
hsa-let-7a	NM_181659	3455	3	347	0	0.900532794382095	2.08493152168224	N
hsa-let-7a	NM_182485	3770	4	346,11	0	1.06617492879199	2.08493152168224	N
hsa-let-7a	NM_182700	2055	1	NA	0	0.890444262422082	2.08493152168224	N
hsa-let-7a	NM_182765	2395	1	NA	0	1.02749196033847	2.08493152168224	N
hsa-let-7a	NM_182767	2153	1	NA	0	1.26812500000000	2.08493152168224	N
hsa-let-7a	NM_182931	1028	1	NA	0	0.837215423040242	2.08493152168224	N
hsa-let-7a	NM_183006	1602	2	47	0	0.916241182581517	2.08493152168224	N
hsa-let-7a	NM_183376	2665	2	635	0	1.15107008364979	2.08493152168224	N
hsa-let-7a	NM_194291	1996	1	NA	0	0.93029171093837	2.08493152168224	N
hsa-let-7a	NM_194298	2006	2	NA	0	1.00040594919426	2.08493152168224	N
hsa-let-7a	NM_194328	3362	3	NA	0	1.25660856274292	2.08493152168224	N
hsa-let-7a	NM_198526	964	5	42,6,63,182	1	0.980217251536827	2.08493152168224	N
hsa-let-7a	NM_198563	648	1	NA	0	1.00865805972098	2.08493152168224	N
hsa-let-7a	NM_198686	2695	6	79,83,142,472	0	0.88630757481481	2.08493152168224	N
hsa-let-7a	NM_198990	3369	2	702	0	0.921027931511948	2.08493152168224	N
hsa-let-7a	NM_203453	2057	2	48	0	0.88877594350284	2.08493152168224	N
hsa-let-7a	NM_207344	472	4	76,118,162	0	0.799874579712506	2.08493152168224	N
hsa-let-7a	NM_207442	1047	1	NA	0	0.930693752607053	2.08493152168224	N
hsa-let-7a	NM_213662	2518	6	60,360,49,535	0	0.603124691303024	2.08493152168224	N
hsa-let-7b	NM_000088	1407	2	342	0	0.897036592146633	2.25011696937762	N
hsa-let-7b	NM_000089	839	1	NA	0	1.00187500000000	2.25011696937762	N
hsa-let-7b	NM_000093	2540	1	NA	0	1.41248620265668	2.25011696937762	N
hsa-let-7b	NM_000124	153	1	NA	0	1.14717275130268	2.25011696937762	N
hsa-let-7b	NM_000189	2429	4	524,432,391	0	1.04133560346281	2.25011696937762	N
hsa-let-7b	NM_000212	2507	4	197,530,119	0	0.94598378403637	2.25011696937762	N
hsa-let-7b	NM_000319	1280	1	NA	0	0.96906129791755	2.25011696937762	N
hsa-let-7b	NM_000321	1815	1	NA	0	1.24113639853742	2.25011696937762	N
hsa-let-7b	NM_000332	7273	7	11,927,608,45	0	0.959393936252405	2.25011696937762	N
hsa-let-7b	NM_000337	6660	6	675,20,333,205	0	0.965160387232645	2.25011696937762	N
hsa-let-7b	NM_000368	4888	7	496,331,547,133	0	0.875183157194938	2.25011696937762	N
hsa-let-7b	NM_000403	366	1	NA	0	1.28527187222585	2.25011696937762	N
hsa-let-7b	NM_000584	1265	2	496	0	1.52149201457812	2.25011696937762	N
hsa-let-7b	NM_000600	424	2	311	0	1.59875000000000	2.25011696937762	N
hsa-let-7b	NM_000870	1698	2	488	0	0.852819066992113	2.25011696937762	N
hsa-let-7b	NM_000933	1825	2	550	0	1.25044235921009	2.25011696937762	N
hsa-let-7b	NM_000944	2453	3	89	0	1.39127599337517	2.25011696937762	N
hsa-let-7b	NM_001001323	3238	3	49	0	1.21261684048021	2.25011696937762	N
hsa-let-7b	NM_001001349	1771	4	733,289,193	0	0.955256448210065	2.25011696937762	N
hsa-let-7b	NM_001001522	450	1	NA	0	1.17406250000000	2.25011696937762	N
hsa-let-7b	NM_001002296	1427	2	320	0	1.06960396011039	2.25011696937762	N
hsa-let-7b	NM_001003794	3135	9	107,142,99,608,332,163,472,788	0	1.39568691576270	2.25011696937762	N
hsa-let-7b	NM_001004304	1175	3	519,172	0	0.854464002444398	2.25011696937762	N
hsa-let-7b	NM_001004342	1616	3	42,314	0	1.0867836932561	2.25011696937762	N
hsa-let-7b	NM_001005502	5276	10	480,386,127,4,807,160,144	1	0.74681929531622	2.25011696937762	N
hsa-let-7b	NM_001080	3495	2	NA	0	0.972204365849402	2.25011696937762	N
hsa-let-7b	NM_001116	3131	7	846,174,480,236,419,179	0	1.15198321144887	2.25011696937762	N
hsa-let-7b	NM_001151	314	1	NA	0	0.747447475941211	2.25011696937762	N
hsa-let-7b	NM_001191	1507	4	102,521,130	0	0.84133176378854	2.25011696937762	N
hsa-let-7b	NM_001206	3179	4	8,136,424	1	1.03781250000000	2.25011696937762	N
hsa-let-7b	NM_001219	2310	2	763	0	1.59926518314004	2.25011696937762	N
hsa-let-7b	NM_001273	608	3	26,390	0	0.9041049036346	2.25011696937762	Y
hsa-let-7b	NM_001304	3867	6	56,376,183,512	0	1.0108096687021	2.25011696937762	N
hsa-let-7b	NM_001394	923	1	NA	0	0.687210351272783	2.25011696937762	N
hsa-let-7b	NM_001396	2643	2	676	0	1.04283256629922	2.25011696937762	N
hsa-let-7b	NM_001518	1178	2	756	0	0.891297477349503	2.25011696937762	N
hsa-let-7b	NM_001722	666	3	369,30	0	0.974107392473848	2.25011696937762	N
hsa-let-7b	NM_001761	1834	4	861,115,328	0	0.976003985356373	2.25011696937762	N
hsa-let-7b	NM_001789	1778	5	417,254,506,157	0	0.817441269326758	2.25011696937762	N
hsa-let-7b	NM_001845	1417	3	53	0	3.16723445309663	2.25011696937762	N
hsa-let-7b	NM_001846	849	1	NA	0	2.98582004019736	2.25011696937762	N
hsa-let-7b	NM_001874	5276	10	480,386,127,4,807,160,144	1	0.797786477535954	2.25011696937762	N
hsa-let-7b	NM_001933	1428	2	441	0	0.847267618737272	2.25011696937762	N
hsa-let-7b	NM_001951	677	2	117	0	0.962192997142907	2.25011696937762	N
hsa-let-7b	NM_001952	1204	3	32,79	0	1.01137634031472	2.25011696937762	N
hsa-let-7b	NM_002040	2812	2	NA	0	0.894173271502702	2.25011696937762	N
hsa-let-7b	NM_002076	3315	12	154,932,230,134,325,326,184,80,314,27,114	0	0.98581515057931	2.25011696937762	N
hsa-let-7b	NM_002168	295	1	NA	0	1.06681539026275	2.25011696937762	N
hsa-let-7b	NM_002268	1944	2	753	0	1.01621408651300	2.25011696937762	N
hsa-let-7b	NM_002346	614	2	430	0	0.689673164572587	2.25011696937762	N
hsa-let-7b	NM_002399	1529	3	192,407	0	1.08554308687522	2.25011696937762	N
hsa-let-7b	NM_002401	2550	5	435,130,560,225	0	1.01324894737379	2.25011696937762	N
hsa-let-7b	NM_002481	8009	8	209,964,27,505,436	0	0.87939233593699	2.25011696937762	N
hsa-let-7b	NM_002524	1140	3	62,928	0	1.03807618213343	2.25011696937762	N
hsa-let-7b	NM_002576	1268	4	654,88,26	0	0.9173347092287	2.25011696937762	N
hsa-let-7b	NM_002581	5760	10	443,39,156,991,160,830,393,605	0	1.24666916811755	2.25011696937762	N
hsa-let-7b	NM_002586	1646	4	214,69,668	0	0.807792149090619	2.25011696937762	N
hsa-let-7b	NM_002608	1625	5	269,55,583,100	0	1.04495150510395	2.25011696937762	N
hsa-let-7b	NM_002657	3947	12	306,283,268,486,65,51,339,16,153,195,422	0	0.883770910573708	2.25011696937762	N
hsa-let-7b	NM_002721	577	2	344	0	1.02980443961561	2.25011696937762	N
hsa-let-7b	NM_002829	1339	1	NA	0	0.880370495637874	2.25011696937762	N
hsa-let-7b	NM_002868	2533	7	214,57,824,10,157	1	1.09696661732244	2.25011696937762	N
hsa-let-7b	NM_002881	1464	1	NA	0	1.26986052197817	2.25011696937762	N
hsa-let-7b	NM_002906	2436	3	950,149	0	1.25397434362349	2.25011696937762	N
hsa-let-7b	NM_003074	2313	4	426,818,107	0	1.09537292807037	2.25011696937762	N
hsa-let-7b	NM_003214	1479	8	179,384,149,214,10,163,62	1	1.09386424822695	2.25011696937762	N
hsa-let-7b	NM_003216	3384	8	422,858,287,46,844,46,346	0	1.47471714072485	2.25011696937762	N
hsa-let-7b	NM_003246	2128	4	504,189,672	0	3.12380179406796	2.25011696937762	N
hsa-let-7b	NM_003385	1054	2	287	0	1.11963677906837	2.25011696937762	N
hsa-let-7b	NM_003406	2012	6	621,93,469,533,10	1	1.17013699181337	2.25011696937762	Y
hsa-let-7b	NM_003498	2859	4	292,47,154	0	0.977653278279528	2.25011696937762	N
hsa-let-7b	NM_003575	1588	3	191,317	0	0.926147213165219	2.25011696937762	N
hsa-let-7b	NM_003618	1365	1	NA	0	1.16111870524231	2.25011696937762	N
hsa-let-7b	NM_003635	569	2	304	0	1.12133855282180	2.25011696937762	N
hsa-let-7b	NM_003640	1610	1	NA	0	1.03473147184709	2.25011696937762	N
hsa-let-7b	NM_003644	6619	9	284,112,84,4,242,271	1	0.876599327015379	2.25011696937762	N
hsa-let-7b	NM_003749	2483	5	254,22,403,842	0	0.795229934651499	2.25011696937762	N
hsa-let-7b	NM_003758	1654	2	741	0	0.909213108145268	2.25011696937762	N
hsa-let-7b	NM_003759	4329	4	975,96,430	0	1.00535662398528	2.25011696937762	N
hsa-let-7b	NM_003825	1580	4	140,795,50	0	1.00675093816654	2.25011696937762	N
hsa-let-7b	NM_003831	1789	1	NA	0	1.00011814341041	2.25011696937762	N
hsa-let-7b	NM_003918	1478	3	244,442	0	0.829083931358949	2.25011696937762	N
hsa-let-7b	NM_003999	864	1	NA	0	1.18110919498076	2.25011696937762	N
hsa-let-7b	NM_004069	281	1	NA	0	1.17778192610818	2.25011696937762	Y
hsa-let-7b	NM_004112	1834	7	7,740,187,59,124,86	1	0.978452919177259	2.25011696937762	N
hsa-let-7b	NM_004177	1914	6	97,79,115,512,61	0	0.932174615913683	2.25011696937762	N
hsa-let-7b	NM_004186	984	3	136,365	0	0.965612575583932	2.25011696937762	N
hsa-let-7b	NM_004200	3391	6	240,55,285,8	1	0.834804947598827	2.25011696937762	N
hsa-let-7b	NM_004227	3178	3	100,216	0	1.22702996544534	2.25011696937762	N
hsa-let-7b	NM_004263	1869	2	730	0	1.18847783464665	2.25011696937762	N
hsa-let-7b	NM_004274	3256	3	29	0	0.924328759501005	2.25011696937762	N
hsa-let-7b	NM_004302	2980	6	81,407,45,91	0	0.817632480704802	2.25011696937762	N
hsa-let-7b	NM_004342	2392	3	367,156	0	2.0555541895528	2.25011696937762	N
hsa-let-7b	NM_004346	1592	1	NA	0	1.12999335663048	2.25011696937762	N
hsa-let-7b	NM_004359	552	2	43	0	1.06102493929950	2.25011696937762	N
hsa-let-7b	NM_004417	663	2	221	0	1.12659192838165	2.25011696937762	N
hsa-let-7b	NM_004423	2771	5	215,124,282	0	1.00866008556032	2.25011696937762	N
hsa-let-7b	NM_004438	3361	3	247	0	1.02792505821212	2.25011696937762	N
hsa-let-7b	NM_004456	273	1	NA	0	1.0595035585164	2.25011696937762	N
hsa-let-7b	NM_004481	2731	3	636,59	0	0.854544415983762	2.25011696937762	N
hsa-let-7b	NM_004520	847	1	NA	0	0.972421815611003	2.25011696937762	N
hsa-let-7b	NM_004612	4887	3	161,293	0	0.856696905726738	2.25011696937762	N
hsa-let-7b	NM_004645	887	1	NA	0	0.761431178803651	2.25011696937762	N
hsa-let-7b	NM_004735	1123	1	NA	0	0.997172259900764	2.25011696937762	N
hsa-let-7b	NM_004756	1563	1	NA	0	1.12031250000000	2.25011696937762	N
hsa-let-7b	NM_004798	3692	6	148,887,43,294	0	1.05824188541559	2.25011696937762	N
hsa-let-7b	NM_004821	846	2	402	0	0.993643258982582	2.25011696937762	N
hsa-let-7b	NM_004824	1504	4	531,251,90	0	1.01310255780108	2.25011696937762	N
hsa-let-7b	NM_004834	3477	6	724,118,742,447,589	0	1.39457466608369	2.25011696937762	N
hsa-let-7b	NM_004884	458	1	NA	0	1.02125880254188	2.25011696937762	N
hsa-let-7b	NM_004922	1106	2	638	0	0.931096391229275	2.25011696937762	N
hsa-let-7b	NM_004992	8554	14	653,596,106,821,460,204,165,482,144,67,680,794	0	0.91089037230557	2.25011696937762	N
hsa-let-7b	NM_004996	1135	2	681	0	1.21900310826235	2.25011696937762	N
hsa-let-7b	NM_005009	464	1	NA	0	0.540201654403031	2.25011696937762	N
hsa-let-7b	NM_005011	867	2	531	0	1.15487057532570	2.25011696937762	N
hsa-let-7b	NM_005051	104	1	NA	0	0.964599576560937	2.25011696937762	N
hsa-let-7b	NM_005063	3903	5	400,219,678,44	0	0.821159787176561	2.25011696937762	N
hsa-let-7b	NM_005197	6245	8	924,836,872,228,465,698	0	1.37628608305837	2.25011696937762	N
hsa-let-7b	NM_005274	158	1	NA	0	1.05722306816327	2.25011696937762	N
hsa-let-7b	NM_005458	2503	2	912	0	0.999723394269347	2.25011696937762	N
hsa-let-7b	NM_005466	573	1	NA	0	0.777721258740853	2.25011696937762	N
hsa-let-7b	NM_005475	3338	4	895,262,117	0	0.904539183453171	2.25011696937762	N
hsa-let-7b	NM_005539	1643	2	215	0	0.988443539340656	2.25011696937762	N
hsa-let-7b	NM_005639	1948	2	585	0	0.90395174892858	2.25011696937762	N
hsa-let-7b	NM_005686	1624	2	458	0	1.05128700937840	2.25011696937762	N
hsa-let-7b	NM_005698	317	1	NA	0	0.901906515023525	2.25011696937762	Y
hsa-let-7b	NM_005700	418	1	NA	0	1.10603627876739	2.25011696937762	N
hsa-let-7b	NM_005704	1160	3	786,45	0	0.947284398339523	2.25011696937762	N
hsa-let-7b	NM_005716	675	2	303	0	1.06045153829236	2.25011696937762	N
hsa-let-7b	NM_005766	1554	4	255,181,784	0	1.22273095522372	2.25011696937762	N
hsa-let-7b	NM_005793	558	1	NA	0	0.927784414250456	2.25011696937762	N
hsa-let-7b	NM_005920	3932	16	69,67,36,16,252,61,720,142,97,328,183,26,149,86,214	0	0.883933430527568	2.25011696937762	N
hsa-let-7b	NM_005966	2463	4	915,150	0	0.962381922546135	2.25011696937762	N
hsa-let-7b	NM_006016	2351	2	38	0	0.998752070926884	2.25011696937762	N
hsa-let-7b	NM_006038	2241	4	530,456,82	0	0.983454661679563	2.25011696937762	N
hsa-let-7b	NM_006094	2448	3	26	0	1.86692783497576	2.25011696937762	N
hsa-let-7b	NM_006113	2177	3	625,130	0	0.871631857795196	2.25011696937762	N
hsa-let-7b	NM_006195	1492	5	31,130,336,67	0	1.16740454959510	2.25011696937762	N
hsa-let-7b	NM_006267	896	2	422	0	1.19813887876451	2.25011696937762	N
hsa-let-7b	NM_006268	1223	6	89,191,119,236,123	0	1.15066312733205	2.25011696937762	Y
hsa-let-7b	NM_006290	2007	3	135,741	0	0.62441706260593	2.25011696937762	N
hsa-let-7b	NM_006315	4561	5	354,81,814	0	1.09476784547881	2.25011696937762	N
hsa-let-7b	NM_006336	1565	5	155,55,364,192	0	0.764519060384716	2.25011696937762	N
hsa-let-7b	NM_006367	1124	5	46,21,429,228	0	1.11490910632531	2.25011696937762	N
hsa-let-7b	NM_006380	4422	6	519,827,640,153	0	0.976447062533986	2.25011696937762	N
hsa-let-7b	NM_006534	3455	4	347,536	0	0.846714093735379	2.25011696937762	N
hsa-let-7b	NM_006547	2162	2	NA	0	1.27759960987363	2.25011696937762	N
hsa-let-7b	NM_006628	4699	12	416,246,185,274,199,276,27,117,139,198	0	0.855648963856082	2.25011696937762	N
hsa-let-7b	NM_006636	1043	2	124	0	0.961234464250216	2.25011696937762	N
hsa-let-7b	NM_006693	871	3	94,182	0	1.03105771849971	2.25011696937762	N
hsa-let-7b	NM_006729	5688	13	6,71,599,27,26,9,88,532,150,742,6,480	3	1.07930755088916	2.25011696937762	N
hsa-let-7b	NM_006763	2170	3	121	0	0.807670779787078	2.25011696937762	N
hsa-let-7b	NM_006823	1429	1	NA	0	0.874293916114575	2.25011696937762	N
hsa-let-7b	NM_006831	436	1	NA	0	0.980609819789853	2.25011696937762	N
hsa-let-7b	NM_006876	684	1	NA	0	0.960597818843966	2.25011696937762	N
hsa-let-7b	NM_006902	3370	2	44	0	1.3771875	2.25011696937762	N
hsa-let-7b	NM_006913	494	2	409	0	1.13911282368096	2.25011696937762	N
hsa-let-7b	NM_006951	857	3	573,65	0	0.981547063248082	2.25011696937762	N
hsa-let-7b	NM_007001	553	1	NA	0	0.913698010231531	2.25011696937762	N
hsa-let-7b	NM_007038	6131	4	242,859	0	0.985992564544212	2.25011696937762	N
hsa-let-7b	NM_007275	1211	2	61	0	1.05168080883503	2.25011696937762	N
hsa-let-7b	NM_007283	3135	9	107,142,99,608,332,163,472,788	0	1.1246958223984	2.25011696937762	N
hsa-let-7b	NM_007371	765	3	401,218	0	0.970508429325783	2.25011696937762	N
hsa-let-7b	NM_012080	1391	3	111,22	0	0.865022862879865	2.25011696937762	N
hsa-let-7b	NM_012097	2310	1	NA	0	1.05849399654438	2.25011696937762	N
hsa-let-7b	NM_012098	1590	2	NA	0	1.03245808372841	2.25011696937762	N
hsa-let-7b	NM_012129	2567	5	514,716,846,374	0	0.932927971107225	2.25011696937762	N
hsa-let-7b	NM_012154	947	1	NA	0	0.91235338995532	2.25011696937762	N
hsa-let-7b	NM_012193	5471	8	541,104,637,79,64,879	0	1.03756958117282	2.25011696937762	N
hsa-let-7b	NM_012199	4691	8	188,732,33,119,349,905,209	0	1.03709633439898	2.25011696937762	N
hsa-let-7b	NM_012320	1442	2	124	0	0.989547870763267	2.25011696937762	N
hsa-let-7b	NM_012328	1497	3	214,569	0	1.17616619412266	2.25011696937762	N
hsa-let-7b	NM_012333	1708	1	NA	0	1.08135228664358	2.25011696937762	N
hsa-let-7b	NM_012388	3215	2	NA	0	0.883102787939906	2.25011696937762	N
hsa-let-7b	NM_012475	283	1	NA	0	0.806414522170571	2.25011696937762	N
hsa-let-7b	NM_013233	1476	2	952	0	1.09756969820274	2.25011696937762	N
hsa-let-7b	NM_013325	1607	3	436,455	0	1.08462765536052	2.25011696937762	N
hsa-let-7b	NM_013386	1854	2	549	0	1.31486043959708	2.25011696937762	N
hsa-let-7b	NM_013390	1847	1	NA	0	1.11349814965664	2.25011696937762	N
hsa-let-7b	NM_014001	1679	4	364,245,188	0	0.791001973759621	2.25011696937762	N
hsa-let-7b	NM_014002	744	4	95,220,18	0	0.935485262082227	2.25011696937762	N
hsa-let-7b	NM_014023	2953	4	442,691,568	0	0.920343787488012	2.25011696937762	N
hsa-let-7b	NM_014038	447	1	NA	0	0.99606185011638	2.25011696937762	N
hsa-let-7b	NM_014042	310	1	NA	0	0.955989665652136	2.25011696937762	N
hsa-let-7b	NM_014212	1069	1	NA	0	0.949900318862775	2.25011696937762	N
hsa-let-7b	NM_014245	1141	5	404,182,117,17	0	0.948686121602747	2.25011696937762	N
hsa-let-7b	NM_014311	628	2	325	0	0.929086693980573	2.25011696937762	N
hsa-let-7b	NM_014431	1719	3	180,47	0	0.819443220845311	2.25011696937762	N
hsa-let-7b	NM_014607	2185	2	NA	0	0.979847171827751	2.25011696937762	N
hsa-let-7b	NM_014640	313	2	187	0	0.889361784237537	2.25011696937762	N
hsa-let-7b	NM_014670	1677	2	167	0	1.17769189289939	2.25011696937762	N
hsa-let-7b	NM_014779	1208	1	NA	0	1.17222891725842	2.25011696937762	N
hsa-let-7b	NM_014813	619	2	315	0	1.11691494159960	2.25011696937762	N
hsa-let-7b	NM_014872	2408	4	39,137	0	0.933727916286122	2.25011696937762	N
hsa-let-7b	NM_014901	2329	3	52,589	0	0.965826840904036	2.25011696937762	Y
hsa-let-7b	NM_014902	1602	4	912,8,39	1	1.09177429233513	2.25011696937762	N
hsa-let-7b	NM_014904	4080	2	NA	0	0.916962005173771	2.25011696937762	N
hsa-let-7b	NM_014923	2357	3	440	0	1.00009631211302	2.25011696937762	N
hsa-let-7b	NM_014934	4058	6	188,879,119,309	0	1.42210963567755	2.25011696937762	N
hsa-let-7b	NM_014956	1175	3	371,33	0	0.917286586888177	2.25011696937762	N
hsa-let-7b	NM_014962	2929	4	575,647	0	1.03740517347663	2.25011696937762	N
hsa-let-7b	NM_014991	3326	5	360,92,35	0	1.01125004542234	2.25011696937762	N
hsa-let-7b	NM_015045	2289	3	617	0	1.06629623590997	2.25011696937762	N
hsa-let-7b	NM_015093	1892	2	NA	0	1.08288934999531	2.25011696937762	N
hsa-let-7b	NM_015094	4716	17	332,228,58,10,281,38,174,293,730,46,91,460,35,23,168	1	0.869402305268803	2.25011696937762	N
hsa-let-7b	NM_015100	2079	1	NA	0	0.912366942933521	2.25011696937762	N
hsa-let-7b	NM_015103	1137	1	NA	0	1.0812776265634	2.25011696937762	N
hsa-let-7b	NM_015107	2492	10	51,572,202,16,39,66,125,55,65	0	0.983385247506017	2.25011696937762	N
hsa-let-7b	NM_015117	409	2	163	0	0.933240834859235	2.25011696937762	N
hsa-let-7b	NM_015210	489	2	106	0	1.93906092133289	2.25011696937762	N
hsa-let-7b	NM_015344	2221	3	399,9	1	0.803484902089418	2.25011696937762	N
hsa-let-7b	NM_015346	1933	4	172,327,301	0	1.00887115222817	2.25011696937762	N
hsa-let-7b	NM_015387	1991	1	NA	0	1.22205766625186	2.25011696937762	N
hsa-let-7b	NM_015460	2169	4	119,283,140	0	1.00813915756507	2.25011696937762	N
hsa-let-7b	NM_015488	1828	7	31,130,402,165,116,706	0	1.02183842138180	2.25011696937762	N
hsa-let-7b	NM_015492	429	1	NA	0	0.91293382593978	2.25011696937762	N
hsa-let-7b	NM_015534	1158	1	NA	0	1.21561928407983	2.25011696937762	N
hsa-let-7b	NM_015541	1516	2	946	0	1.06627914104025	2.25011696937762	N
hsa-let-7b	NM_015548	766	3	24,167	0	2.26637173969923	2.25011696937762	N
hsa-let-7b	NM_015550	3661	3	538	0	0.992810976179653	2.25011696937762	N
hsa-let-7b	NM_015565	2304	2	NA	0	1.07244222138809	2.25011696937762	N
hsa-let-7b	NM_015680	710	2	193	0	1.04299937239422	2.25011696937762	Y
hsa-let-7b	NM_015866	1561	2	683	0	0.938883230664072	2.25011696937762	N
hsa-let-7b	NM_015975	1887	2	59	0	0.962575986602775	2.25011696937762	N
hsa-let-7b	NM_016040	2832	4	915,333,476	0	0.980329767202086	2.25011696937762	N
hsa-let-7b	NM_016072	2471	2	182	0	0.930050982605706	2.25011696937762	N
hsa-let-7b	NM_016125	1108	2	69	0	0.83751815376471	2.25011696937762	N
hsa-let-7b	NM_016174	514	2	6	1	1.18896697944447	2.25011696937762	N
hsa-let-7b	NM_016231	1753	3	854,32	0	0.837472762185586	2.25011696937762	N
hsa-let-7b	NM_016352	1514	7	232,318,27,116,563,18	0	1.12140530473374	2.25011696937762	N
hsa-let-7b	NM_016376	3889	3	380	0	1.13213313333466	2.25011696937762	N
hsa-let-7b	NM_016396	1471	1	NA	0	1.0325159187312	2.25011696937762	N
hsa-let-7b	NM_016424	2061	3	611,343	0	0.978390766615956	2.25011696937762	N
hsa-let-7b	NM_016577	4639	8	258,277,394,239,337,547	0	1.74647389667435	2.25011696937762	N
hsa-let-7b	NM_016604	1344	1	NA	0	0.928386324581222	2.25011696937762	N
hsa-let-7b	NM_016617	2232	3	310	0	1.11282168089208	2.25011696937762	N
hsa-let-7b	NM_016620	1527	3	237,695	0	1.24967352460484	2.25011696937762	N
hsa-let-7b	NM_017495	1506	4	253,428,364	0	1.04884253038725	2.25011696937762	N
hsa-let-7b	NM_017548	2246	4	654,20,116	0	0.884673922806235	2.25011696937762	N
hsa-let-7b	NM_017586	2118	3	882,111	0	0.951778079766069	2.25011696937762	N
hsa-let-7b	NM_017595	1771	4	733,289,193	0	0.90892460370042	2.25011696937762	N
hsa-let-7b	NM_017637	2591	3	168	0	1.32462790293635	2.25011696937762	N
hsa-let-7b	NM_017644	5233	1	NA	0	1.09898855512002	2.25011696937762	N
hsa-let-7b	NM_017662	2122	8	184,132,475,143,489,199,271	0	0.814701484399243	2.25011696937762	N
hsa-let-7b	NM_017673	900	1	NA	0	1.01665828285881	2.25011696937762	N
hsa-let-7b	NM_017703	653	1	NA	0	0.946827971966124	2.25011696937762	N
hsa-let-7b	NM_017759	723	2	493	0	0.871292601208146	2.25011696937762	N
hsa-let-7b	NM_017780	998	2	728	0	0.96052077709502	2.25011696937762	N
hsa-let-7b	NM_017789	902	2	144	0	0.876308833326458	2.25011696937762	N
hsa-let-7b	NM_017893	1484	4	962,127,172	0	0.904333465774996	2.25011696937762	N
hsa-let-7b	NM_017911	374	1	NA	0	1.08831842717986	2.25011696937762	N
hsa-let-7b	NM_017919	1684	5	6,92,361,482	1	0.944744842423476	2.25011696937762	N
hsa-let-7b	NM_017944	3150	1	NA	0	1.18028270858384	2.25011696937762	N
hsa-let-7b	NM_017974	1337	1	NA	0	1.25544213660189	2.25011696937762	N
hsa-let-7b	NM_017990	4402	3	368	0	1.0589752042519	2.25011696937762	N
hsa-let-7b	NM_018053	914	3	45,455	0	1.00284522897135	2.25011696937762	N
hsa-let-7b	NM_018061	1522	1	NA	0	1.03905233054925	2.25011696937762	N
hsa-let-7b	NM_018121	3220	5	234,458,31,983	0	1.09592674489208	2.25011696937762	N
hsa-let-7b	NM_018173	360	2	46	0	0.960374405356702	2.25011696937762	N
hsa-let-7b	NM_018195	2204	4	188,124,202	0	1.07808484440607	2.25011696937762	N
hsa-let-7b	NM_018208	1203	6	216,219,160,46,415	0	1.02852009494671	2.25011696937762	N
hsa-let-7b	NM_018211	2237	1	NA	0	1.00082509544088	2.25011696937762	N
hsa-let-7b	NM_018214	2233	7	414,68,129,39,321,679	0	1.1290625	2.25011696937762	N
hsa-let-7b	NM_018387	570	1	NA	0	0.900601965137382	2.25011696937762	N
hsa-let-7b	NM_018389	1724	6	17,532,16,403,73	0	1.00209004745405	2.25011696937762	N
hsa-let-7b	NM_018433	597	2	197	0	0.934541234960635	2.25011696937762	N
hsa-let-7b	NM_018482	2624	4	559,669,382	0	1.60413550162629	2.25011696937762	N
hsa-let-7b	NM_018490	1911	1	NA	0	1.03187500000000	2.25011696937762	N
hsa-let-7b	NM_018688	1004	2	214	0	1.01397128620377	2.25011696937762	N
hsa-let-7b	NM_018698	1996	2	5	1	0.780428438557769	2.25011696937762	N
hsa-let-7b	NM_019001	4935	8	179,120,34,274	0	1.21991440044213	2.25011696937762	N
hsa-let-7b	NM_019008	3840	6	244,93,176	0	0.918996303213172	2.25011696937762	N
hsa-let-7b	NM_019084	2638	3	111	0	1.08426592263142	2.25011696937762	N
hsa-let-7b	NM_019085	1571	4	133,993,122	0	0.925864409063452	2.25011696937762	N
hsa-let-7b	NM_019593	1034	2	210	0	1.03842330947311	2.25011696937762	N
hsa-let-7b	NM_019862	1134	2	681	0	1.17651302064389	2.25011696937762	N
hsa-let-7b	NM_020155	126	2	27	0	0.87683684925472	2.25011696937762	N
hsa-let-7b	NM_020159	1776	4	334,156,377	0	1.03214458364917	2.25011696937762	N
hsa-let-7b	NM_020213	1001	3	29,198	0	0.975684722963316	2.25011696937762	N
hsa-let-7b	NM_020310	2864	6	645,453,128,48,379	0	1.01207206302963	2.25011696937762	N
hsa-let-7b	NM_020474	2067	2	560	0	0.980292827966155	2.25011696937762	N
hsa-let-7b	NM_020679	533	5	32,28,194,9	1	0.808862767711504	2.25011696937762	N
hsa-let-7b	NM_020713	3186	6	161,99,944,281	0	0.674839715323676	2.25011696937762	N
hsa-let-7b	NM_020748	2203	3	166,318	0	0.672184476487783	2.25011696937762	N
hsa-let-7b	NM_020769	1012	2	608	0	1.04009379338329	2.25011696937762	N
hsa-let-7b	NM_020809	2346	3	630,72	0	0.94782472076403	2.25011696937762	N
hsa-let-7b	NM_020836	869	1	NA	0	0.873632160026128	2.25011696937762	N
hsa-let-7b	NM_020892	403	3	75,128	0	1.00099082389890	2.25011696937762	N
hsa-let-7b	NM_020962	2522	8	278,381,91,74,541,176,75	0	1.37258422166898	2.25011696937762	N
hsa-let-7b	NM_021168	1665	4	845,107,121	0	0.957939676782509	2.25011696937762	N
hsa-let-7b	NM_021210	272	2	170	0	1.06187970862178	2.25011696937762	N
hsa-let-7b	NM_021627	1266	1	NA	0	0.975084023608914	2.25011696937762	N
hsa-let-7b	NM_021643	1964	3	894,219	0	1.03796387168872	2.25011696937762	N
hsa-let-7b	NM_022078	521	1	NA	0	0.975062962710804	2.25011696937762	N
hsa-let-7b	NM_022119	371	2	6	1	0.964147751676754	2.25011696937762	N
hsa-let-7b	NM_022130	1494	3	112,35	0	1.00004984135007	2.25011696937762	N
hsa-let-7b	NM_022133	1931	1	NA	0	1.07624848566243	2.25011696937762	N
hsa-let-7b	NM_022365	109	1	NA	0	1.09621450555289	2.25011696937762	N
hsa-let-7b	NM_022566	682	2	34	0	0.806190633917315	2.25011696937762	N
hsa-let-7b	NM_022572	1832	7	31,130,403,163,116,706	0	0.8492262979965	2.25011696937762	N
hsa-let-7b	NM_022716	3214	2	44	0	1.02156250000000	2.25011696937762	N
hsa-let-7b	NM_022749	1476	3	987,157	0	0.902494521023093	2.25011696937762	N
hsa-let-7b	NM_022763	3222	4	444,198	0	1.25429615220264	2.25011696937762	N
hsa-let-7b	NM_022781	3362	3	NA	0	1.03904860710210	2.25011696937762	N
hsa-let-7b	NM_022836	1894	3	57,802	0	1.00678713619753	2.25011696937762	N
hsa-let-7b	NM_022912	3106	1	NA	0	1.01361593879185	2.25011696937762	N
hsa-let-7b	NM_024312	1681	5	751,569,17,6	1	0.724478568789676	2.25011696937762	N
hsa-let-7b	NM_024329	1637	2	846	0	1.33079503235338	2.25011696937762	N
hsa-let-7b	NM_024501	781	2	251	0	0.930431950938426	2.25011696937762	N
hsa-let-7b	NM_024551	2624	4	893,272,99	0	0.923121965248758	2.25011696937762	N
hsa-let-7b	NM_024573	987	1	NA	0	1.18158130499435	2.25011696937762	N
hsa-let-7b	NM_024663	550	2	32	0	0.912844540290688	2.25011696937762	N
hsa-let-7b	NM_024713	1675	1	NA	0	0.919834829733992	2.25011696937762	N
hsa-let-7b	NM_024852	739	3	129,190	0	1.25380315255317	2.25011696937762	N
hsa-let-7b	NM_024913	1810	3	872,69	0	1.03854652859964	2.25011696937762	N
hsa-let-7b	NM_025134	1975	5	129,8,332	1	0.867412406000572	2.25011696937762	N
hsa-let-7b	NM_025182	1117	4	265,305,109	0	1.22962177325226	2.25011696937762	N
hsa-let-7b	NM_025191	3575	2	NA	0	0.839752898505017	2.25011696937762	N
hsa-let-7b	NM_025195	1957	6	9,606,291,298,308	1	1.50914970594906	2.25011696937762	N
hsa-let-7b	NM_030627	4192	4	956,64	0	0.76394258731442	2.25011696937762	N
hsa-let-7b	NM_030640	936	3	20,262	0	0.743412383597771	2.25011696937762	N
hsa-let-7b	NM_030915	2425	3	274,116	0	0.989322754215134	2.25011696937762	N
hsa-let-7b	NM_031481	645	2	69	0	0.967030299736947	2.25011696937762	N
hsa-let-7b	NM_032016	793	1	NA	0	1.17229930379312	2.25011696937762	N
hsa-let-7b	NM_032017	2148	7	88,265,467,447,32,81	0	1.08241400890204	2.25011696937762	N
hsa-let-7b	NM_032145	1983	2	688	0	1.01503227922484	2.25011696937762	N
hsa-let-7b	NM_032211	1235	1	NA	0	1.05643864110360	2.25011696937762	N
hsa-let-7b	NM_032350	638	1	NA	0	1.13802923425401	2.25011696937762	N
hsa-let-7b	NM_032440	3004	4	437,37,145	0	1.39369798851228	2.25011696937762	N
hsa-let-7b	NM_032482	239	1	NA	0	1.14694895833560	2.25011696937762	N
hsa-let-7b	NM_032499	1791	1	NA	0	0.970782002665195	2.25011696937762	N
hsa-let-7b	NM_032557	1049	1	NA	0	1.10874640225746	2.25011696937762	N
hsa-let-7b	NM_032582	1925	4	357,437,188	0	1.03128180867140	2.25011696937762	N
hsa-let-7b	NM_032603	787	4	345,153,71	0	0.864403167951645	2.25011696937762	N
hsa-let-7b	NM_032833	2742	8	809,131,462,17,39,212,464	0	0.668364151550319	2.25011696937762	N
hsa-let-7b	NM_032837	2163	3	205,167	0	0.991289527279583	2.25011696937762	N
hsa-let-7b	NM_032866	3250	6	27,116,18,492	0	1.30094979325004	2.25011696937762	N
hsa-let-7b	NM_032932	6522	9	360,547,18,17,293,128	0	0.618690918671418	2.25011696937762	N
hsa-let-7b	NM_032947	1320	1	NA	0	1.77666360940457	2.25011696937762	N
hsa-let-7b	NM_033089	1537	3	391,335	0	0.981803939388828	2.25011696937762	N
hsa-let-7b	NM_033138	2392	3	367,156	0	1.57856082315136	2.25011696937762	N
hsa-let-7b	NM_033139	2392	3	367,156	0	2.00097978121735	2.25011696937762	N
hsa-let-7b	NM_033161	2045	7	437,468,409,85,59,117	0	1.07493539900924	2.25011696937762	N
hsa-let-7b	NM_033315	2258	5	337,97,116,792	0	1.09776664056930	2.25011696937762	N
hsa-let-7b	NM_033450	364	1	NA	0	0.981605504994195	2.25011696937762	N
hsa-let-7b	NM_033549	1054	3	80,20	0	0.981177086597682	2.25011696937762	N
hsa-let-7b	NM_052851	2423	3	17	0	1.23393699477026	2.25011696937762	N
hsa-let-7b	NM_052880	1507	2	98	0	0.820974982042186	2.25011696937762	N
hsa-let-7b	NM_052897	978	3	66,219	0	0.92386418358251	2.25011696937762	N
hsa-let-7b	NM_052934	2325	5	187,31,492,538	0	1.05339425248152	2.25011696937762	N
hsa-let-7b	NM_053056	3207	3	905,659	0	1.08442165909067	2.25011696937762	N
hsa-let-7b	NM_054110	1157	1	NA	0	1.05474733471488	2.25011696937762	N
hsa-let-7b	NM_057089	527	1	NA	0	0.925683246840564	2.25011696937762	N
hsa-let-7b	NM_080764	3325	8	492,458,838,773,7,174,147	1	0.750660827602043	2.25011696937762	N
hsa-let-7b	NM_080867	5141	6	674,303,848,117,432	0	1.05719593757845	2.25011696937762	N
hsa-let-7b	NM_130798	1580	4	140,795,50	0	1.01753683726150	2.25011696937762	N
hsa-let-7b	NM_138300	1800	2	409	0	0.874904569298468	2.25011696937762	N
hsa-let-7b	NM_138396	1009	3	157,485	0	1.00660426319063	2.25011696937762	N
hsa-let-7b	NM_138471	622	2	116	0	0.999976879008993	2.25011696937762	N
hsa-let-7b	NM_138578	1507	4	102,521,130	0	0.854925680144782	2.25011696937762	N
hsa-let-7b	NM_138619	1679	4	364,245,188	0	0.878430665065094	2.25011696937762	N
hsa-let-7b	NM_139168	1943	2	NA	0	1.02803172766294	2.25011696937762	N
hsa-let-7b	NM_139244	1012	3	539,124	0	1.29974928192095	2.25011696937762	N
hsa-let-7b	NM_139283	2605	1	NA	0	0.92230421878611	2.25011696937762	N
hsa-let-7b	NM_144599	5550	10	837,137,27,84,139,205,13,872	0	1.07816999012995	2.25011696937762	N
hsa-let-7b	NM_145320	3661	3	538	0	1.07980136936127	2.25011696937762	N
hsa-let-7b	NM_145686	3477	6	724,118,742,447,589	0	1.47370709630579	2.25011696937762	N
hsa-let-7b	NM_145690	2012	6	621,93,469,533,10	1	1.19332287667172	2.25011696937762	N
hsa-let-7b	NM_145808	3185	2	415	0	1.12344952768135	2.25011696937762	N
hsa-let-7b	NM_145809	2107	5	347,439,192,251	0	1.04264045351145	2.25011696937762	N
hsa-let-7b	NM_145906	2166	1	NA	0	1.02420721186570	2.25011696937762	N
hsa-let-7b	NM_147202	2827	6	121,340,75,43	0	1.26518495957639	2.25011696937762	N
hsa-let-7b	NM_152235	2692	4	499,58,217	0	0.804191367892602	2.25011696937762	N
hsa-let-7b	NM_152260	201	1	NA	0	0.77015495399643	2.25011696937762	N
hsa-let-7b	NM_152280	3554	8	364,320,33,61,177,59	0	1.13968750000000	2.25011696937762	N
hsa-let-7b	NM_152493	1725	3	30,871	0	0.984719508662933	2.25011696937762	N
hsa-let-7b	NM_152527	2411	3	114	0	1.00156618462893	2.25011696937762	N
hsa-let-7b	NM_152556	2002	2	NA	0	1.04129869138312	2.25011696937762	N
hsa-let-7b	NM_152758	3137	3	581,15	0	0.964568083026565	2.25011696937762	N
hsa-let-7b	NM_153240	1315	2	337	0	1.07986048908286	2.25011696937762	N
hsa-let-7b	NM_153377	447	2	336	0	0.829196624836887	2.25011696937762	N
hsa-let-7b	NM_153712	3312	5	585,159,410,168	0	1.01826580080498	2.25011696937762	N
hsa-let-7b	NM_170665	913	4	28,44,68	0	0.979272127031075	2.25011696937762	N
hsa-let-7b	NM_170751	1504	4	531,251,90	0	1.22562778692508	2.25011696937762	N
hsa-let-7b	NM_172020	2082	8	296,44,316,15,585,67,54	0	1.09986636247683	2.25011696937762	N
hsa-let-7b	NM_172037	1537	3	81,405	0	1.29588521744823	2.25011696937762	N
hsa-let-7b	NM_173475	1850	2	827	0	0.875425226563168	2.25011696937762	N
hsa-let-7b	NM_173491	1474	3	26	0	1.03681279469615	2.25011696937762	N
hsa-let-7b	NM_173514	644	2	475	0	0.778198604048555	2.25011696937762	N
hsa-let-7b	NM_173546	743	3	367,53	0	1.15349258885611	2.25011696937762	N
hsa-let-7b	NM_173582	6354	7	661,63,96,157	0	0.997700018615256	2.25011696937762	N
hsa-let-7b	NM_173653	1505	4	246,243,273	0	0.863525423591727	2.25011696937762	N
hsa-let-7b	NM_173659	184	1	NA	0	0.916171445580337	2.25011696937762	N
hsa-let-7b	NM_173685	287	1	NA	0	0.920204954679281	2.25011696937762	N
hsa-let-7b	NM_173728	1614	1	NA	0	1.02162783726181	2.25011696937762	N
hsa-let-7b	NM_174911	4032	5	176,407,67	0	1.18399970097002	2.25011696937762	N
hsa-let-7b	NM_175884	1486	2	129	0	0.925028244080385	2.25011696937762	N
hsa-let-7b	NM_175921	4365	13	41,166,250,276,135,26,392,337,364,66,643,968	0	0.949636373305144	2.25011696937762	N
hsa-let-7b	NM_177966	1990	5	117,17,283,6	1	0.889586390041768	2.25011696937762	N
hsa-let-7b	NM_178326	1666	3	436,455	0	1.07353144666268	2.25011696937762	N
hsa-let-7b	NM_181659	3455	4	347,536	0	0.900532794382095	2.25011696937762	N
hsa-let-7b	NM_181782	2369	4	146,656	0	1.17279703828673	2.25011696937762	N
hsa-let-7b	NM_182485	3770	4	346,11	0	0.955536208086534	2.25011696937762	N
hsa-let-7b	NM_182700	2055	1	NA	0	0.755359693104432	2.25011696937762	N
hsa-let-7b	NM_182765	2395	1	NA	0	0.87163182254256	2.25011696937762	N
hsa-let-7b	NM_182767	2153	1	NA	0	1.0759375	2.25011696937762	N
hsa-let-7b	NM_182931	1028	1	NA	0	1.03438440195300	2.25011696937762	N
hsa-let-7b	NM_183006	1602	4	912,8,39	1	0.945502378033218	2.25011696937762	N
hsa-let-7b	NM_183376	2665	3	367,268	0	1.25927599909341	2.25011696937762	N
hsa-let-7b	NM_194291	1996	1	NA	0	0.728729539406487	2.25011696937762	N
hsa-let-7b	NM_194298	2006	2	NA	0	1.15782932914825	2.25011696937762	N
hsa-let-7b	NM_194328	3362	3	NA	0	1.24964398887379	2.25011696937762	N
hsa-let-7b	NM_198526	964	5	42,6,63,182	1	1.01649889975134	2.25011696937762	N
hsa-let-7b	NM_198563	648	1	NA	0	0.934333580631535	2.25011696937762	N
hsa-let-7b	NM_198686	2695	9	36,43,83,142,472,66,271,676	0	0.730035149135964	2.25011696937762	N
hsa-let-7b	NM_198990	3369	2	703	0	0.974529985144649	2.25011696937762	N
hsa-let-7b	NM_203453	2057	3	214,48	0	0.903658889754609	2.25011696937762	N
hsa-let-7b	NM_207344	472	5	64,12,118,162	0	0.852972943331323	2.25011696937762	N
hsa-let-7b	NM_207442	1047	1	NA	0	0.903911198575193	2.25011696937762	N
hsa-let-7b	NM_213662	2518	7	60,86,360,49,535	0	0.983353851244863	2.25011696937762	N
hsa-let-7c	NM_000088	1407	5	20,771,343,81	0	1.06248231961253	2.04202425141439	N
hsa-let-7c	NM_000089	839	1	NA	0	1.04937500000000	2.04202425141439	N
hsa-let-7c	NM_000093	2540	2	65	0	1.41007581664532	2.04202425141439	N
hsa-let-7c	NM_000124	153	1	NA	0	1.09409833963285	2.04202425141439	N
hsa-let-7c	NM_000189	2429	4	524,432,391	0	1.23639426458696	2.04202425141439	N
hsa-let-7c	NM_000212	2507	7	197,15,293,139,83,119	0	0.990560357961278	2.04202425141439	N
hsa-let-7c	NM_000319	1280	2	688	0	1.02627205029759	2.04202425141439	N
hsa-let-7c	NM_000321	1815	1	NA	0	1.21806056365755	2.04202425141439	N
hsa-let-7c	NM_000332	7273	8	4,7,927,608,45	2	1.00240036511162	2.04202425141439	N
hsa-let-7c	NM_000337	6660	8	574,20,391,193,951,178	0	0.98280879513939	2.04202425141439	N
hsa-let-7c	NM_000368	4888	5	331,547,133	0	0.957278767648012	2.04202425141439	N
hsa-let-7c	NM_000393	2155	1	NA	0	1.24281250000000	2.04202425141439	N
hsa-let-7c	NM_000403	366	1	NA	0	1.27051628055003	2.04202425141439	N
hsa-let-7c	NM_000584	1265	2	496	0	1.86730366333122	2.04202425141439	N
hsa-let-7c	NM_000600	424	2	311	0	1.27375	2.04202425141439	N
hsa-let-7c	NM_000870	1698	4	189,342,487	0	0.780856147949984	2.04202425141439	N
hsa-let-7c	NM_000933	1825	2	550	0	0.856149106962655	2.04202425141439	N
hsa-let-7c	NM_000944	2453	2	NA	0	1.64897340283247	2.04202425141439	N
hsa-let-7c	NM_001001323	3238	2	NA	0	1.05038459210668	2.04202425141439	N
hsa-let-7c	NM_001001349	1771	8	46,316,417,207,51,31,193	0	0.992056476415438	2.04202425141439	N
hsa-let-7c	NM_001002296	1427	2	320	0	1.13705772326101	2.04202425141439	N
hsa-let-7c	NM_001003794	3135	10	142,99,608,332,163,87,385,689,99	0	0.712360003734323	2.04202425141439	N
hsa-let-7c	NM_001004304	1175	4	519,171,192	0	0.855768821469268	2.04202425141439	N
hsa-let-7c	NM_001004317	4548	4	463,76	0	0.988785266418272	2.04202425141439	N
hsa-let-7c	NM_001004342	1616	4	42,314,889	0	1.2198678417234	2.04202425141439	N
hsa-let-7c	NM_001005417	738	3	32,11	0	1.11881084921414	2.04202425141439	N
hsa-let-7c	NM_001005502	5276	10	386,127,4,803,35,160,144	1	1.50614887396483	2.04202425141439	N
hsa-let-7c	NM_001080	3495	4	832,405	0	0.959857951533983	2.04202425141439	N
hsa-let-7c	NM_001116	3131	7	846,174,480,236,419,179	0	1.20494101517768	2.04202425141439	N
hsa-let-7c	NM_001151	314	1	NA	0	0.837669476681833	2.04202425141439	N
hsa-let-7c	NM_001191	1507	7	102,270,251,130,167,217	0	0.785618445892041	2.04202425141439	N
hsa-let-7c	NM_001206	3179	3	424,227	0	1.10562500000000	2.04202425141439	N
hsa-let-7c	NM_001219	2310	2	763	0	1.92519063242837	2.04202425141439	N
hsa-let-7c	NM_001273	608	3	26,390	0	1.00860621280801	2.04202425141439	Y
hsa-let-7c	NM_001304	3867	5	56,376,183,512	0	0.86375535929515	2.04202425141439	N
hsa-let-7c	NM_001394	923	1	NA	0	1.06100801017621	2.04202425141439	N
hsa-let-7c	NM_001395	1035	3	58,156	0	0.960445750266188	2.04202425141439	N
hsa-let-7c	NM_001396	2643	2	676	0	1.04483411930615	2.04202425141439	N
hsa-let-7c	NM_001518	1178	1	NA	0	0.832479815142604	2.04202425141439	N
hsa-let-7c	NM_001722	666	3	369,30	0	1.07491385565050	2.04202425141439	N
hsa-let-7c	NM_001761	1834	4	861,115,328	0	0.934382693186283	2.04202425141439	N
hsa-let-7c	NM_001789	1778	5	416,255,506,157	0	0.603405651461443	2.04202425141439	N
hsa-let-7c	NM_001845	1417	2	NA	0	3.036875	2.04202425141439	N
hsa-let-7c	NM_001846	849	1	NA	0	2.67723650836826	2.04202425141439	N
hsa-let-7c	NM_001874	5276	10	386,127,4,803,35,160,144	1	1.47497676422656	2.04202425141439	N
hsa-let-7c	NM_001933	1428	3	385,441	0	0.94975185157878	2.04202425141439	N
hsa-let-7c	NM_001951	677	2	117	0	0.906553376104168	2.04202425141439	N
hsa-let-7c	NM_001952	1204	3	32,79	0	1.15625848646048	2.04202425141439	N
hsa-let-7c	NM_002040	2812	2	NA	0	0.99970748366334	2.04202425141439	N
hsa-let-7c	NM_002076	3315	12	154,134,325,326,184,80,166,148,27,114	0	1.19504459516724	2.04202425141439	N
hsa-let-7c	NM_002168	295	1	NA	0	0.958483841274927	2.04202425141439	N
hsa-let-7c	NM_002268	1944	3	237,516	0	1.20813328850667	2.04202425141439	N
hsa-let-7c	NM_002399	1529	3	192,407	0	0.963014582186836	2.04202425141439	N
hsa-let-7c	NM_002401	2550	6	435,130,69,491,225	0	1.07860117272361	2.04202425141439	N
hsa-let-7c	NM_002467	488	2	55	0	0.757243949379098	2.04202425141439	Y
hsa-let-7c	NM_002481	8009	14	132,209,964,52,196,27,505,436,395,792,694,188	0	0.900427906380829	2.04202425141439	N
hsa-let-7c	NM_002524	1140	2	928	0	1.11247441579576	2.04202425141439	N
hsa-let-7c	NM_002576	1268	3	654,114	0	0.834082307758856	2.04202425141439	N
hsa-let-7c	NM_002581	5760	8	39,307,840,160,830,393,605	0	1.26257771570454	2.04202425141439	N
hsa-let-7c	NM_002586	1646	5	12,214,68,669	0	1.01521271238565	2.04202425141439	N
hsa-let-7c	NM_002608	1625	5	269,55,583,100	0	1.31135629357023	2.04202425141439	N
hsa-let-7c	NM_002657	3947	12	306,283,268,486,65,51,22,333,348,422,783	0	0.889188693644693	2.04202425141439	N
hsa-let-7c	NM_002881	1464	2	166	0	1.16062658090765	2.04202425141439	N
hsa-let-7c	NM_002906	2436	1	NA	0	1.19125999391387	2.04202425141439	N
hsa-let-7c	NM_003074	2313	4	322,104,925	0	0.970250155127846	2.04202425141439	N
hsa-let-7c	NM_003214	1479	8	179,384,149,214,10,163,62	1	1.01499733021411	2.04202425141439	N
hsa-let-7c	NM_003216	3384	12	303,119,858,287,46,52,121,16,504,197,346	0	1.44160767810047	2.04202425141439	N
hsa-let-7c	NM_003246	2128	4	504,189,672	0	3.49302428023586	2.04202425141439	N
hsa-let-7c	NM_003385	1054	2	287	0	1.17445475563837	2.04202425141439	N
hsa-let-7c	NM_003406	2012	6	714,469,421,112,10	1	1.15302215354891	2.04202425141439	Y
hsa-let-7c	NM_003498	2859	4	291,48,154	0	0.82855536100355	2.04202425141439	N
hsa-let-7c	NM_003575	1588	3	191,317	0	0.934319106576582	2.04202425141439	N
hsa-let-7c	NM_003618	1365	1	NA	0	1.09537532045122	2.04202425141439	N
hsa-let-7c	NM_003635	569	2	304	0	0.849525639585298	2.04202425141439	N
hsa-let-7c	NM_003640	1610	1	NA	0	1.03604286797413	2.04202425141439	N
hsa-let-7c	NM_003644	6619	11	284,112,84,4,242,721,601,89,271	1	0.850794901281347	2.04202425141439	N
hsa-let-7c	NM_003749	2483	4	276,403,463	0	0.792956178599077	2.04202425141439	N
hsa-let-7c	NM_003758	1654	4	13,570,171	0	0.878605005976955	2.04202425141439	N
hsa-let-7c	NM_003759	4329	4	975,96,430	0	0.952487293981818	2.04202425141439	N
hsa-let-7c	NM_003825	1580	4	140,795,50	0	0.98133152494267	2.04202425141439	N
hsa-let-7c	NM_003831	1789	1	NA	0	1.00011814341041	2.04202425141439	N
hsa-let-7c	NM_003848	1042	1	NA	0	1.00490476286044	2.04202425141439	N
hsa-let-7c	NM_003918	1478	3	244,442	0	0.951746581151366	2.04202425141439	N
hsa-let-7c	NM_003999	864	1	NA	0	1.31714836206568	2.04202425141439	N
hsa-let-7c	NM_004069	281	2	67	0	1.17778192610818	2.04202425141439	Y
hsa-let-7c	NM_004112	1834	3	187,59	0	0.983986677616264	2.04202425141439	N
hsa-let-7c	NM_004177	1914	7	97,79,115,512,61,205	0	0.932977896999328	2.04202425141439	N
hsa-let-7c	NM_004186	984	3	136,365	0	1.00739389945869	2.04202425141439	N
hsa-let-7c	NM_004200	3391	7	375,240,55,285,8	1	1.03764177498128	2.04202425141439	N
hsa-let-7c	NM_004227	3178	4	100,216,609	0	1.40200200143253	2.04202425141439	N
hsa-let-7c	NM_004263	1869	2	730	0	1.29087369633023	2.04202425141439	N
hsa-let-7c	NM_004274	3256	3	202	0	0.921944758157535	2.04202425141439	N
hsa-let-7c	NM_004302	2980	9	75,118,578,81,407,45,91	0	0.821188255026268	2.04202425141439	N
hsa-let-7c	NM_004342	2392	2	156	0	1.49855234481099	2.04202425141439	N
hsa-let-7c	NM_004346	1592	1	NA	0	0.907812960909267	2.04202425141439	N
hsa-let-7c	NM_004359	552	3	43,61	0	1.00549129326429	2.04202425141439	N
hsa-let-7c	NM_004417	663	1	NA	0	0.758317186212377	2.04202425141439	N
hsa-let-7c	NM_004423	2771	6	165,174,123,159	0	1.03810532377901	2.04202425141439	N
hsa-let-7c	NM_004438	3361	2	247	0	1.24096247851624	2.04202425141439	N
hsa-let-7c	NM_004456	273	1	NA	0	0.898218101041605	2.04202425141439	N
hsa-let-7c	NM_004481	2731	4	443,193,59	0	1.23359889701767	2.04202425141439	N
hsa-let-7c	NM_004520	847	1	NA	0	0.878751690400346	2.04202425141439	N
hsa-let-7c	NM_004612	4887	2	454	0	0.881295465906772	2.04202425141439	N
hsa-let-7c	NM_004630	1230	3	794,58	0	0.917630665418594	2.04202425141439	N
hsa-let-7c	NM_004645	887	1	NA	0	0.7362114343404	2.04202425141439	N
hsa-let-7c	NM_004735	1123	1	NA	0	0.962321176870262	2.04202425141439	N
hsa-let-7c	NM_004756	1563	2	504	0	1.03562500000000	2.04202425141439	N
hsa-let-7c	NM_004821	846	2	402	0	0.980125397148298	2.04202425141439	N
hsa-let-7c	NM_004824	1504	2	782	0	0.986814178183794	2.04202425141439	N
hsa-let-7c	NM_004834	3477	4	724,118,742	0	1.11497582690364	2.04202425141439	N
hsa-let-7c	NM_004884	458	1	NA	0	0.900334549579586	2.04202425141439	N
hsa-let-7c	NM_004922	1106	3	106,532	0	1.05484352247652	2.04202425141439	N
hsa-let-7c	NM_004968	484	2	201	0	0.863646273696848	2.04202425141439	N
hsa-let-7c	NM_004992	8554	15	619,34,596,106,821,357,103,204,165,916,137,482,891	0	0.93804745873815	2.04202425141439	N
hsa-let-7c	NM_004996	1135	2	681	0	0.957724402473233	2.04202425141439	N
hsa-let-7c	NM_005009	464	1	NA	0	0.774432532963728	2.04202425141439	N
hsa-let-7c	NM_005051	104	1	NA	0	1.03572086769221	2.04202425141439	N
hsa-let-7c	NM_005063	3903	10	191,4,246,400,219,243,435,44	1	0.898642143170922	2.04202425141439	N
hsa-let-7c	NM_005197	6245	3	NA	0	1.04890491423729	2.04202425141439	N
hsa-let-7c	NM_005274	158	1	NA	0	1.07633965718021	2.04202425141439	N
hsa-let-7c	NM_005458	2503	2	912	0	0.94960938562643	2.04202425141439	N
hsa-let-7c	NM_005466	573	1	NA	0	0.748315583847903	2.04202425141439	N
hsa-let-7c	NM_005475	3338	5	895,262,117,349	0	1.41664371093662	2.04202425141439	N
hsa-let-7c	NM_005539	1643	3	215,257	0	1.05837025421250	2.04202425141439	N
hsa-let-7c	NM_005639	1948	2	585	0	0.965289362490889	2.04202425141439	N
hsa-let-7c	NM_005686	1624	4	458,216,223	0	1.21299100857293	2.04202425141439	N
hsa-let-7c	NM_005700	418	1	NA	0	1.08915403292186	2.04202425141439	N
hsa-let-7c	NM_005704	1160	3	786,44	0	0.897926864002559	2.04202425141439	N
hsa-let-7c	NM_005716	675	3	255,48	0	1.21124730610438	2.04202425141439	N
hsa-let-7c	NM_005766	1554	2	NA	0	1.31314534086579	2.04202425141439	N
hsa-let-7c	NM_005793	558	1	NA	0	0.905562085110632	2.04202425141439	N
hsa-let-7c	NM_005920	3932	19	69,5,62,36,16,252,61,720,18,124,18,79,328,183,26,31,118,300	1	0.684773713227514	2.04202425141439	N
hsa-let-7c	NM_005940	787	2	314	0	0.996889572558452	2.04202425141439	N
hsa-let-7c	NM_005966	2463	3	150	0	0.97894306556152	2.04202425141439	N
hsa-let-7c	NM_005984	584	1	NA	0	1.12555210592460	2.04202425141439	Y
hsa-let-7c	NM_006016	2351	2	38	0	1.04775736909510	2.04202425141439	N
hsa-let-7c	NM_006038	2241	3	456,82	0	0.968030508693746	2.04202425141439	N
hsa-let-7c	NM_006094	2448	4	495,908,26	0	2.82977361917846	2.04202425141439	N
hsa-let-7c	NM_006113	2177	4	803,625,130	0	1.10996859812937	2.04202425141439	N
hsa-let-7c	NM_006176	822	3	146,29	0	1.5690625	2.04202425141439	N
hsa-let-7c	NM_006195	1492	5	31,130,336,67	0	0.836842452336106	2.04202425141439	N
hsa-let-7c	NM_006267	896	2	422	0	0.910898784742533	2.04202425141439	N
hsa-let-7c	NM_006268	1223	5	89,191,355,123	0	0.974839434252264	2.04202425141439	Y
hsa-let-7c	NM_006290	2007	3	135,741	0	0.956575946451002	2.04202425141439	N
hsa-let-7c	NM_006315	4561	8	386,354,81,814,532,653	0	1.09853037557510	2.04202425141439	N
hsa-let-7c	NM_006336	1565	6	155,55,364,70,122	0	0.887484134379913	2.04202425141439	N
hsa-let-7c	NM_006367	1124	4	21,429,228	0	0.987183312096404	2.04202425141439	N
hsa-let-7c	NM_006380	4422	5	640,153	0	1.06379354184760	2.04202425141439	N
hsa-let-7c	NM_006534	3455	5	347,859,536	0	1.01766878082352	2.04202425141439	N
hsa-let-7c	NM_006547	2162	2	NA	0	0.95937812879794	2.04202425141439	N
hsa-let-7c	NM_006628	4699	12	416,246,185,274,199,276,27,117,139,198	0	0.929182306934462	2.04202425141439	N
hsa-let-7c	NM_006693	871	4	4,90,182	1	1.00937558665894	2.04202425141439	N
hsa-let-7c	NM_006729	5688	14	6,71,599,27,26,9,88,532,846,46,6,480,51	3	0.98256053120803	2.04202425141439	N
hsa-let-7c	NM_006742	2055	7	294,128,255,248,153,358	0	1.01617480349757	2.04202425141439	N
hsa-let-7c	NM_006763	2170	3	121	0	0.669959926530746	2.04202425141439	N
hsa-let-7c	NM_006831	436	1	NA	0	0.836636236596016	2.04202425141439	N
hsa-let-7c	NM_006876	684	1	NA	0	1.00805017883404	2.04202425141439	N
hsa-let-7c	NM_006902	3370	3	44	0	1.52906250000000	2.04202425141439	N
hsa-let-7c	NM_006913	494	2	409	0	0.959404120195148	2.04202425141439	N
hsa-let-7c	NM_006951	857	3	573,65	0	0.966659391967194	2.04202425141439	N
hsa-let-7c	NM_007001	553	1	NA	0	1.15766972984733	2.04202425141439	N
hsa-let-7c	NM_007038	6131	4	695,472,758	0	0.873394054616373	2.04202425141439	N
hsa-let-7c	NM_007275	1211	3	62,80	0	0.950598455208154	2.04202425141439	N
hsa-let-7c	NM_007283	3135	10	142,99,608,332,163,87,385,689,99	0	0.792469264408875	2.04202425141439	N
hsa-let-7c	NM_007371	765	2	218	0	1.26808445036502	2.04202425141439	N
hsa-let-7c	NM_012080	1391	3	111,22	0	0.766641826524497	2.04202425141439	N
hsa-let-7c	NM_012097	2310	1	NA	0	0.917887618868727	2.04202425141439	N
hsa-let-7c	NM_012098	1590	1	NA	0	1.11943822290316	2.04202425141439	N
hsa-let-7c	NM_012129	2567	3	716	0	1.06537734189959	2.04202425141439	N
hsa-let-7c	NM_012193	5471	7	541,104,637,143,879	0	1.06472906592263	2.04202425141439	N
hsa-let-7c	NM_012199	4691	8	188,732,33,119,349,38	0	1.04306528345361	2.04202425141439	N
hsa-let-7c	NM_012308	2615	8	30,58,358,23,376,953,577	0	1.18341601519700	2.04202425141439	N
hsa-let-7c	NM_012320	1442	2	124	0	1.00625000000000	2.04202425141439	N
hsa-let-7c	NM_012328	1497	3	214,569	0	1.08974217729111	2.04202425141439	N
hsa-let-7c	NM_012333	1708	2	218	0	0.91528543936676	2.04202425141439	N
hsa-let-7c	NM_012388	3215	1	NA	0	0.983840334531543	2.04202425141439	N
hsa-let-7c	NM_012475	283	1	NA	0	1.04090750034164	2.04202425141439	N
hsa-let-7c	NM_013386	1854	2	426	0	1.20549016139260	2.04202425141439	N
hsa-let-7c	NM_013390	1847	1	NA	0	0.998912062441351	2.04202425141439	N
hsa-let-7c	NM_014001	1679	5	364,245,78,110	0	0.753353928866658	2.04202425141439	N
hsa-let-7c	NM_014002	744	7	4,91,138,82,18,188	1	1.08156832804557	2.04202425141439	N
hsa-let-7c	NM_014023	2953	3	691,568	0	1.05936676696214	2.04202425141439	N
hsa-let-7c	NM_014038	447	1	NA	0	0.873991131871037	2.04202425141439	N
hsa-let-7c	NM_014042	310	1	NA	0	1.09957850299668	2.04202425141439	N
hsa-let-7c	NM_014212	1069	1	NA	0	1.16412785742065	2.04202425141439	N
hsa-let-7c	NM_014245	1141	5	404,182,117,17	0	0.961879801180121	2.04202425141439	N
hsa-let-7c	NM_014345	1125	1	NA	0	1.09023586172158	2.04202425141439	N
hsa-let-7c	NM_014431	1719	2	47	0	0.745928056819789	2.04202425141439	N
hsa-let-7c	NM_014607	2185	2	NA	0	0.949790817116483	2.04202425141439	N
hsa-let-7c	NM_014640	313	2	187	0	1.02168168563501	2.04202425141439	N
hsa-let-7c	NM_014670	1677	2	167	0	1.05122151427868	2.04202425141439	N
hsa-let-7c	NM_014779	1208	1	NA	0	1.29315592704378	2.04202425141439	N
hsa-let-7c	NM_014813	619	1	NA	0	0.991956420699895	2.04202425141439	N
hsa-let-7c	NM_014872	2408	3	39,137	0	0.936555443270884	2.04202425141439	N
hsa-let-7c	NM_014901	2329	8	64,62,429,337,287,52,589	0	0.896525525476622	2.04202425141439	Y
hsa-let-7c	NM_014902	1602	5	29,912,8,39	1	1.15634338379739	2.04202425141439	N
hsa-let-7c	NM_014904	4080	3	NA	0	0.92296109366442	2.04202425141439	N
hsa-let-7c	NM_014923	2357	2	NA	0	0.895737594997722	2.04202425141439	N
hsa-let-7c	NM_014934	4058	3	119	0	1.58733180334558	2.04202425141439	N
hsa-let-7c	NM_014956	1175	3	371,33	0	0.917286586888177	2.04202425141439	N
hsa-let-7c	NM_014962	2929	4	575,647	0	0.880487740515627	2.04202425141439	N
hsa-let-7c	NM_014991	3326	5	251,360,847,611	0	1.16346283662773	2.04202425141439	N
hsa-let-7c	NM_015045	2289	1	NA	0	0.870969760477859	2.04202425141439	N
hsa-let-7c	NM_015093	1892	2	NA	0	1.09654637094948	2.04202425141439	N
hsa-let-7c	NM_015094	4716	18	268,64,228,58,10,281,38,174,293,730,46,91,460,35,23,168	1	0.792089104770333	2.04202425141439	N
hsa-let-7c	NM_015100	2079	1	NA	0	0.932817486545309	2.04202425141439	N
hsa-let-7c	NM_015103	1137	1	NA	0	0.884864403455998	2.04202425141439	N
hsa-let-7c	NM_015107	2492	9	51,572,202,16,39,66,125,120	0	0.977516697052	2.04202425141439	N
hsa-let-7c	NM_015117	409	2	163	0	0.920646566207543	2.04202425141439	N
hsa-let-7c	NM_015210	489	1	NA	0	1.38772813440803	2.04202425141439	N
hsa-let-7c	NM_015344	2221	3	399,9	1	0.913896981071948	2.04202425141439	N
hsa-let-7c	NM_015346	1933	4	172,327,301	0	1.10529847955232	2.04202425141439	N
hsa-let-7c	NM_015387	1991	1	NA	0	1.10235374011230	2.04202425141439	N
hsa-let-7c	NM_015460	2169	3	119,423	0	0.937893828342347	2.04202425141439	N
hsa-let-7c	NM_015488	1828	7	31,130,402,165,116,706	0	0.924022529617948	2.04202425141439	N
hsa-let-7c	NM_015492	429	1	NA	0	0.848851434613306	2.04202425141439	N
hsa-let-7c	NM_015534	1158	1	NA	0	1.25708305943208	2.04202425141439	N
hsa-let-7c	NM_015541	1516	1	NA	0	1.04806764083072	2.04202425141439	N
hsa-let-7c	NM_015548	766	2	167	0	1.87590936772057	2.04202425141439	N
hsa-let-7c	NM_015550	3661	3	538	0	1.00938925668734	2.04202425141439	N
hsa-let-7c	NM_015565	2304	1	NA	0	1.03223029049192	2.04202425141439	N
hsa-let-7c	NM_015866	1561	2	683	0	0.945446181027605	2.04202425141439	N
hsa-let-7c	NM_015975	1887	2	59	0	1.03995364371793	2.04202425141439	N
hsa-let-7c	NM_016040	2832	3	476	0	0.79944303029369	2.04202425141439	N
hsa-let-7c	NM_016072	2471	1	NA	0	1.34391979102579	2.04202425141439	N
hsa-let-7c	NM_016125	1108	1	NA	0	0.875664655232113	2.04202425141439	N
hsa-let-7c	NM_016174	514	2	6	1	1.26089707291403	2.04202425141439	N
hsa-let-7c	NM_016231	1753	3	854,32	0	1.02059086463373	2.04202425141439	N
hsa-let-7c	NM_016352	1514	10	232,219,4,95,27,116,303,260,18	1	1.16171020330722	2.04202425141439	N
hsa-let-7c	NM_016376	3889	3	380	0	1.12773150035399	2.04202425141439	N
hsa-let-7c	NM_016396	1471	1	NA	0	1.06259982151786	2.04202425141439	N
hsa-let-7c	NM_016424	2061	2	611	0	0.876527960825818	2.04202425141439	N
hsa-let-7c	NM_016617	2232	3	310	0	1.33662055800352	2.04202425141439	N
hsa-let-7c	NM_016620	1527	3	237,695	0	1.16741460995499	2.04202425141439	N
hsa-let-7c	NM_017495	1506	6	21,232,428,352,12	0	0.81984949208826	2.04202425141439	N
hsa-let-7c	NM_017548	2246	4	654,20,116	0	0.834875300858788	2.04202425141439	N
hsa-let-7c	NM_017586	2118	4	611,882,111	0	0.891628863288786	2.04202425141439	N
hsa-let-7c	NM_017595	1771	8	46,316,417,207,51,31,193	0	0.988695481155555	2.04202425141439	N
hsa-let-7c	NM_017637	2591	3	168	0	1.53335060204341	2.04202425141439	N
hsa-let-7c	NM_017644	5233	1	NA	0	1.02481421381415	2.04202425141439	N
hsa-let-7c	NM_017662	2122	6	132,475,143,488,471	0	1.08862209273326	2.04202425141439	N
hsa-let-7c	NM_017673	900	1	NA	0	0.843590646029719	2.04202425141439	N
hsa-let-7c	NM_017703	653	1	NA	0	0.881031149640325	2.04202425141439	N
hsa-let-7c	NM_017759	723	3	21,472	0	0.865891798520228	2.04202425141439	N
hsa-let-7c	NM_017780	998	1	NA	0	0.893579279768475	2.04202425141439	N
hsa-let-7c	NM_017789	902	2	144	0	0.901513530009148	2.04202425141439	N
hsa-let-7c	NM_017893	1484	5	175,787,127,172	0	0.988422722887597	2.04202425141439	N
hsa-let-7c	NM_017911	374	1	NA	0	0.87764387650662	2.04202425141439	N
hsa-let-7c	NM_017919	1684	4	6,92,361	1	0.916179115876826	2.04202425141439	N
hsa-let-7c	NM_017974	1337	1	NA	0	1.01277113659461	2.04202425141439	N
hsa-let-7c	NM_017990	4402	5	368,132	0	1.09612901939692	2.04202425141439	N
hsa-let-7c	NM_018053	914	4	4,445,6	2	0.959824795359314	2.04202425141439	N
hsa-let-7c	NM_018061	1522	1	NA	0	1.01972961401825	2.04202425141439	N
hsa-let-7c	NM_018121	3220	6	234,458,31,184,799	0	1.14506925198515	2.04202425141439	N
hsa-let-7c	NM_018173	360	2	46	0	1.00260744351804	2.04202425141439	N
hsa-let-7c	NM_018195	2204	3	312,202	0	1.01690726271792	2.04202425141439	N
hsa-let-7c	NM_018208	1203	7	216,219,160,15,31,415	0	1.19220724073843	2.04202425141439	N
hsa-let-7c	NM_018211	2237	1	NA	0	0.917672859762977	2.04202425141439	N
hsa-let-7c	NM_018214	2233	7	414,197,39,309,12,679	0	1.14437500000000	2.04202425141439	N
hsa-let-7c	NM_018387	570	1	NA	0	0.839274715416198	2.04202425141439	N
hsa-let-7c	NM_018389	1724	7	17,532,16,403,73,237	0	0.973656547706063	2.04202425141439	N
hsa-let-7c	NM_018433	597	3	197,104	0	1.06312963501120	2.04202425141439	N
hsa-let-7c	NM_018482	2624	3	559	0	1.48596003089556	2.04202425141439	N
hsa-let-7c	NM_018490	1911	1	NA	0	1.20875000000000	2.04202425141439	N
hsa-let-7c	NM_018688	1004	1	NA	0	1.27180925257966	2.04202425141439	N
hsa-let-7c	NM_018698	1996	2	5	1	0.91443968321968	2.04202425141439	N
hsa-let-7c	NM_019001	4935	5	120,34	0	1.09297883477039	2.04202425141439	N
hsa-let-7c	NM_019008	3840	5	244,93	0	0.887900524885061	2.04202425141439	N
hsa-let-7c	NM_019084	2638	2	111	0	1.01311132906915	2.04202425141439	N
hsa-let-7c	NM_019085	1571	4	133,993,122	0	0.834628258603517	2.04202425141439	N
hsa-let-7c	NM_019593	1034	1	NA	0	1.02812074067129	2.04202425141439	N
hsa-let-7c	NM_019862	1134	2	681	0	1.00748483626691	2.04202425141439	N
hsa-let-7c	NM_020155	126	2	27	0	0.850117177015021	2.04202425141439	N
hsa-let-7c	NM_020159	1776	2	490	0	1.01039495856787	2.04202425141439	N
hsa-let-7c	NM_020213	1001	3	29,198	0	1.02355775593914	2.04202425141439	N
hsa-let-7c	NM_020310	2864	6	645,453,128,48,243	0	0.844950502425496	2.04202425141439	N
hsa-let-7c	NM_020474	2067	2	560	0	1.01526205538911	2.04202425141439	N
hsa-let-7c	NM_020679	533	4	32,28,203	0	0.753557416118163	2.04202425141439	N
hsa-let-7c	NM_020713	3186	8	161,99,667,378,741,203,281	0	0.815752442519164	2.04202425141439	N
hsa-let-7c	NM_020748	2203	3	166,318	0	0.777118671677293	2.04202425141439	N
hsa-let-7c	NM_020769	1012	2	403	0	1.09379842187202	2.04202425141439	N
hsa-let-7c	NM_020809	2346	2	630	0	0.822460154904125	2.04202425141439	N
hsa-let-7c	NM_020892	403	3	75,128	0	0.855332448841744	2.04202425141439	N
hsa-let-7c	NM_020962	2522	7	381,91,74,541,176,75	0	1.19343365255428	2.04202425141439	N
hsa-let-7c	NM_021168	1665	5	422,423,107,121	0	0.939665899030796	2.04202425141439	N
hsa-let-7c	NM_021210	272	2	170	0	0.909885308143228	2.04202425141439	N
hsa-let-7c	NM_021627	1266	1	NA	0	1.02231707843731	2.04202425141439	N
hsa-let-7c	NM_021643	1964	3	894,219	0	1.86841863883315	2.04202425141439	N
hsa-let-7c	NM_021728	1041	1	NA	0	0.8976778280099	2.04202425141439	N
hsa-let-7c	NM_022078	521	1	NA	0	0.913028579286054	2.04202425141439	N
hsa-let-7c	NM_022119	371	2	6	1	0.93863122146696	2.04202425141439	N
hsa-let-7c	NM_022133	1931	1	NA	0	1.28659687041723	2.04202425141439	N
hsa-let-7c	NM_022365	109	1	NA	0	0.906386490881465	2.04202425141439	N
hsa-let-7c	NM_022465	2505	10	111,38,590,244,140,477,103,453,303	0	1.10774048676037	2.04202425141439	N
hsa-let-7c	NM_022566	682	1	NA	0	0.821822424476756	2.04202425141439	N
hsa-let-7c	NM_022572	1832	7	31,130,403,163,116,706	0	0.881816340462388	2.04202425141439	N
hsa-let-7c	NM_022716	3214	3	44	0	1.060625	2.04202425141439	N
hsa-let-7c	NM_022749	1476	3	987,157	0	1.07371998915681	2.04202425141439	N
hsa-let-7c	NM_022763	3222	3	198	0	1.36452108986368	2.04202425141439	N
hsa-let-7c	NM_022781	3362	3	393	0	0.874984664580245	2.04202425141439	N
hsa-let-7c	NM_022836	1894	4	123,57,802	0	1.12466459115608	2.04202425141439	N
hsa-let-7c	NM_022912	3106	1	NA	0	0.938449516543987	2.04202425141439	N
hsa-let-7c	NM_024015	1224	4	177,182,314	0	0.840556384485356	2.04202425141439	N
hsa-let-7c	NM_024312	1681	5	751,569,17,6	1	0.801168348115315	2.04202425141439	N
hsa-let-7c	NM_024329	1637	1	NA	0	1.23930815138730	2.04202425141439	N
hsa-let-7c	NM_024501	781	2	251	0	0.957949463735764	2.04202425141439	N
hsa-let-7c	NM_024551	2624	4	893,272,99	0	0.979267943193727	2.04202425141439	N
hsa-let-7c	NM_024573	987	1	NA	0	1.30323261643005	2.04202425141439	N
hsa-let-7c	NM_024663	550	2	32	0	0.911962152027786	2.04202425141439	N
hsa-let-7c	NM_024693	542	1	NA	0	0.753465374431376	2.04202425141439	N
hsa-let-7c	NM_024713	1675	1	NA	0	0.981463652052639	2.04202425141439	N
hsa-let-7c	NM_024852	739	3	129,190	0	1.23894710617159	2.04202425141439	N
hsa-let-7c	NM_024913	1810	2	69	0	0.96470559124983	2.04202425141439	N
hsa-let-7c	NM_025074	3163	5	481,22,153	0	0.947354999533476	2.04202425141439	N
hsa-let-7c	NM_025134	1975	5	8,332,4	2	0.939795402883431	2.04202425141439	N
hsa-let-7c	NM_025182	1117	4	52,253,109	0	1.20723023698367	2.04202425141439	N
hsa-let-7c	NM_025191	3575	2	NA	0	0.828754602516904	2.04202425141439	N
hsa-let-7c	NM_025195	1957	6	9,606,291,298,308	1	1.24542183065079	2.04202425141439	N
hsa-let-7c	NM_030627	4192	5	591,365,64	0	0.937871067620892	2.04202425141439	N
hsa-let-7c	NM_030640	936	3	262,4	1	1.04505183673515	2.04202425141439	N
hsa-let-7c	NM_030915	2425	4	274,116,4	1	0.989322754215134	2.04202425141439	N
hsa-let-7c	NM_031481	645	1	NA	0	0.978806213032283	2.04202425141439	N
hsa-let-7c	NM_032016	793	1	NA	0	0.981023447064153	2.04202425141439	N
hsa-let-7c	NM_032017	2148	7	265,140,327,447,32,81	0	1.13304611138353	2.04202425141439	N
hsa-let-7c	NM_032145	1983	2	688	0	0.969568715324203	2.04202425141439	N
hsa-let-7c	NM_032211	1235	2	130	0	1.11256077674399	2.04202425141439	N
hsa-let-7c	NM_032350	638	1	NA	0	1.00053305417234	2.04202425141439	N
hsa-let-7c	NM_032440	3004	3	619,932	0	0.89588192142839	2.04202425141439	N
hsa-let-7c	NM_032482	239	1	NA	0	1.02170313011981	2.04202425141439	N
hsa-let-7c	NM_032499	1791	2	284	0	0.87624119839759	2.04202425141439	N
hsa-let-7c	NM_032557	1049	1	NA	0	1.09308219934405	2.04202425141439	N
hsa-let-7c	NM_032582	1925	4	357,437,188	0	0.944170982473347	2.04202425141439	N
hsa-let-7c	NM_032603	787	4	345,153,71	0	0.972539032677921	2.04202425141439	N
hsa-let-7c	NM_032833	2742	7	940,462,17,39,212,464	0	0.82180686515147	2.04202425141439	N
hsa-let-7c	NM_032837	2163	3	205,167	0	0.926949189750161	2.04202425141439	N
hsa-let-7c	NM_032866	3250	6	27,116,18,905	0	1.43174168454428	2.04202425141439	N
hsa-let-7c	NM_032932	6522	10	360,138,547,18,17,293,128	0	0.63536459486891	2.04202425141439	N
hsa-let-7c	NM_032947	1320	2	593	0	1.10492593549674	2.04202425141439	N
hsa-let-7c	NM_033089	1537	2	369	0	0.739786385506698	2.04202425141439	N
hsa-let-7c	NM_033138	2392	2	156	0	1.64007341533289	2.04202425141439	N
hsa-let-7c	NM_033139	2392	2	156	0	2.04317156328669	2.04202425141439	N
hsa-let-7c	NM_033161	2045	7	371,66,468,409,4,257	1	1.08643633822544	2.04202425141439	N
hsa-let-7c	NM_033315	2258	5	97,116,533,259	0	1.05755609784182	2.04202425141439	N
hsa-let-7c	NM_033450	364	1	NA	0	0.921535044542746	2.04202425141439	N
hsa-let-7c	NM_033549	1054	2	420	0	0.939721295767355	2.04202425141439	N
hsa-let-7c	NM_052851	2423	4	219,17	0	1.46203182314027	2.04202425141439	N
hsa-let-7c	NM_052880	1507	2	98	0	0.952481908132206	2.04202425141439	N
hsa-let-7c	NM_052934	2325	5	187,31,492,538	0	1.09348030696388	2.04202425141439	N
hsa-let-7c	NM_053056	3207	3	905,659	0	1.35185633316729	2.04202425141439	N
hsa-let-7c	NM_054110	1157	1	NA	0	1.01815877491346	2.04202425141439	N
hsa-let-7c	NM_057089	527	1	NA	0	0.754426774828653	2.04202425141439	N
hsa-let-7c	NM_080764	3325	9	492,458,838,603,170,7,174,147	1	0.84373502479913	2.04202425141439	N
hsa-let-7c	NM_080867	5141	6	674,303,848,117,432	0	1.07564747078928	2.04202425141439	N
hsa-let-7c	NM_130798	1580	4	140,795,50	0	0.934708585088357	2.04202425141439	N
hsa-let-7c	NM_138300	1800	4	409,521,169	0	1.01496744710858	2.04202425141439	N
hsa-let-7c	NM_138396	1009	2	485	0	1.05445562409070	2.04202425141439	N
hsa-let-7c	NM_138471	622	2	115	0	1.00007230750540	2.04202425141439	N
hsa-let-7c	NM_138578	1507	7	102,270,251,130,167,217	0	1.05086930036418	2.04202425141439	N
hsa-let-7c	NM_138619	1679	5	364,245,78,110	0	0.898615191023985	2.04202425141439	N
hsa-let-7c	NM_139168	1943	2	NA	0	1.06188576644268	2.04202425141439	N
hsa-let-7c	NM_139244	1012	2	663	0	1.28097984819655	2.04202425141439	N
hsa-let-7c	NM_139283	2605	1	NA	0	1.02376966632679	2.04202425141439	N
hsa-let-7c	NM_144599	5550	9	837,137,27,84,344,13,872	0	1.05753105322256	2.04202425141439	N
hsa-let-7c	NM_145320	3661	3	538	0	1.07085856557984	2.04202425141439	N
hsa-let-7c	NM_145686	3477	4	724,118,742	0	1.25037935187068	2.04202425141439	N
hsa-let-7c	NM_145690	2012	6	714,469,421,112,10	1	1.274666161432	2.04202425141439	N
hsa-let-7c	NM_145808	3185	1	NA	0	1.05921978310348	2.04202425141439	N
hsa-let-7c	NM_145809	2107	5	347,439,192,251	0	0.869501738916635	2.04202425141439	N
hsa-let-7c	NM_145906	2166	1	NA	0	1.15419981230055	2.04202425141439	N
hsa-let-7c	NM_152235	2692	4	499,58,217	0	0.796258722312492	2.04202425141439	N
hsa-let-7c	NM_152260	201	1	NA	0	0.738610383165257	2.04202425141439	N
hsa-let-7c	NM_152280	3554	9	364,320,33,61,622,52,7	1	1.12031250000000	2.04202425141439	N
hsa-let-7c	NM_152493	1725	5	691,31,66,805	0	1.19319706334588	2.04202425141439	N
hsa-let-7c	NM_152527	2411	4	115,169	0	1.15636909873922	2.04202425141439	N
hsa-let-7c	NM_152556	2002	1	NA	0	1.4349531278303	2.04202425141439	N
hsa-let-7c	NM_152758	3137	2	581	0	1.05189766816943	2.04202425141439	N
hsa-let-7c	NM_153240	1315	2	337	0	1.12322016037095	2.04202425141439	N
hsa-let-7c	NM_153377	447	2	336	0	1.41446720909229	2.04202425141439	N
hsa-let-7c	NM_153712	3312	4	585,159,410	0	0.96541147513446	2.04202425141439	N
hsa-let-7c	NM_170665	913	3	33,39	0	1.10630368147014	2.04202425141439	N
hsa-let-7c	NM_170751	1504	2	782	0	1.03521414330766	2.04202425141439	N
hsa-let-7c	NM_172020	2082	8	51,245,44,316,600,67,54	0	0.800774951202257	2.04202425141439	N
hsa-let-7c	NM_172037	1537	3	81,405	0	0.717757932373775	2.04202425141439	N
hsa-let-7c	NM_173475	1850	3	150,827	0	0.808875880258321	2.04202425141439	N
hsa-let-7c	NM_173491	1474	3	26	0	1.10089762921320	2.04202425141439	N
hsa-let-7c	NM_173514	644	2	475	0	0.811941634173924	2.04202425141439	N
hsa-let-7c	NM_173546	743	2	53	0	1.13740332200196	2.04202425141439	N
hsa-let-7c	NM_173582	6354	5	63,360	0	0.93810541557985	2.04202425141439	N
hsa-let-7c	NM_173653	1505	2	243	0	1.25741998577358	2.04202425141439	N
hsa-let-7c	NM_173654	2415	4	28,931,784	0	1.07687500000000	2.04202425141439	N
hsa-let-7c	NM_173659	184	2	156	0	0.889714696358345	2.04202425141439	N
hsa-let-7c	NM_173685	287	1	NA	0	0.934041792775914	2.04202425141439	N
hsa-let-7c	NM_173728	1614	1	NA	0	0.808606757525403	2.04202425141439	N
hsa-let-7c	NM_174911	4032	9	8,4,150,22,407,4,63	3	1.45338027032901	2.04202425141439	N
hsa-let-7c	NM_175884	1486	2	129	0	0.851114882839825	2.04202425141439	N
hsa-let-7c	NM_175921	4365	7	416,276,135,66,643	0	1.01214367696534	2.04202425141439	N
hsa-let-7c	NM_177966	1990	5	117,17,283,6	1	0.970692147923571	2.04202425141439	N
hsa-let-7c	NM_181659	3455	5	347,859,536	0	0.985948024156186	2.04202425141439	N
hsa-let-7c	NM_182485	3770	4	346,11	0	0.975509747763424	2.04202425141439	N
hsa-let-7c	NM_182700	2055	1	NA	0	0.71467488108396	2.04202425141439	N
hsa-let-7c	NM_182765	2395	1	NA	0	0.858552635065567	2.04202425141439	N
hsa-let-7c	NM_182767	2153	1	NA	0	1.47125	2.04202425141439	N
hsa-let-7c	NM_182931	1028	1	NA	0	0.880622955806621	2.04202425141439	N
hsa-let-7c	NM_183006	1602	5	29,912,8,39	1	1.01879237731289	2.04202425141439	N
hsa-let-7c	NM_183376	2665	3	367,268	0	1.05706730372020	2.04202425141439	N
hsa-let-7c	NM_194291	1996	1	NA	0	1.04678786830004	2.04202425141439	N
hsa-let-7c	NM_194298	2006	2	NA	0	1.14905629333309	2.04202425141439	N
hsa-let-7c	NM_194328	3362	3	393	0	0.981372646226816	2.04202425141439	N
hsa-let-7c	NM_198526	964	5	298,42,69,182	0	0.980217251536827	2.04202425141439	N
hsa-let-7c	NM_198563	648	1	NA	0	0.8956356670408	2.04202425141439	N
hsa-let-7c	NM_198686	2695	11	528,36,24,19,83,142,472,66,271,676	0	0.733638735456187	2.04202425141439	N
hsa-let-7c	NM_198990	3369	3	703,495	0	0.968530877522307	2.04202425141439	N
hsa-let-7c	NM_201995	801	2	58	0	0.853144745310444	2.04202425141439	N
hsa-let-7c	NM_203453	2057	5	9,679,214,48	1	0.92106233496837	2.04202425141439	N
hsa-let-7c	NM_207344	472	5	64,130,94,68	0	0.810038655110543	2.04202425141439	N
hsa-let-7c	NM_207442	1047	1	NA	0	0.883192095575444	2.04202425141439	N
hsa-let-7c	NM_213662	2518	9	37,60,37,218,142,49,535	0	0.635077831574478	2.04202425141439	N
hsa-let-7d	NM_000088	1407	4	343,30,155	0	0.933418293481772	2.17346972505212	N
hsa-let-7d	NM_000089	839	2	379	0	1.00187500000000	2.17346972505212	N
hsa-let-7d	NM_000124	153	1	NA	0	1.06064688942032	2.17346972505212	N
hsa-let-7d	NM_000212	2507	3	5,530	1	1.02715435851468	2.17346972505212	N
hsa-let-7d	NM_000337	6660	9	695,163,466,44,311,539	0	0.967060056322952	2.17346972505212	N
hsa-let-7d	NM_000368	4888	8	44,496,84,446,779,584	0	0.969215637925862	2.17346972505212	N
hsa-let-7d	NM_000393	2155	2	593	0	1.24281250000000	2.17346972505212	N
hsa-let-7d	NM_000403	366	1	NA	0	1.33863501909122	2.17346972505212	N
hsa-let-7d	NM_000870	1698	1	NA	0	0.870991878461962	2.17346972505212	N
hsa-let-7d	NM_000883	729	2	132	0	0.999350364232624	2.17346972505212	N
hsa-let-7d	NM_000945	2206	3	29,920	0	0.891771421926622	2.17346972505212	N
hsa-let-7d	NM_001001323	3238	4	48,18	0	1.26562004620474	2.17346972505212	N
hsa-let-7d	NM_001001481	3515	3	822,918	0	1.25490401972389	2.17346972505212	N
hsa-let-7d	NM_001001482	3685	3	822,918	0	1.46142691847644	2.17346972505212	N
hsa-let-7d	NM_001001890	4348	5	143,202,466	0	0.623303037095708	2.17346972505212	N
hsa-let-7d	NM_001002296	1427	3	98,850	0	1.10122408251915	2.17346972505212	N
hsa-let-7d	NM_001003794	3135	4	108,848,967	0	1.25382623419915	2.17346972505212	N
hsa-let-7d	NM_001003940	3910	5	463,656,134	0	0.898519847528446	2.17346972505212	N
hsa-let-7d	NM_001004304	1175	2	181	0	1.02094644881712	2.17346972505212	N
hsa-let-7d	NM_001004317	4548	6	440,98,74,559,605	0	0.937721781130648	2.17346972505212	N
hsa-let-7d	NM_001004342	1616	3	314	0	1.37868706869121	2.17346972505212	N
hsa-let-7d	NM_001005502	5276	9	895,569,102,5,161,143	1	1.59191301959457	2.17346972505212	N
hsa-let-7d	NM_001095	1969	6	100,103,376,553,734	0	1.25875	2.17346972505212	N
hsa-let-7d	NM_001191	1507	5	76,203,241,131	0	0.710578980053874	2.17346972505212	N
hsa-let-7d	NM_001206	3179	3	260	0	1.03781250000000	2.17346972505212	N
hsa-let-7d	NM_001222	2031	3	206,197	0	1.03304261120805	2.17346972505212	N
hsa-let-7d	NM_001254	1160	2	76	0	0.954161270373668	2.17346972505212	N
hsa-let-7d	NM_001273	608	1	NA	0	1.05231224409444	2.17346972505212	Y
hsa-let-7d	NM_001304	3867	7	56,747,577,13,84	0	0.836538975754209	2.17346972505212	N
hsa-let-7d	NM_001396	2643	3	43,610	0	0.973928784698029	2.17346972505212	N
hsa-let-7d	NM_001406	1816	6	289,125,66,910,148	0	1.23640982106093	2.17346972505212	N
hsa-let-7d	NM_001619	1448	2	533	0	0.955860242924533	2.17346972505212	Y
hsa-let-7d	NM_001693	1304	4	133,633,10	1	0.903586823339438	2.17346972505212	N
hsa-let-7d	NM_001722	666	2	30	0	1.05853180929678	2.17346972505212	N
hsa-let-7d	NM_001761	1834	4	407,677,444	0	1.06633770418496	2.17346972505212	N
hsa-let-7d	NM_001789	1778	2	417	0	0.64487640926957	2.17346972505212	N
hsa-let-7d	NM_001874	5276	9	895,569,102,5,161,143	1	1.63127631780751	2.17346972505212	N
hsa-let-7d	NM_001894	1308	2	522	0	0.875066889462057	2.17346972505212	Y
hsa-let-7d	NM_001933	1428	2	8	1	1.04497722159371	2.17346972505212	N
hsa-let-7d	NM_001946	1216	2	124	0	0.603018601265416	2.17346972505212	N
hsa-let-7d	NM_001951	677	1	NA	0	0.968355257874833	2.17346972505212	N
hsa-let-7d	NM_001952	1204	3	155,296	0	1.02416761055209	2.17346972505212	N
hsa-let-7d	NM_002028	1357	6	6,264,276,60,161	1	1.28035856935753	2.17346972505212	N
hsa-let-7d	NM_002481	8009	11	417,415,469,236,260,697,905,123,888	0	0.918396494462303	2.17346972505212	N
hsa-let-7d	NM_002524	1140	3	34,719	0	1.17201051306267	2.17346972505212	N
hsa-let-7d	NM_002576	1268	4	784,88,27	0	1.01651957296697	2.17346972505212	N
hsa-let-7d	NM_002581	5760	9	200,651,894,991,61,873,56,759	0	1.38949473443870	2.17346972505212	N
hsa-let-7d	NM_002586	1646	2	69	0	0.957406559318857	2.17346972505212	N
hsa-let-7d	NM_002608	1625	5	75,96,228,584	0	1.38148594869374	2.17346972505212	N
hsa-let-7d	NM_002648	1379	5	256,69,146,207	0	1.04222690283533	2.17346972505212	Y
hsa-let-7d	NM_002657	3947	8	507,754,331,124,141,163	0	0.87667872857549	2.17346972505212	N
hsa-let-7d	NM_002721	577	2	359	0	1.02567563440880	2.17346972505212	N
hsa-let-7d	NM_002751	1267	3	763,165	0	1.27800899866019	2.17346972505212	N
hsa-let-7d	NM_002881	1464	2	73	0	1.50594703388535	2.17346972505212	N
hsa-let-7d	NM_002998	2261	4	305,583,571	0	3.29281250000001	2.17346972505212	N
hsa-let-7d	NM_003074	2313	3	624,235	0	0.970250155127846	2.17346972505212	N
hsa-let-7d	NM_003214	1479	3	563,373	0	0.827701927409899	2.17346972505212	N
hsa-let-7d	NM_003216	3384	8	246,15,244,91,287	0	1.02971912019082	2.17346972505212	N
hsa-let-7d	NM_003257	1449	5	927,40,20,22	0	1.20096930246397	2.17346972505212	N
hsa-let-7d	NM_003498	2859	3	246,467	0	0.976055079135448	2.17346972505212	N
hsa-let-7d	NM_003575	1588	2	191	0	0.94557596328232	2.17346972505212	N
hsa-let-7d	NM_003618	1365	2	274	0	1.00528838992196	2.17346972505212	N
hsa-let-7d	NM_003635	569	3	113,191	0	0.859291494099768	2.17346972505212	N
hsa-let-7d	NM_003640	1610	1	NA	0	0.994815590931204	2.17346972505212	N
hsa-let-7d	NM_003644	6619	7	443,746,4,242	1	0.907369411397589	2.17346972505212	N
hsa-let-7d	NM_003749	2483	5	216,59,354,541	0	0.770033100826872	2.17346972505212	N
hsa-let-7d	NM_003759	4329	6	71,483,133,76,742	0	1.00119117466121	2.17346972505212	N
hsa-let-7d	NM_003831	1789	1	NA	0	0.95785399937959	2.17346972505212	N
hsa-let-7d	NM_003887	2350	3	902,323	0	1.20197358544516	2.17346972505212	N
hsa-let-7d	NM_003918	1478	4	209,122,384	0	0.935294366714572	2.17346972505212	N
hsa-let-7d	NM_003999	864	2	46	0	1.31714836206568	2.17346972505212	N
hsa-let-7d	NM_004040	1401	3	217,66	0	1.10869578484851	2.17346972505212	N
hsa-let-7d	NM_004069	281	1	NA	0	1.14984420144811	2.17346972505212	Y
hsa-let-7d	NM_004085	839	1	NA	0	0.796955757105395	2.17346972505212	N
hsa-let-7d	NM_004112	1834	5	7,418,322,457	1	1.01270331689765	2.17346972505212	N
hsa-let-7d	NM_004177	1914	4	59,117,115	0	0.91781347294297	2.17346972505212	N
hsa-let-7d	NM_004186	984	3	137,365	0	1.18887456568272	2.17346972505212	N
hsa-let-7d	NM_004200	3391	3	580	0	0.835062127188349	2.17346972505212	N
hsa-let-7d	NM_004215	617	1	NA	0	0.937821983320206	2.17346972505212	N
hsa-let-7d	NM_004263	1869	3	423,307	0	1.12589107234814	2.17346972505212	N
hsa-let-7d	NM_004274	3256	3	293	0	0.955919576307078	2.17346972505212	N
hsa-let-7d	NM_004302	2980	11	638,830,619,310,98,45,89,7,80,62	1	0.800756234741591	2.17346972505212	N
hsa-let-7d	NM_004423	2771	7	258,79,210,560,50	0	1.01099363048417	2.17346972505212	N
hsa-let-7d	NM_004456	273	1	NA	0	0.945448659020854	2.17346972505212	N
hsa-let-7d	NM_004500	671	1	NA	0	0.805474547320608	2.17346972505212	N
hsa-let-7d	NM_004612	4887	2	162	0	0.818823096445622	2.17346972505212	N
hsa-let-7d	NM_004645	887	2	138	0	0.722518606197466	2.17346972505212	N
hsa-let-7d	NM_004821	846	1	NA	0	0.978936645471145	2.17346972505212	N
hsa-let-7d	NM_004834	3477	6	119,874,37,128,151	0	1.17335257442639	2.17346972505212	N
hsa-let-7d	NM_004884	458	2	206	0	0.953102253681894	2.17346972505212	N
hsa-let-7d	NM_004992	8554	11	897,482,145,67,369,311,807	0	0.94692533193646	2.17346972505212	N
hsa-let-7d	NM_005009	464	3	69,148	0	0.81905049565217	2.17346972505212	N
hsa-let-7d	NM_005051	104	1	NA	0	0.954323264534393	2.17346972505212	N
hsa-let-7d	NM_005063	3903	3	NA	0	0.946739562674449	2.17346972505212	N
hsa-let-7d	NM_005126	2342	1	NA	0	1.15929093739036	2.17346972505212	N
hsa-let-7d	NM_005274	158	1	NA	0	1.02819076060400	2.17346972505212	N
hsa-let-7d	NM_005400	3126	4	808,376	0	1.023513157688	2.17346972505212	N
hsa-let-7d	NM_005458	2503	3	483,428	0	0.99485400829994	2.17346972505212	N
hsa-let-7d	NM_005686	1624	2	188	0	1.13321234485664	2.17346972505212	N
hsa-let-7d	NM_005700	418	1	NA	0	0.925763871548622	2.17346972505212	N
hsa-let-7d	NM_005704	1160	1	NA	0	0.907063072904554	2.17346972505212	N
hsa-let-7d	NM_005789	2198	6	58,117,442,80,846	0	0.7967892909992	2.17346972505212	N
hsa-let-7d	NM_005793	558	1	NA	0	0.927784414250456	2.17346972505212	N
hsa-let-7d	NM_005808	3602	6	26,97,405,104	0	1.12892856307119	2.17346972505212	N
hsa-let-7d	NM_005920	3932	10	172,268,529,252,29,211,326,445,215	0	1.02712342885539	2.17346972505212	N
hsa-let-7d	NM_005964	1592	1	NA	0	0.735669734822296	2.17346972505212	N
hsa-let-7d	NM_006038	2241	3	455,991	0	0.951541855712875	2.17346972505212	N
hsa-let-7d	NM_006176	822	2	28	0	1.5690625	2.17346972505212	N
hsa-let-7d	NM_006195	1492	2	67	0	0.795959757671717	2.17346972505212	N
hsa-let-7d	NM_006267	896	2	140	0	0.904184240376748	2.17346972505212	N
hsa-let-7d	NM_006268	1223	5	190,125,230,123	0	0.976750588483831	2.17346972505212	Y
hsa-let-7d	NM_006290	2007	4	192,535,14	0	0.956575946451002	2.17346972505212	N
hsa-let-7d	NM_006315	4561	5	7,436,98	1	0.845548574196236	2.17346972505212	N
hsa-let-7d	NM_006534	3455	6	998,470,290,774,51	0	1.05231230417112	2.17346972505212	N
hsa-let-7d	NM_006544	6144	10	349,154,90,919,926,401,222,305	0	0.921143536241117	2.17346972505212	N
hsa-let-7d	NM_006547	2162	3	151,865	0	0.779307133394436	2.17346972505212	N
hsa-let-7d	NM_006628	4699	10	251,95,245,511,419,5,26,465	1	0.929182306934462	2.17346972505212	N
hsa-let-7d	NM_006693	871	1	NA	0	1.00937558665894	2.17346972505212	N
hsa-let-7d	NM_006729	5688	12	6,68,602,53,96,243,7,410,69	2	1.07842070009200	2.17346972505212	N
hsa-let-7d	NM_006738	4678	9	25,895,916,11,672,173,164	0	1.05600514260053	2.17346972505212	N
hsa-let-7d	NM_006742	2055	6	223,232,320,64,759	0	1.02141667794450	2.17346972505212	N
hsa-let-7d	NM_006766	1461	5	248,154,169,65	0	0.947591785544764	2.17346972505212	N
hsa-let-7d	NM_006831	436	1	NA	0	0.81123567639104	2.17346972505212	N
hsa-let-7d	NM_006876	684	2	51	0	1.04049176881879	2.17346972505212	N
hsa-let-7d	NM_006902	3370	2	NA	0	1.3771875	2.17346972505212	N
hsa-let-7d	NM_006913	494	1	NA	0	0.933938347853072	2.17346972505212	N
hsa-let-7d	NM_006943	3367	8	20,13,176,430,165,511,507	0	1.08277728193254	2.17346972505212	N
hsa-let-7d	NM_007001	553	2	59	0	1.06533933732797	2.17346972505212	N
hsa-let-7d	NM_007038	6131	2	NA	0	0.854951024822286	2.17346972505212	N
hsa-let-7d	NM_007159	1779	1	NA	0	1.04529246093808	2.17346972505212	N
hsa-let-7d	NM_007200	4678	9	25,895,916,11,672,173,164	0	1.05794538307031	2.17346972505212	N
hsa-let-7d	NM_007218	974	2	12	0	1.07542479499683	2.17346972505212	N
hsa-let-7d	NM_007275	1211	2	61	0	1.01203095528090	2.17346972505212	N
hsa-let-7d	NM_007282	1055	1	NA	0	0.98823428848345	2.17346972505212	N
hsa-let-7d	NM_007283	3135	4	108,848,967	0	1.21010553759583	2.17346972505212	N
hsa-let-7d	NM_012080	1391	1	NA	0	0.706525593003203	2.17346972505212	N
hsa-let-7d	NM_012129	2567	4	172,210	0	1.02364989934435	2.17346972505212	N
hsa-let-7d	NM_012193	5471	11	432,688,5,80,140,396,59,347	1	1.12977810743267	2.17346972505212	N
hsa-let-7d	NM_012199	4691	4	155,268,367	0	1.03709633439898	2.17346972505212	N
hsa-let-7d	NM_012320	1442	3	124,130	0	1.01406250000000	2.17346972505212	N
hsa-let-7d	NM_012325	1669	2	889	0	0.994014475600953	2.17346972505212	N
hsa-let-7d	NM_012329	1721	3	436,77	0	1.16058321983786	2.17346972505212	N
hsa-let-7d	NM_012333	1708	2	377	0	0.968264382019828	2.17346972505212	N
hsa-let-7d	NM_012388	3215	3	785,236	0	0.983840334531543	2.17346972505212	N
hsa-let-7d	NM_013386	1854	3	225,323	0	1.26144724532497	2.17346972505212	N
hsa-let-7d	NM_013390	1847	3	734,131	0	1.01331070054991	2.17346972505212	N
hsa-let-7d	NM_014001	1679	4	37,365,244	0	0.785876787937009	2.17346972505212	N
hsa-let-7d	NM_014002	744	2	96	0	0.975880064338469	2.17346972505212	N
hsa-let-7d	NM_014023	2953	3	226,442	0	1.05936676696214	2.17346972505212	N
hsa-let-7d	NM_014038	447	1	NA	0	0.885440671006062	2.17346972505212	N
hsa-let-7d	NM_014212	1069	2	162	0	1.20140792812624	2.17346972505212	N
hsa-let-7d	NM_014245	1141	3	402,183	0	0.98667345670893	2.17346972505212	N
hsa-let-7d	NM_014345	1125	1	NA	0	0.825127741144595	2.17346972505212	N
hsa-let-7d	NM_014431	1719	4	171,7,48	1	0.83237096661404	2.17346972505212	N
hsa-let-7d	NM_014640	313	1	NA	0	1.07942263612856	2.17346972505212	N
hsa-let-7d	NM_014670	1677	3	167,904	0	1.13612126371031	2.17346972505212	N
hsa-let-7d	NM_014735	2165	2	503	0	0.97015341968707	2.17346972505212	N
hsa-let-7d	NM_014813	619	1	NA	0	1.00741213640870	2.17346972505212	N
hsa-let-7d	NM_014840	3455	5	789,166,682	0	1.36211461025057	2.17346972505212	N
hsa-let-7d	NM_014872	2408	5	64,38,137	0	0.943685919756801	2.17346972505212	N
hsa-let-7d	NM_014901	2329	2	642	0	0.904123199421338	2.17346972505212	Y
hsa-let-7d	NM_014902	1602	2	57	0	1.03279685529405	2.17346972505212	N
hsa-let-7d	NM_014923	2357	3	221	0	1.06785433730669	2.17346972505212	N
hsa-let-7d	NM_015094	4716	11	332,229,57,9,320,209,259,40,226	1	0.83863667938191	2.17346972505212	N
hsa-let-7d	NM_015103	1137	1	NA	0	0.868921079530754	2.17346972505212	N
hsa-let-7d	NM_015107	2492	4	873,54,65	0	0.977516697052	2.17346972505212	N
hsa-let-7d	NM_015115	3263	3	558	0	1.03793914840277	2.17346972505212	N
hsa-let-7d	NM_015117	409	1	NA	0	1.00474926976796	2.17346972505212	N
hsa-let-7d	NM_015335	2706	2	NA	0	0.887734700903488	2.17346972505212	N
hsa-let-7d	NM_015346	1933	6	171,272,55,366,385	0	1.11295037597014	2.17346972505212	N
hsa-let-7d	NM_015460	2169	3	119	0	1.01243874808971	2.17346972505212	N
hsa-let-7d	NM_015488	1828	5	402,167,518,303	0	1.16983692104321	2.17346972505212	N
hsa-let-7d	NM_015492	429	2	49	0	0.91293382593978	2.17346972505212	N
hsa-let-7d	NM_015534	1158	1	NA	0	1.21137694832587	2.17346972505212	N
hsa-let-7d	NM_015541	1516	3	845,101	0	1.08294563876893	2.17346972505212	N
hsa-let-7d	NM_015550	3661	5	633,5	1	0.965754346936238	2.17346972505212	N
hsa-let-7d	NM_015565	2304	2	814	0	0.869793983058579	2.17346972505212	N
hsa-let-7d	NM_015726	1882	8	153,82,142,14,185,103,262	0	0.911824985257834	2.17346972505212	N
hsa-let-7d	NM_015866	1561	1	NA	0	0.996113304942565	2.17346972505212	N
hsa-let-7d	NM_015975	1887	2	54	0	0.952445860720358	2.17346972505212	N
hsa-let-7d	NM_016040	2832	1	NA	0	0.876630211862473	2.17346972505212	N
hsa-let-7d	NM_016072	2471	4	941,183,601	0	1.25043714597577	2.17346972505212	N
hsa-let-7d	NM_016125	1108	2	69	0	0.914882526775252	2.17346972505212	N
hsa-let-7d	NM_016174	514	1	NA	0	1.23652096434159	2.17346972505212	N
hsa-let-7d	NM_016202	457	1	NA	0	1.08714345520475	2.17346972505212	N
hsa-let-7d	NM_016231	1753	2	856	0	1.02059086463373	2.17346972505212	N
hsa-let-7d	NM_016352	1514	6	232,313,5,26,681	1	1.13290601856025	2.17346972505212	N
hsa-let-7d	NM_016376	3889	4	967,380	0	1.12762003689928	2.17346972505212	N
hsa-let-7d	NM_016396	1471	1	NA	0	1.02145941969610	2.17346972505212	N
hsa-let-7d	NM_016542	1792	2	337	0	0.84280606451593	2.17346972505212	N
hsa-let-7d	NM_016577	4639	7	268,170,824,450,489	0	1.63444499407529	2.17346972505212	N
hsa-let-7d	NM_016617	2232	2	NA	0	0.820322946098163	2.17346972505212	N
hsa-let-7d	NM_016620	1527	2	163	0	0.982979598962088	2.17346972505212	N
hsa-let-7d	NM_017495	1506	2	NA	0	1.04055388524322	2.17346972505212	N
hsa-let-7d	NM_017548	2246	2	NA	0	0.873102243395785	2.17346972505212	N
hsa-let-7d	NM_017582	1896	4	31,246,655	0	0.957114241481775	2.17346972505212	N
hsa-let-7d	NM_017586	2118	2	363	0	0.963424698186813	2.17346972505212	N
hsa-let-7d	NM_017703	653	1	NA	0	0.881031149640325	2.17346972505212	N
hsa-let-7d	NM_017789	902	1	NA	0	0.975941016503834	2.17346972505212	N
hsa-let-7d	NM_017812	802	2	82	0	0.879803345243776	2.17346972505212	N
hsa-let-7d	NM_017893	1484	6	382,189,220,298,164	0	1.01177083757456	2.17346972505212	N
hsa-let-7d	NM_017911	374	1	NA	0	0.786785978554554	2.17346972505212	N
hsa-let-7d	NM_017919	1684	4	452,95,388	0	0.863008461373914	2.17346972505212	N
hsa-let-7d	NM_017990	4402	6	516,24,973,363	0	1.31761338058553	2.17346972505212	N
hsa-let-7d	NM_018049	684	2	479	0	0.838538600273269	2.17346972505212	N
hsa-let-7d	NM_018053	914	3	360,139	0	0.967777290032228	2.17346972505212	N
hsa-let-7d	NM_018061	1522	3	84,780	0	0.993826047179525	2.17346972505212	N
hsa-let-7d	NM_018121	3220	3	234,644	0	1.00152415547189	2.17346972505212	N
hsa-let-7d	NM_018173	360	2	46	0	1.08035797499236	2.17346972505212	N
hsa-let-7d	NM_018179	690	1	NA	0	1.09511868162313	2.17346972505212	N
hsa-let-7d	NM_018195	2204	2	123	0	0.991754298933536	2.17346972505212	N
hsa-let-7d	NM_018208	1203	2	103	0	1.10964358473035	2.17346972505212	N
hsa-let-7d	NM_018490	1911	2	NA	0	1.20875000000000	2.17346972505212	N
hsa-let-7d	NM_018688	1004	3	60,154	0	1.09008564537604	2.17346972505212	N
hsa-let-7d	NM_019008	3840	7	856,322,194,861,281,674	0	0.887900524885061	2.17346972505212	N
hsa-let-7d	NM_019084	2638	2	NA	0	1.01311132906915	2.17346972505212	N
hsa-let-7d	NM_020155	126	2	26	0	0.848015255780793	2.17346972505212	N
hsa-let-7d	NM_020159	1776	4	262,72,903	0	1.01039495856787	2.17346972505212	N
hsa-let-7d	NM_020213	1001	2	227	0	1.09921542607461	2.17346972505212	N
hsa-let-7d	NM_020310	2864	8	260,185,581,47,320,18,41	0	1.00946826601424	2.17346972505212	N
hsa-let-7d	NM_020456	2367	1	NA	0	0.92546742053821	2.17346972505212	N
hsa-let-7d	NM_020474	2067	1	NA	0	1.03475571422358	2.17346972505212	N
hsa-let-7d	NM_020663	817	2	596	0	1.17677623218880	2.17346972505212	N
hsa-let-7d	NM_020713	3186	7	389,38,99,943,281	0	0.763010070911027	2.17346972505212	N
hsa-let-7d	NM_020748	2203	2	446	0	0.689982502526994	2.17346972505212	N
hsa-let-7d	NM_020770	1379	2	83	0	0.78253602535331	2.17346972505212	N
hsa-let-7d	NM_020796	3091	3	NA	0	1.00630646148439	2.17346972505212	N
hsa-let-7d	NM_020809	2346	2	629	0	0.822460154904125	2.17346972505212	N
hsa-let-7d	NM_020858	2448	3	140	0	1.07797156008134	2.17346972505212	N
hsa-let-7d	NM_020892	403	2	74	0	0.914178855597965	2.17346972505212	N
hsa-let-7d	NM_020962	2522	4	716,72,74	0	1.26031582005800	2.17346972505212	N
hsa-let-7d	NM_021005	1223	1	NA	0	1.93181245462158	2.17346972505212	N
hsa-let-7d	NM_021168	1665	4	954,115,5	1	0.939665899030796	2.17346972505212	N
hsa-let-7d	NM_021210	272	1	NA	0	0.95870186038687	2.17346972505212	N
hsa-let-7d	NM_021813	5886	11	17,259,319,856,724,161,131,19	0	0.852161806370848	2.17346972505212	N
hsa-let-7d	NM_021940	1746	2	271	0	0.827141283336394	2.17346972505212	N
hsa-let-7d	NM_022119	371	2	6	1	1.03528177495255	2.17346972505212	N
hsa-let-7d	NM_022133	1931	2	16	0	1.13318043036224	2.17346972505212	N
hsa-let-7d	NM_022452	1162	4	207,239,244	0	1.08007476066073	2.17346972505212	N
hsa-let-7d	NM_022459	4869	8	189,17,409,139,120	0	0.985755664324577	2.17346972505212	N
hsa-let-7d	NM_022465	2505	6	497,58,434,828,345	0	1.06922968732102	2.17346972505212	N
hsa-let-7d	NM_022552	1318	1	NA	0	0.847862448250037	2.17346972505212	N
hsa-let-7d	NM_022572	1832	6	403,165,518,153,150	0	0.90090070638695	2.17346972505212	N
hsa-let-7d	NM_022716	3214	2	NA	0	1.060625	2.17346972505212	N
hsa-let-7d	NM_022836	1894	3	56,802	0	1.07570884780839	2.17346972505212	N
hsa-let-7d	NM_024015	1224	2	673	0	0.917531183085216	2.17346972505212	N
hsa-let-7d	NM_024297	1036	2	630	0	1.02636640711586	2.17346972505212	N
hsa-let-7d	NM_024312	1681	4	514,824,5	1	0.901540961775368	2.17346972505212	N
hsa-let-7d	NM_024329	1637	2	847	0	0.984895508872051	2.17346972505212	N
hsa-let-7d	NM_024501	781	1	NA	0	1.18590981002922	2.17346972505212	N
hsa-let-7d	NM_024713	1675	1	NA	0	0.887786234008409	2.17346972505212	N
hsa-let-7d	NM_024721	1355	3	15,181	0	1.26334929795223	2.17346972505212	N
hsa-let-7d	NM_024771	2493	9	44,333,461,68,536,6,5,187	2	0.94560817652957	2.17346972505212	N
hsa-let-7d	NM_025009	2030	2	NA	0	0.805266978108329	2.17346972505212	N
hsa-let-7d	NM_025182	1117	2	109	0	1.10767543370782	2.17346972505212	N
hsa-let-7d	NM_025191	3575	2	164	0	0.754399774350967	2.17346972505212	N
hsa-let-7d	NM_030621	4269	10	12,234,371,837,279,322,88,277,319	0	1.02906221474825	2.17346972505212	N
hsa-let-7d	NM_030918	5482	6	591,117,25	0	0.949825322148135	2.17346972505212	N
hsa-let-7d	NM_030981	1332	2	352	0	1.06867828357489	2.17346972505212	N
hsa-let-7d	NM_031481	645	1	NA	0	0.97070394531426	2.17346972505212	N
hsa-let-7d	NM_032017	2148	5	87,74,5	1	0.912896019244416	2.17346972505212	N
hsa-let-7d	NM_032121	2870	3	622,559	0	1.18744653382340	2.17346972505212	N
hsa-let-7d	NM_032182	1710	2	198	0	1.00253848507436	2.17346972505212	N
hsa-let-7d	NM_032350	638	2	522	0	0.968802158068226	2.17346972505212	N
hsa-let-7d	NM_032375	895	2	247	0	1.16651948573290	2.17346972505212	N
hsa-let-7d	NM_032482	239	1	NA	0	0.798556128954507	2.17346972505212	N
hsa-let-7d	NM_032499	1791	1	NA	0	0.974095499564696	2.17346972505212	N
hsa-let-7d	NM_032547	1446	3	317,15	0	1.03266010977883	2.17346972505212	N
hsa-let-7d	NM_032582	1925	1	NA	0	0.843619963005205	2.17346972505212	N
hsa-let-7d	NM_032833	2742	7	67,17,39,211,394	0	0.758180035476971	2.17346972505212	N
hsa-let-7d	NM_032837	2163	3	372	0	0.924192930339749	2.17346972505212	N
hsa-let-7d	NM_032857	273	1	NA	0	1.45500432899662	2.17346972505212	N
hsa-let-7d	NM_032866	3250	8	570,5,26,134,214,886	1	1.23007432087336	2.17346972505212	N
hsa-let-7d	NM_032932	6522	6	323,37,294,128	0	0.63536459486891	2.17346972505212	N
hsa-let-7d	NM_032947	1320	1	NA	0	1.13801619727487	2.17346972505212	N
hsa-let-7d	NM_033089	1537	3	150,390	0	0.818014323265749	2.17346972505212	N
hsa-let-7d	NM_033224	8122	4	910	0	0.906150569931383	2.17346972505212	N
hsa-let-7d	NM_033315	2258	4	272,336,214	0	1.15826757669288	2.17346972505212	N
hsa-let-7d	NM_033450	364	1	NA	0	0.909770770316532	2.17346972505212	N
hsa-let-7d	NM_033549	1054	2	199	0	0.998999433405887	2.17346972505212	N
hsa-let-7d	NM_052934	2325	3	188,30	0	1.09115127278187	2.17346972505212	N
hsa-let-7d	NM_054110	1157	2	315	0	1.01815877491346	2.17346972505212	N
hsa-let-7d	NM_057089	527	1	NA	0	0.88482779471858	2.17346972505212	N
hsa-let-7d	NM_057175	2697	2	954	0	0.87155075942465	2.17346972505212	N
hsa-let-7d	NM_080764	3325	8	247,212,798,41,772,181,326	0	0.92737326645104	2.17346972505212	N
hsa-let-7d	NM_080867	5141	7	83,30,346,31,549	0	0.895257443461015	2.17346972505212	N
hsa-let-7d	NM_133496	4590	8	31,599,352,147,141,568	0	0.88221938825854	2.17346972505212	N
hsa-let-7d	NM_138471	622	4	115,12,48	0	1.00007230750540	2.17346972505212	N
hsa-let-7d	NM_138578	1507	5	76,203,241,131	0	0.92986549008262	2.17346972505212	N
hsa-let-7d	NM_138619	1679	4	37,365,244	0	0.940194743158805	2.17346972505212	N
hsa-let-7d	NM_139279	3609	1	NA	0	1.06453084363066	2.17346972505212	N
hsa-let-7d	NM_144599	5550	5	188,397,576	0	1.05283809201868	2.17346972505212	N
hsa-let-7d	NM_144767	4678	9	25,895,916,11,672,173,164	0	1.31861116459246	2.17346972505212	N
hsa-let-7d	NM_145320	3661	5	633,5	1	0.99951273001345	2.17346972505212	N
hsa-let-7d	NM_145686	3477	6	119,874,37,128,151	0	1.26723449277907	2.17346972505212	N
hsa-let-7d	NM_145809	2107	3	328	0	0.870564050539345	2.17346972505212	N
hsa-let-7d	NM_145906	2166	1	NA	0	0.966074465257902	2.17346972505212	N
hsa-let-7d	NM_147202	2827	4	85,119	0	1.31890784844128	2.17346972505212	N
hsa-let-7d	NM_152235	2692	2	NA	0	0.843198159447334	2.17346972505212	N
hsa-let-7d	NM_152260	201	1	NA	0	0.810503778300526	2.17346972505212	N
hsa-let-7d	NM_152280	3554	5	470,163,60	0	1.13968750000000	2.17346972505212	N
hsa-let-7d	NM_152287	1656	6	409,206,596,228,34	0	0.715599328426615	2.17346972505212	N
hsa-let-7d	NM_152493	1725	4	328,195,30	0	1.13748407900928	2.17346972505212	N
hsa-let-7d	NM_152527	2411	2	115	0	1.16831874451079	2.17346972505212	N
hsa-let-7d	NM_152622	2517	4	442,138	0	0.692027304084854	2.17346972505212	N
hsa-let-7d	NM_152888	1038	1	NA	0	1.02645352926235	2.17346972505212	N
hsa-let-7d	NM_153240	1315	2	118	0	1.09801636866072	2.17346972505212	N
hsa-let-7d	NM_153267	955	3	592,26	0	1.21748227305889	2.17346972505212	N
hsa-let-7d	NM_153377	447	2	159	0	1.38185262909367	2.17346972505212	N
hsa-let-7d	NM_153712	3312	3	58	0	1.24752508045092	2.17346972505212	N
hsa-let-7d	NM_170665	913	2	73	0	1.10127899928637	2.17346972505212	N
hsa-let-7d	NM_172037	1537	4	841,133,353	0	0.793177071692718	2.17346972505212	N
hsa-let-7d	NM_173475	1850	3	519,308	0	0.907220211069034	2.17346972505212	N
hsa-let-7d	NM_173491	1474	3	422,356	0	1.03426895459778	2.17346972505212	N
hsa-let-7d	NM_173546	743	3	356,63	0	1.24320815437983	2.17346972505212	N
hsa-let-7d	NM_173582	6354	3	333	0	0.979528130181841	2.17346972505212	N
hsa-let-7d	NM_173659	184	2	28	0	0.846585181177381	2.17346972505212	N
hsa-let-7d	NM_173685	287	1	NA	0	0.960864533838125	2.17346972505212	N
hsa-let-7d	NM_173728	1614	1	NA	0	0.925462482014988	2.17346972505212	N
hsa-let-7d	NM_173810	271	2	98	0	0.967237043370254	2.17346972505212	N
hsa-let-7d	NM_174911	4032	2	67	0	1.26603201281553	2.17346972505212	N
hsa-let-7d	NM_175610	1449	5	927,40,20,22	0	1.10422880241735	2.17346972505212	N
hsa-let-7d	NM_175884	1486	2	129	0	0.805654394756257	2.17346972505212	N
hsa-let-7d	NM_175921	4365	11	457,438,392,336,225,166,39,180,16	0	0.950434253386438	2.17346972505212	N
hsa-let-7d	NM_176863	2198	6	58,117,442,80,846	0	0.923531998036781	2.17346972505212	N
hsa-let-7d	NM_177966	1990	3	418,6	1	0.863848252838498	2.17346972505212	N
hsa-let-7d	NM_181659	3455	6	998,470,290,774,51	0	0.963543742617032	2.17346972505212	N
hsa-let-7d	NM_181784	2666	6	644,17,366,52	0	0.862616602449386	2.17346972505212	N
hsa-let-7d	NM_182485	3770	3	594	0	1.02278795072061	2.17346972505212	N
hsa-let-7d	NM_182700	2055	2	793	0	0.755359693104432	2.17346972505212	N
hsa-let-7d	NM_182931	1028	2	799	0	0.885184953969969	2.17346972505212	N
hsa-let-7d	NM_183006	1602	2	57	0	1.01106256726956	2.17346972505212	N
hsa-let-7d	NM_183376	2665	2	799	0	1.04392492098587	2.17346972505212	N
hsa-let-7d	NM_194278	4194	8	89,285,512,15,470,110	0	0.923598210304665	2.17346972505212	N
hsa-let-7d	NM_194285	3478	2	NA	0	0.907789570654405	2.17346972505212	N
hsa-let-7d	NM_198120	617	1	NA	0	0.98214420455509	2.17346972505212	N
hsa-let-7d	NM_198526	964	4	42,5,63	1	1.10693894904062	2.17346972505212	N
hsa-let-7d	NM_198563	648	1	NA	0	0.8956356670408	2.17346972505212	N
hsa-let-7d	NM_198686	2695	6	79,83,142,472	0	0.88630757481481	2.17346972505212	N
hsa-let-7d	NM_198990	3369	5	138,834,551,151	0	0.956819998436722	2.17346972505212	N
hsa-let-7d	NM_203453	2057	4	282,25,237	0	0.94521306169499	2.17346972505212	N
hsa-let-7d	NM_207344	472	5	66,118,89,73	0	0.818034397080381	2.17346972505212	N
hsa-let-7d	NM_213662	2518	7	59,88,489,199,326	0	0.549980072497629	2.17346972505212	N
hsa-let-7e	NM_000088	1407	2	343	0	1.03564932305567	1.70526978353591	N
hsa-let-7e	NM_000093	2540	1	NA	0	1.55173547400340	1.70526978353591	N
hsa-let-7e	NM_000124	153	1	NA	0	1.07824537003611	1.70526978353591	N
hsa-let-7e	NM_000189	2429	4	524,432,391	0	1.10232852378168	1.70526978353591	N
hsa-let-7e	NM_000212	2507	8	21,176,308,75,147,119,10	1	0.971931540970673	1.70526978353591	N
hsa-let-7e	NM_000321	1815	2	717	0	1.07995271275237	1.70526978353591	N
hsa-let-7e	NM_000332	7273	10	10,928,608,91,682,45,773	1	1.00300806463579	1.70526978353591	N
hsa-let-7e	NM_000337	6660	7	500,20,333,949	0	1.08675851982062	1.70526978353591	N
hsa-let-7e	NM_000368	4888	7	458,331,547,133,185	0	0.99186868336727	1.70526978353591	N
hsa-let-7e	NM_000393	2155	1	NA	0	1.08000000000000	1.70526978353591	N
hsa-let-7e	NM_000403	366	1	NA	0	0.887688232012354	1.70526978353591	N
hsa-let-7e	NM_000481	776	3	211,291	0	0.771539889884861	1.70526978353591	N
hsa-let-7e	NM_000495	1167	2	915	0	1.3584375	1.70526978353591	N
hsa-let-7e	NM_000584	1265	2	496	0	2.32851329397252	1.70526978353591	N
hsa-let-7e	NM_000600	424	2	311	0	1.540625	1.70526978353591	N
hsa-let-7e	NM_000870	1698	2	487	0	0.780856147949984	1.70526978353591	N
hsa-let-7e	NM_000883	729	2	131	0	0.968370037867769	1.70526978353591	N
hsa-let-7e	NM_000933	1825	2	550	0	0.856149106962655	1.70526978353591	N
hsa-let-7e	NM_000944	2453	2	NA	0	1.76196432282005	1.70526978353591	N
hsa-let-7e	NM_001001323	3238	5	279,49	0	1.02318780820561	1.70526978353591	N
hsa-let-7e	NM_001001349	1771	4	733,289,193	0	0.992056476415438	1.70526978353591	N
hsa-let-7e	NM_001001522	450	1	NA	0	1.21250000000000	1.70526978353591	N
hsa-let-7e	NM_001002296	1427	3	320,177	0	1.12650842209872	1.70526978353591	N
hsa-let-7e	NM_001003794	3135	9	106,142,99,608,332,163,472,788	0	1.23603110012447	1.70526978353591	N
hsa-let-7e	NM_001004304	1175	3	519,171	0	0.962257701640535	1.70526978353591	N
hsa-let-7e	NM_001004317	4548	6	463,134,273,719,76	0	0.988785266418272	1.70526978353591	N
hsa-let-7e	NM_001004342	1616	4	42,314,100	0	1.26458162015033	1.70526978353591	N
hsa-let-7e	NM_001005417	738	3	32,11	0	1.16326945112737	1.70526978353591	N
hsa-let-7e	NM_001005502	5276	13	143,502,386,127,878,488,4,807,339,160,144	1	0.8675829279976	1.70526978353591	N
hsa-let-7e	NM_001116	3131	8	846,174,480,236,242,177,179	0	1.05336591510344	1.70526978353591	N
hsa-let-7e	NM_001151	314	1	NA	0	0.722791694680285	1.70526978353591	N
hsa-let-7e	NM_001191	1507	4	102,520,131	0	0.785618445892041	1.70526978353591	N
hsa-let-7e	NM_001206	3179	2	424	0	1.16343750000000	1.70526978353591	N
hsa-let-7e	NM_001219	2310	2	763	0	1.25562587050968	1.70526978353591	N
hsa-let-7e	NM_001273	608	3	26,390	0	0.964811309386688	1.70526978353591	Y
hsa-let-7e	NM_001304	3867	6	56,376,183,512	0	1.08151038858441	1.70526978353591	N
hsa-let-7e	NM_001394	923	1	NA	0	0.687210351272783	1.70526978353591	N
hsa-let-7e	NM_001395	1035	3	58,156	0	0.914062747478095	1.70526978353591	N
hsa-let-7e	NM_001396	2643	2	676	0	0.96314306993027	1.70526978353591	N
hsa-let-7e	NM_001518	1178	1	NA	0	0.832479815142604	1.70526978353591	N
hsa-let-7e	NM_001722	666	4	345,24,30	0	0.902520634672191	1.70526978353591	N
hsa-let-7e	NM_001761	1834	5	860,116,299,29	0	1.12290242671938	1.70526978353591	N
hsa-let-7e	NM_001789	1778	5	416,255,506,157	0	0.659395023773678	1.70526978353591	N
hsa-let-7e	NM_001845	1417	3	923,114	0	6.08874999999999	1.70526978353591	N
hsa-let-7e	NM_001846	849	1	NA	0	3.04546373860365	1.70526978353591	N
hsa-let-7e	NM_001874	5276	13	143,502,386,127,878,488,4,807,339,160,144	1	1.11637726316532	1.70526978353591	N
hsa-let-7e	NM_001933	1428	2	441	0	0.929053429506041	1.70526978353591	N
hsa-let-7e	NM_001951	677	2	117	0	0.889525580539045	1.70526978353591	N
hsa-let-7e	NM_001952	1204	4	274,32,79	0	0.981216631622251	1.70526978353591	N
hsa-let-7e	NM_002040	2812	4	163,199	0	0.895593859830967	1.70526978353591	N
hsa-let-7e	NM_002076	3315	13	154,932,230,134,325,326,184,80,314,26,115,140	0	1.07210521350100	1.70526978353591	N
hsa-let-7e	NM_002168	295	1	NA	0	0.735056777156601	1.70526978353591	N
hsa-let-7e	NM_002268	1944	2	753	0	0.994775997463245	1.70526978353591	N
hsa-let-7e	NM_002399	1529	5	192,246,161,97	0	1.34503482554407	1.70526978353591	N
hsa-let-7e	NM_002401	2550	5	435,130,560,225	0	0.922902467692705	1.70526978353591	N
hsa-let-7e	NM_002481	8009	14	208,532,150,283,27,505,284,14,138,796,188	0	0.85484027869612	1.70526978353591	N
hsa-let-7e	NM_002524	1140	2	928	0	1.26492145037096	1.70526978353591	N
hsa-let-7e	NM_002576	1268	4	654,88,26	0	0.841305400022978	1.70526978353591	N
hsa-let-7e	NM_002581	5760	9	39,157,990,160,830,393,605	0	1.22369014680022	1.70526978353591	N
hsa-let-7e	NM_002586	1646	4	214,68,669	0	0.939759424651571	1.70526978353591	N
hsa-let-7e	NM_002608	1625	5	269,55,583,100	0	1.09662412812228	1.70526978353591	N
hsa-let-7e	NM_002636	581	4	9,222,56	1	1.17121716379432	1.70526978353591	Y
hsa-let-7e	NM_002657	3947	10	306,283,268,486,65,51,355,348,422	0	0.873152122210276	1.70526978353591	N
hsa-let-7e	NM_002881	1464	1	NA	0	1.27449703903463	1.70526978353591	N
hsa-let-7e	NM_002906	2436	3	343	0	1.19125999391387	1.70526978353591	N
hsa-let-7e	NM_002928	1689	3	545,307	0	0.993961390940854	1.70526978353591	N
hsa-let-7e	NM_003074	2313	5	553,232,194,925	0	0.963103361546538	1.70526978353591	N
hsa-let-7e	NM_003174	902	1	NA	0	1.14104582673173	1.70526978353591	N
hsa-let-7e	NM_003214	1479	8	179,384,149,214,10,163,62	1	1.15227593668168	1.70526978353591	N
hsa-let-7e	NM_003246	2128	5	505,189,672,86	0	3.86481564587251	1.70526978353591	N
hsa-let-7e	NM_003385	1054	2	287	0	0.992411435702086	1.70526978353591	N
hsa-let-7e	NM_003455	1708	4	75,6	1	1.05823364929011	1.70526978353591	N
hsa-let-7e	NM_003498	2859	5	633,291,48,154	0	0.832921651633448	1.70526978353591	N
hsa-let-7e	NM_003575	1588	4	191,317,516	0	0.935986298912722	1.70526978353591	N
hsa-let-7e	NM_003618	1365	1	NA	0	1.07941223764036	1.70526978353591	N
hsa-let-7e	NM_003635	569	2	304	0	1.01737424933594	1.70526978353591	N
hsa-let-7e	NM_003640	1610	3	193,438	0	1.02716233625534	1.70526978353591	N
hsa-let-7e	NM_003644	6619	9	284,112,84,4,242,89	1	0.89386398974567	1.70526978353591	N
hsa-let-7e	NM_003749	2483	5	276,403,415,885	0	0.823881955081613	1.70526978353591	N
hsa-let-7e	NM_003758	1654	5	13,570,171,101	0	0.987850098532758	1.70526978353591	N
hsa-let-7e	NM_003759	4329	6	317,93,565,96,430	0	0.96839888192603	1.70526978353591	N
hsa-let-7e	NM_003825	1580	4	140,795,50	0	1.03607197269816	1.70526978353591	N
hsa-let-7e	NM_003831	1789	2	538	0	1.01583181209621	1.70526978353591	N
hsa-let-7e	NM_003918	1478	3	244,442	0	0.850685697547058	1.70526978353591	N
hsa-let-7e	NM_003999	864	2	740	0	1.4265625	1.70526978353591	N
hsa-let-7e	NM_004112	1834	5	747,187,44,15	0	0.983986677616264	1.70526978353591	N
hsa-let-7e	NM_004177	1914	5	97,79,115,512	0	0.873333848003654	1.70526978353591	N
hsa-let-7e	NM_004178	324	2	55	0	0.790249118363283	1.70526978353591	N
hsa-let-7e	NM_004186	984	3	137,365	0	1.05307502232635	1.70526978353591	N
hsa-let-7e	NM_004200	3391	6	240,55,285,8	1	0.803964173996379	1.70526978353591	N
hsa-let-7e	NM_004227	3178	3	100,216	0	1.14683285561883	1.70526978353591	N
hsa-let-7e	NM_004263	1869	2	730	0	1.17019905705974	1.70526978353591	N
hsa-let-7e	NM_004274	3256	5	208,636,269	0	0.921944758157535	1.70526978353591	N
hsa-let-7e	NM_004302	2980	7	118,81,407,45,90	0	0.768530146907506	1.70526978353591	N
hsa-let-7e	NM_004317	237	2	9	1	0.96735283304836	1.70526978353591	N
hsa-let-7e	NM_004342	2392	4	714,149,156	0	1.44147833406619	1.70526978353591	N
hsa-let-7e	NM_004346	1592	1	NA	0	0.8939572890668	1.70526978353591	N
hsa-let-7e	NM_004359	552	2	43	0	1.01809568723557	1.70526978353591	N
hsa-let-7e	NM_004417	663	2	68	0	0.88543412423407	1.70526978353591	N
hsa-let-7e	NM_004423	2771	4	338,282	0	0.957783419694158	1.70526978353591	N
hsa-let-7e	NM_004438	3361	3	247	0	1.07543361927956	1.70526978353591	N
hsa-let-7e	NM_004456	273	1	NA	0	0.891383008742775	1.70526978353591	N
hsa-let-7e	NM_004481	2731	3	636,59	0	0.967172854990094	1.70526978353591	N
hsa-let-7e	NM_004520	847	1	NA	0	0.839320225271856	1.70526978353591	N
hsa-let-7e	NM_004612	4887	2	454	0	0.79980639648369	1.70526978353591	N
hsa-let-7e	NM_004645	887	1	NA	0	0.711221407698895	1.70526978353591	N
hsa-let-7e	NM_004735	1123	1	NA	0	0.955537033850513	1.70526978353591	N
hsa-let-7e	NM_004756	1563	1	NA	0	1.03562500000000	1.70526978353591	N
hsa-let-7e	NM_004821	846	2	402	0	0.978936645471145	1.70526978353591	N
hsa-let-7e	NM_004824	1504	4	122,532,250	0	1.09525015468644	1.70526978353591	N
hsa-let-7e	NM_004834	3477	4	723,119,742	0	1.21333318697890	1.70526978353591	N
hsa-let-7e	NM_004884	458	1	NA	0	0.959006871213373	1.70526978353591	N
hsa-let-7e	NM_004922	1106	2	638	0	1.01282009361110	1.70526978353591	N
hsa-let-7e	NM_004992	8554	12	653,596,106,305,516,460,204,165,482,891	0	0.930077148437997	1.70526978353591	N
hsa-let-7e	NM_005009	464	1	NA	0	0.663334477198066	1.70526978353591	N
hsa-let-7e	NM_005051	104	1	NA	0	0.943294614831846	1.70526978353591	N
hsa-let-7e	NM_005063	3903	6	400,219,678,44	0	0.951492357989479	1.70526978353591	N
hsa-let-7e	NM_005197	6245	3	924	0	1.04890491423729	1.70526978353591	N
hsa-let-7e	NM_005274	158	1	NA	0	1.09383178233179	1.70526978353591	N
hsa-let-7e	NM_005458	2503	3	912,844	0	0.937596431349758	1.70526978353591	N
hsa-let-7e	NM_005466	573	1	NA	0	0.719415366174261	1.70526978353591	N
hsa-let-7e	NM_005475	3338	6	119,776,262,117,177	0	0.873397361005197	1.70526978353591	N
hsa-let-7e	NM_005539	1643	3	215,875	0	1.05837025421250	1.70526978353591	N
hsa-let-7e	NM_005639	1948	3	585,853	0	0.914190930742014	1.70526978353591	N
hsa-let-7e	NM_005686	1624	2	458	0	1.05413788660084	1.70526978353591	N
hsa-let-7e	NM_005700	418	1	NA	0	1.00289988704412	1.70526978353591	N
hsa-let-7e	NM_005704	1160	3	786,44	0	0.920247695304334	1.70526978353591	N
hsa-let-7e	NM_005716	675	3	255,48	0	1.01645733532729	1.70526978353591	N
hsa-let-7e	NM_005766	1554	2	NA	0	1.31027347895789	1.70526978353591	N
hsa-let-7e	NM_005793	558	1	NA	0	0.914165717442032	1.70526978353591	N
hsa-let-7e	NM_005920	3932	15	69,67,36,16,252,61,720,142,97,327,184,26,149,300	0	2.03208881212359	1.70526978353591	N
hsa-let-7e	NM_005966	2463	3	150	0	0.958986787704478	1.70526978353591	N
hsa-let-7e	NM_006016	2351	5	38,446,10	1	1.10640401861897	1.70526978353591	N
hsa-let-7e	NM_006038	2241	3	456,82	0	0.932732134766765	1.70526978353591	N
hsa-let-7e	NM_006094	2448	5	729,516,158,26	0	1.88544517616703	1.70526978353591	N
hsa-let-7e	NM_006113	2177	3	625,130	0	0.929649736870304	1.70526978353591	N
hsa-let-7e	NM_006195	1492	5	31,130,336,67	0	1.15249146877590	1.70526978353591	N
hsa-let-7e	NM_006267	896	2	422	0	1.12252159237664	1.70526978353591	N
hsa-let-7e	NM_006268	1223	7	89,191,355,123,185,103	0	1.00192318918042	1.70526978353591	Y
hsa-let-7e	NM_006290	2007	3	135,741	0	0.862721551187807	1.70526978353591	N
hsa-let-7e	NM_006315	4561	7	88,354,81,814,337,848	0	0.958117266300147	1.70526978353591	N
hsa-let-7e	NM_006367	1124	4	21,428,229	0	1.03852809057352	1.70526978353591	N
hsa-let-7e	NM_006380	4422	6	615,25,152	0	1.03263780349017	1.70526978353591	N
hsa-let-7e	NM_006534	3455	6	347,721,210,536	0	1.05231230417112	1.70526978353591	N
hsa-let-7e	NM_006547	2162	5	79,444,572,494	0	0.746068743271192	1.70526978353591	N
hsa-let-7e	NM_006628	4699	15	75,416,84,161,186,274,199,276,26,118,139,198,198	0	0.929182306934462	1.70526978353591	N
hsa-let-7e	NM_006693	871	3	94,182	0	0.89028227584747	1.70526978353591	N
hsa-let-7e	NM_006729	5688	13	8,6,71,599,27,26,97,532,311,581,6,480	3	1.14053811914287	1.70526978353591	N
hsa-let-7e	NM_006763	2170	3	121	0	0.637936088784057	1.70526978353591	N
hsa-let-7e	NM_006831	436	1	NA	0	0.819459191605502	1.70526978353591	N
hsa-let-7e	NM_006876	684	1	NA	0	0.951313534945827	1.70526978353591	N
hsa-let-7e	NM_006902	3370	3	190,44	0	1.36625	1.70526978353591	N
hsa-let-7e	NM_006913	494	2	409	0	1.13079455993415	1.70526978353591	N
hsa-let-7e	NM_006951	857	3	573,65	0	1.00496130887705	1.70526978353591	N
hsa-let-7e	NM_007001	553	1	NA	0	0.858459795332954	1.70526978353591	N
hsa-let-7e	NM_007038	6131	5	234,695,472,606	0	0.935406274960955	1.70526978353591	N
hsa-let-7e	NM_007260	831	5	38,73,162,209	0	0.87510458862801	1.70526978353591	Y
hsa-let-7e	NM_007275	1211	2	62	0	0.884323174880216	1.70526978353591	N
hsa-let-7e	NM_007283	3135	9	106,142,99,608,332,163,472,788	0	0.924362965416498	1.70526978353591	N
hsa-let-7e	NM_007371	765	2	218	0	1.01962659064651	1.70526978353591	N
hsa-let-7e	NM_012080	1391	4	23,110,429	0	0.807757780950384	1.70526978353591	N
hsa-let-7e	NM_012097	2310	1	NA	0	0.938266398545454	1.70526978353591	N
hsa-let-7e	NM_012098	1590	3	473,566	0	1.00914746342872	1.70526978353591	N
hsa-let-7e	NM_012129	2567	3	716	0	0.972641457056074	1.70526978353591	N
hsa-let-7e	NM_012193	5471	8	541,950,104,637,143,879	0	1.06472906592263	1.70526978353591	N
hsa-let-7e	NM_012199	4691	7	188,732,33,119,349	0	0.982504083743883	1.70526978353591	N
hsa-let-7e	NM_012320	1442	2	124	0	1.01406250000000	1.70526978353591	N
hsa-let-7e	NM_012328	1497	3	214,569	0	0.962478800824161	1.70526978353591	N
hsa-let-7e	NM_012333	1708	3	8,850	1	1.06786604366548	1.70526978353591	N
hsa-let-7e	NM_012388	3215	2	NA	0	0.995200729625692	1.70526978353591	N
hsa-let-7e	NM_012475	283	1	NA	0	0.817090335285234	1.70526978353591	N
hsa-let-7e	NM_013386	1854	2	886	0	1.21539301696645	1.70526978353591	N
hsa-let-7e	NM_013390	1847	2	NA	0	0.901330280278035	1.70526978353591	N
hsa-let-7e	NM_014001	1679	4	364,245,188	0	0.777793982335868	1.70526978353591	N
hsa-let-7e	NM_014002	744	4	95,220,18	0	0.935485262082227	1.70526978353591	N
hsa-let-7e	NM_014023	2953	3	691,568	0	1.07976957113317	1.70526978353591	N
hsa-let-7e	NM_014038	447	1	NA	0	0.976154378827793	1.70526978353591	N
hsa-let-7e	NM_014042	310	1	NA	0	0.999529006761102	1.70526978353591	N
hsa-let-7e	NM_014212	1069	1	NA	0	1.08440517390065	1.70526978353591	N
hsa-let-7e	NM_014245	1141	5	404,181,118,17	0	0.948686121602747	1.70526978353591	N
hsa-let-7e	NM_014333	2180	1	NA	0	1.23099459777132	1.70526978353591	N
hsa-let-7e	NM_014345	1125	1	NA	0	1.08466012181910	1.70526978353591	N
hsa-let-7e	NM_014431	1719	2	48	0	0.787119811725746	1.70526978353591	N
hsa-let-7e	NM_014607	2185	4	100,410	0	1.00924187468854	1.70526978353591	N
hsa-let-7e	NM_014640	313	2	187	0	0.98422981414613	1.70526978353591	N
hsa-let-7e	NM_014670	1677	2	167	0	1.13978204539692	1.70526978353591	N
hsa-let-7e	NM_014779	1208	1	NA	0	1.2380221255	1.70526978353591	N
hsa-let-7e	NM_014807	887	3	473,74	0	0.883206499070786	1.70526978353591	N
hsa-let-7e	NM_014813	619	1	NA	0	1.12351999743402	1.70526978353591	N
hsa-let-7e	NM_014872	2408	3	39,137	0	1.01822822781915	1.70526978353591	N
hsa-let-7e	NM_014901	2329	3	53,589	0	0.8261222108301	1.70526978353591	Y
hsa-let-7e	NM_014902	1602	4	912,8,39	1	1.03279685529405	1.70526978353591	N
hsa-let-7e	NM_014904	4080	4	195,426	0	0.863593827288919	1.70526978353591	N
hsa-let-7e	NM_014923	2357	2	NA	0	1.03391861389706	1.70526978353591	N
hsa-let-7e	NM_014934	4058	4	120,309	0	1.41031442790740	1.70526978353591	N
hsa-let-7e	NM_014956	1175	4	170,201,32	0	0.889666102421571	1.70526978353591	N
hsa-let-7e	NM_014962	2929	6	794,379,406,169,647	0	0.841949646298409	1.70526978353591	N
hsa-let-7e	NM_014991	3326	5	284,360,34	0	0.969873553587394	1.70526978353591	N
hsa-let-7e	NM_015045	2289	2	407	0	0.947313448729261	1.70526978353591	N
hsa-let-7e	NM_015093	1892	2	NA	0	1.12870970365492	1.70526978353591	N
hsa-let-7e	NM_015094	4716	16	332,228,58,9,282,38,174,293,730,46,91,460,35,23	1	0.822780260337998	1.70526978353591	N
hsa-let-7e	NM_015100	2079	2	365	0	0.922620951953676	1.70526978353591	N
hsa-let-7e	NM_015103	1137	1	NA	0	0.912030913716814	1.70526978353591	N
hsa-let-7e	NM_015107	2492	9	51,572,202,16,39,66,125,120	0	0.968877886307245	1.70526978353591	N
hsa-let-7e	NM_015117	409	2	163	0	0.913380684391132	1.70526978353591	N
hsa-let-7e	NM_015344	2221	3	399,9	1	0.795486821494097	1.70526978353591	N
hsa-let-7e	NM_015346	1933	5	172,327,301,868	0	0.990680472180593	1.70526978353591	N
hsa-let-7e	NM_015387	1991	1	NA	0	1.20316870242576	1.70526978353591	N
hsa-let-7e	NM_015460	2169	3	119,423	0	1.09042480755728	1.70526978353591	N
hsa-let-7e	NM_015488	1828	7	31,129,402,166,116,706	0	1.04688606364139	1.70526978353591	N
hsa-let-7e	NM_015492	429	1	NA	0	0.916885920424365	1.70526978353591	N
hsa-let-7e	NM_015534	1158	1	NA	0	1.23839459550685	1.70526978353591	N
hsa-let-7e	NM_015541	1516	2	947	0	1.18347430160487	1.70526978353591	N
hsa-let-7e	NM_015548	766	2	167	0	1.93816436411934	1.70526978353591	N
hsa-let-7e	NM_015550	3661	5	318,498,40	0	1.05116323737501	1.70526978353591	N
hsa-let-7e	NM_015565	2304	1	NA	0	0.899731894334324	1.70526978353591	N
hsa-let-7e	NM_015866	1561	2	683	0	0.971841133663063	1.70526978353591	N
hsa-let-7e	NM_015975	1887	3	59	0	0.936746835436213	1.70526978353591	N
hsa-let-7e	NM_016040	2832	6	293,213,46,430	0	0.92059730753829	1.70526978353591	N
hsa-let-7e	NM_016072	2471	2	65	0	1.12308259326977	1.70526978353591	N
hsa-let-7e	NM_016125	1108	2	68	0	0.961938166590267	1.70526978353591	N
hsa-let-7e	NM_016174	514	2	6	1	1.58267388741749	1.70526978353591	N
hsa-let-7e	NM_016231	1753	3	854,32	0	0.917073347468184	1.70526978353591	N
hsa-let-7e	NM_016352	1514	8	232,318,26,117,303,260,18	0	1.10210987715176	1.70526978353591	N
hsa-let-7e	NM_016376	3889	4	974,380	0	1.12773150035399	1.70526978353591	N
hsa-let-7e	NM_016396	1471	2	207	0	1.11519023011962	1.70526978353591	N
hsa-let-7e	NM_016424	2061	2	611	0	0.96735913804722	1.70526978353591	N
hsa-let-7e	NM_016620	1527	4	237,130,565	0	1.24407879010775	1.70526978353591	N
hsa-let-7e	NM_017495	1506	4	253,428,364	0	1.06628135152896	1.70526978353591	N
hsa-let-7e	NM_017548	2246	5	654,20,116,56	0	0.845068063439945	1.70526978353591	N
hsa-let-7e	NM_017582	1896	2	64	0	0.933229307964407	1.70526978353591	N
hsa-let-7e	NM_017586	2118	3	882,111	0	1.00584345631604	1.70526978353591	N
hsa-let-7e	NM_017595	1771	4	733,289,193	0	0.852403045920362	1.70526978353591	N
hsa-let-7e	NM_017637	2591	3	168	0	1.26033427839635	1.70526978353591	N
hsa-let-7e	NM_017644	5233	1	NA	0	0.982578119370787	1.70526978353591	N
hsa-let-7e	NM_017662	2122	7	132,475,143,179,309,471	0	0.73683136905814	1.70526978353591	N
hsa-let-7e	NM_017703	653	1	NA	0	0.885935362460952	1.70526978353591	N
hsa-let-7e	NM_017759	723	2	493	0	0.874040983272764	1.70526978353591	N
hsa-let-7e	NM_017780	998	1	NA	0	0.812875863873497	1.70526978353591	N
hsa-let-7e	NM_017789	902	2	144	0	0.901513530009148	1.70526978353591	N
hsa-let-7e	NM_017893	1484	4	962,127,172	0	0.793824380394304	1.70526978353591	N
hsa-let-7e	NM_017911	374	1	NA	0	1.05444461488256	1.70526978353591	N
hsa-let-7e	NM_017919	1684	4	6,92,361	1	0.962993850752913	1.70526978353591	N
hsa-let-7e	NM_017974	1337	1	NA	0	1.23616086530624	1.70526978353591	N
hsa-let-7e	NM_017990	4402	5	368,132	0	1.1017499056842	1.70526978353591	N
hsa-let-7e	NM_018053	914	3	449,6	1	0.959552065027714	1.70526978353591	N
hsa-let-7e	NM_018061	1522	1	NA	0	1.15172796569160	1.70526978353591	N
hsa-let-7e	NM_018069	4962	7	218,217,678,216,178	0	1.08711455348624	1.70526978353591	N
hsa-let-7e	NM_018073	1625	5	26,120,279,17	0	0.96285325586797	1.70526978353591	N
hsa-let-7e	NM_018121	3220	5	234,458,31,983	0	0.94264972351749	1.70526978353591	N
hsa-let-7e	NM_018173	360	2	46	0	1.01836818987689	1.70526978353591	N
hsa-let-7e	NM_018195	2204	3	312,202	0	1.03417253780094	1.70526978353591	N
hsa-let-7e	NM_018208	1203	7	35,216,219,160,46,415	0	0.973581418926752	1.70526978353591	N
hsa-let-7e	NM_018211	2237	1	NA	0	1.00412558557133	1.70526978353591	N
hsa-let-7e	NM_018214	2233	6	611,39,309,12,679	0	1.1290625	1.70526978353591	N
hsa-let-7e	NM_018387	570	1	NA	0	0.889808375563617	1.70526978353591	N
hsa-let-7e	NM_018433	597	1	NA	0	0.897305905496784	1.70526978353591	N
hsa-let-7e	NM_018482	2624	3	559	0	1.25251449297634	1.70526978353591	N
hsa-let-7e	NM_018688	1004	1	NA	0	1.11740971564057	1.70526978353591	N
hsa-let-7e	NM_018698	1996	2	5	1	1.00604496300715	1.70526978353591	N
hsa-let-7e	NM_019001	4935	7	324,120,34,11	0	1.08862874073394	1.70526978353591	N
hsa-let-7e	NM_019008	3840	5	244,93	0	0.78596582542792	1.70526978353591	N
hsa-let-7e	NM_019084	2638	3	111	0	1.01311132906915	1.70526978353591	N
hsa-let-7e	NM_019085	1571	4	133,993,122	0	0.861326610864755	1.70526978353591	N
hsa-let-7e	NM_019593	1034	1	NA	0	1.07928014361815	1.70526978353591	N
hsa-let-7e	NM_020155	126	2	27	0	0.86390526341949	1.70526978353591	N
hsa-let-7e	NM_020159	1776	2	490	0	0.885878948021486	1.70526978353591	N
hsa-let-7e	NM_020213	1001	3	29,198	0	1.20784809268866	1.70526978353591	N
hsa-let-7e	NM_020310	2864	5	645,453,128,48	0	0.99922986703053	1.70526978353591	N
hsa-let-7e	NM_020474	2067	2	560	0	1.03789578880292	1.70526978353591	N
hsa-let-7e	NM_020713	3186	6	161,99,944,281	0	0.722403528018857	1.70526978353591	N
hsa-let-7e	NM_020748	2203	4	315,166,318	0	0.777118671677293	1.70526978353591	N
hsa-let-7e	NM_020769	1012	1	NA	0	1.04120640951936	1.70526978353591	N
hsa-let-7e	NM_020809	2346	2	630	0	0.772734539911195	1.70526978353591	N
hsa-let-7e	NM_020892	403	3	75,128	0	0.917668972797981	1.70526978353591	N
hsa-let-7e	NM_020962	2522	8	381,91,74,541,176,75,419	0	0.689204080540982	1.70526978353591	N
hsa-let-7e	NM_021168	1665	5	21,825,107,121	0	0.938458697825648	1.70526978353591	N
hsa-let-7e	NM_021210	272	2	170	0	1.080203052412	1.70526978353591	N
hsa-let-7e	NM_021627	1266	1	NA	0	1.04394691493053	1.70526978353591	N
hsa-let-7e	NM_021643	1964	3	895,219	0	1.28027346492992	1.70526978353591	N
hsa-let-7e	NM_021728	1041	1	NA	0	0.864289973599293	1.70526978353591	N
hsa-let-7e	NM_022078	521	1	NA	0	0.89326364909369	1.70526978353591	N
hsa-let-7e	NM_022119	371	2	6	1	0.821623275522734	1.70526978353591	N
hsa-let-7e	NM_022133	1931	1	NA	0	0.887951887416689	1.70526978353591	N
hsa-let-7e	NM_022365	109	1	NA	0	0.989203382785554	1.70526978353591	N
hsa-let-7e	NM_022566	682	1	NA	0	0.87889647177385	1.70526978353591	N
hsa-let-7e	NM_022572	1832	7	31,129,403,164,116,706	0	0.867280137425363	1.70526978353591	N
hsa-let-7e	NM_022716	3214	3	190,44	0	1.0184375	1.70526978353591	N
hsa-let-7e	NM_022749	1476	3	987,157	0	1.09163119485203	1.70526978353591	N
hsa-let-7e	NM_022763	3222	5	236,198,161	0	1.23045623600386	1.70526978353591	N
hsa-let-7e	NM_022781	3362	4	332	0	0.892571386123611	1.70526978353591	N
hsa-let-7e	NM_022836	1894	5	57,772,30,387	0	1.29670767294978	1.70526978353591	N
hsa-let-7e	NM_022912	3106	3	75	0	1.05754138403087	1.70526978353591	N
hsa-let-7e	NM_024085	1192	1	NA	0	1.29993431821354	1.70526978353591	N
hsa-let-7e	NM_024293	861	2	68	0	1.11254424470752	1.70526978353591	N
hsa-let-7e	NM_024308	618	3	279,82	0	0.913211110293948	1.70526978353591	N
hsa-let-7e	NM_024312	1681	6	530,221,569,17,6	1	0.812147331877286	1.70526978353591	N
hsa-let-7e	NM_024329	1637	1	NA	0	0.973072603954813	1.70526978353591	N
hsa-let-7e	NM_024501	781	2	251	0	0.905999354517625	1.70526978353591	N
hsa-let-7e	NM_024551	2624	4	893,272,99	0	1.04081134896021	1.70526978353591	N
hsa-let-7e	NM_024573	987	1	NA	0	1.20064791067509	1.70526978353591	N
hsa-let-7e	NM_024663	550	2	32	0	0.98912334595791	1.70526978353591	N
hsa-let-7e	NM_024713	1675	2	381	0	0.988389155556593	1.70526978353591	N
hsa-let-7e	NM_024852	739	3	129,190	0	1.17474718115487	1.70526978353591	N
hsa-let-7e	NM_024887	2189	4	989,220,801	0	1.17898018724902	1.70526978353591	N
hsa-let-7e	NM_024913	1810	4	296,196,69	0	1.04366355191867	1.70526978353591	N
hsa-let-7e	NM_025134	1975	4	8,332	1	0.818379929555421	1.70526978353591	N
hsa-let-7e	NM_025182	1117	3	305,109	0	1.19817951413524	1.70526978353591	N
hsa-let-7e	NM_025191	3575	1	NA	0	0.801241170724897	1.70526978353591	N
hsa-let-7e	NM_025195	1957	6	9,606,291,298,308	1	1.08644766535909	1.70526978353591	N
hsa-let-7e	NM_030627	4192	6	956,564,633,64,691	0	0.934805396427997	1.70526978353591	N
hsa-let-7e	NM_030640	936	3	19,262	0	0.732553915279642	1.70526978353591	N
hsa-let-7e	NM_030915	2425	3	274,116	0	0.911832729786794	1.70526978353591	N
hsa-let-7e	NM_031481	645	1	NA	0	0.991588715887804	1.70526978353591	N
hsa-let-7e	NM_032016	793	2	291	0	0.996039232883748	1.70526978353591	N
hsa-let-7e	NM_032017	2148	6	265,467,447,32,80	0	1.18050194403072	1.70526978353591	N
hsa-let-7e	NM_032145	1983	2	688	0	1.01260840542940	1.70526978353591	N
hsa-let-7e	NM_032211	1235	1	NA	0	1.04699135464384	1.70526978353591	N
hsa-let-7e	NM_032353	551	2	202	0	0.8506799812228	1.70526978353591	N
hsa-let-7e	NM_032440	3004	3	437,182	0	0.841229325923881	1.70526978353591	N
hsa-let-7e	NM_032482	239	1	NA	0	1.01256794288348	1.70526978353591	N
hsa-let-7e	NM_032499	1791	1	NA	0	0.901547409904014	1.70526978353591	N
hsa-let-7e	NM_032557	1049	3	547,347	0	1.12223932951952	1.70526978353591	N
hsa-let-7e	NM_032582	1925	6	357,9,428,188,114	1	1.06012716924990	1.70526978353591	N
hsa-let-7e	NM_032603	787	4	345,153,71	0	0.864403167951645	1.70526978353591	N
hsa-let-7e	NM_032833	2742	7	940,462,17,39,211,465	0	0.769280502015131	1.70526978353591	N
hsa-let-7e	NM_032837	2163	3	205,167	0	0.909999620705645	1.70526978353591	N
hsa-let-7e	NM_032866	3250	5	26,117,17	0	1.10249523395419	1.70526978353591	N
hsa-let-7e	NM_032932	6522	10	360,526,964,547,18,17,294,128	0	0.625100591977523	1.70526978353591	N
hsa-let-7e	NM_032947	1320	1	NA	0	1.40529470546640	1.70526978353591	N
hsa-let-7e	NM_033089	1537	2	24	0	0.88694811004956	1.70526978353591	N
hsa-let-7e	NM_033138	2392	4	714,149,156	0	1.32229974634989	1.70526978353591	N
hsa-let-7e	NM_033139	2392	4	714,149,156	0	0.911483391339724	1.70526978353591	N
hsa-let-7e	NM_033161	2045	5	437,468,409,261	0	1.02452023610375	1.70526978353591	N
hsa-let-7e	NM_033315	2258	6	336,98,73,43,792	0	0.94204264433535	1.70526978353591	N
hsa-let-7e	NM_033450	364	1	NA	0	0.95689700562612	1.70526978353591	N
hsa-let-7e	NM_033549	1054	1	NA	0	0.978141342695921	1.70526978353591	N
hsa-let-7e	NM_052843	524	2	65	0	0.899816185385625	1.70526978353591	N
hsa-let-7e	NM_052851	2423	4	138,17	0	1.35227917561553	1.70526978353591	N
hsa-let-7e	NM_052880	1507	3	318,98	0	0.820974982042186	1.70526978353591	N
hsa-let-7e	NM_052934	2325	5	188,30,493,538	0	1.01133593268464	1.70526978353591	N
hsa-let-7e	NM_053056	3207	3	905,659	0	1.39015635747455	1.70526978353591	N
hsa-let-7e	NM_054110	1157	1	NA	0	1.14247739438700	1.70526978353591	N
hsa-let-7e	NM_057089	527	1	NA	0	0.73102962969719	1.70526978353591	N
hsa-let-7e	NM_080764	3325	10	491,459,838,179,424,170,7,174,147	1	0.580596457079166	1.70526978353591	N
hsa-let-7e	NM_080867	5141	9	680,169,674,303,848,117,77,355	0	1.05719593757845	1.70526978353591	N
hsa-let-7e	NM_130798	1580	4	140,795,50	0	0.980530044517027	1.70526978353591	N
hsa-let-7e	NM_133452	1296	2	291	0	1.14017402291570	1.70526978353591	N
hsa-let-7e	NM_138300	1800	2	409	0	1.00583157472576	1.70526978353591	N
hsa-let-7e	NM_138396	1009	2	485	0	0.90063770366621	1.70526978353591	N
hsa-let-7e	NM_138471	622	3	211,115	0	0.93370549868688	1.70526978353591	N
hsa-let-7e	NM_138578	1507	4	102,520,131	0	0.863224608612131	1.70526978353591	N
hsa-let-7e	NM_138619	1679	4	364,245,188	0	0.908707867255621	1.70526978353591	N
hsa-let-7e	NM_139168	1943	2	NA	0	1.00681859069695	1.70526978353591	N
hsa-let-7e	NM_139244	1012	2	663	0	1.19244859124045	1.70526978353591	N
hsa-let-7e	NM_139283	2605	1	NA	0	0.951177148145392	1.70526978353591	N
hsa-let-7e	NM_144599	5550	14	163,114,542,181,137,17,10,84,90,254,13,872	1	1.05219923389431	1.70526978353591	N
hsa-let-7e	NM_145320	3661	5	318,498,40	0	1.11155871546933	1.70526978353591	N
hsa-let-7e	NM_145686	3477	4	723,119,742	0	1.25037935187068	1.70526978353591	N
hsa-let-7e	NM_145808	3185	1	NA	0	1.02902870388752	1.70526978353591	N
hsa-let-7e	NM_145809	2107	7	347,9,430,192,114,137	1	1.45447284791705	1.70526978353591	N
hsa-let-7e	NM_145906	2166	2	538	0	1.00382459904513	1.70526978353591	N
hsa-let-7e	NM_152235	2692	4	499,58,217	0	0.81556663396199	1.70526978353591	N
hsa-let-7e	NM_152260	201	1	NA	0	0.758765049088074	1.70526978353591	N
hsa-let-7e	NM_152280	3554	8	364,320,33,61,651,60	0	0.941013305958436	1.70526978353591	N
hsa-let-7e	NM_152493	1725	3	31,635	0	1.20602803214504	1.70526978353591	N
hsa-let-7e	NM_152527	2411	4	115,309	0	1.13223957918001	1.70526978353591	N
hsa-let-7e	NM_152556	2002	2	NA	0	1.13741690344692	1.70526978353591	N
hsa-let-7e	NM_152758	3137	3	167,414	0	0.780655246109981	1.70526978353591	N
hsa-let-7e	NM_153240	1315	3	710,337	0	0.93142142504681	1.70526978353591	N
hsa-let-7e	NM_153377	447	2	336	0	0.897804045436043	1.70526978353591	N
hsa-let-7e	NM_153712	3312	6	696,7,578,159,410	1	1.01826580080498	1.70526978353591	N
hsa-let-7e	NM_170665	913	2	72	0	1.01218864857005	1.70526978353591	N
hsa-let-7e	NM_170751	1504	4	122,532,250	0	1.12261001436495	1.70526978353591	N
hsa-let-7e	NM_172020	2082	8	296,44,316,600,67,7,47	1	0.95057310906055	1.70526978353591	N
hsa-let-7e	NM_172037	1537	4	81,87,318	0	0.994111901946849	1.70526978353591	N
hsa-let-7e	NM_173475	1850	3	718,109	0	0.887731369494457	1.70526978353591	N
hsa-let-7e	NM_173491	1474	3	26	0	1.05446068987600	1.70526978353591	N
hsa-let-7e	NM_173514	644	3	218,257	0	0.836256783757671	1.70526978353591	N
hsa-let-7e	NM_173546	743	2	53	0	1.17736959465105	1.70526978353591	N
hsa-let-7e	NM_173582	6354	6	63,487,157	0	0.99001288287713	1.70526978353591	N
hsa-let-7e	NM_173653	1505	2	243	0	1.03975106845065	1.70526978353591	N
hsa-let-7e	NM_173659	184	1	NA	0	0.869395743978177	1.70526978353591	N
hsa-let-7e	NM_173685	287	1	NA	0	1.09772643620126	1.70526978353591	N
hsa-let-7e	NM_173728	1614	1	NA	0	0.9277464501528	1.70526978353591	N
hsa-let-7e	NM_174911	4032	5	176,407,67	0	1.02910158398111	1.70526978353591	N
hsa-let-7e	NM_175884	1486	2	129	0	0.976972699146774	1.70526978353591	N
hsa-let-7e	NM_175921	4365	10	416,276,135,755,364,66,643,493,476	0	0.964574377375067	1.70526978353591	N
hsa-let-7e	NM_177966	1990	5	118,17,283,6	1	0.922881276680423	1.70526978353591	N
hsa-let-7e	NM_181659	3455	6	347,721,210,536	0	0.975671309666453	1.70526978353591	N
hsa-let-7e	NM_182485	3770	4	346,11	0	1.06617492879199	1.70526978353591	N
hsa-let-7e	NM_182540	5361	9	520,80,51,153,416,362	0	0.909551453280971	1.70526978353591	N
hsa-let-7e	NM_182700	2055	1	NA	0	0.813388702201004	1.70526978353591	N
hsa-let-7e	NM_182765	2395	1	NA	0	0.788590413966143	1.70526978353591	N
hsa-let-7e	NM_182767	2153	1	NA	0	0.987431714284253	1.70526978353591	N
hsa-let-7e	NM_182931	1028	1	NA	0	0.950975783930949	1.70526978353591	N
hsa-let-7e	NM_183006	1602	4	912,8,39	1	0.945700588808085	1.70526978353591	N
hsa-let-7e	NM_183376	2665	5	114,165,202,268	0	1.29053505618330	1.70526978353591	N
hsa-let-7e	NM_194291	1996	1	NA	0	1.04678786830004	1.70526978353591	N
hsa-let-7e	NM_194298	2006	2	NA	0	1.10939168063986	1.70526978353591	N
hsa-let-7e	NM_194328	3362	4	332	0	1.04890610919119	1.70526978353591	N
hsa-let-7e	NM_198526	964	5	42,69,182,185	0	0.988464484916286	1.70526978353591	N
hsa-let-7e	NM_198563	648	1	NA	0	0.849788658987763	1.70526978353591	N
hsa-let-7e	NM_198686	2695	10	36,43,83,142,295,177,66,271,676	0	0.845091289920251	1.70526978353591	N
hsa-let-7e	NM_198990	3369	2	702	0	0.944456902947481	1.70526978353591	N
hsa-let-7e	NM_203453	2057	3	214,48	0	0.88877594350284	1.70526978353591	N
hsa-let-7e	NM_205861	2189	4	989,220,801	0	1.05971509553603	1.70526978353591	N
hsa-let-7e	NM_207344	472	4	64,130,162	0	0.792056337875193	1.70526978353591	N
hsa-let-7e	NM_207442	1047	1	NA	0	0.881334696893729	1.70526978353591	N
hsa-let-7e	NM_213662	2518	6	59,360,49,535	0	0.895065670487814	1.70526978353591	N
hsa-let-7f	NM_000088	1407	2	343	0	1.07082802597817	2.04202425141439	N
hsa-let-7f	NM_000089	839	1	NA	0	0.979551039956603	2.04202425141439	N
hsa-let-7f	NM_000124	153	1	NA	0	0.861783719469612	2.04202425141439	N
hsa-let-7f	NM_000189	2429	3	432,391	0	1.03962947667025	2.04202425141439	N
hsa-let-7f	NM_000212	2507	6	21,176,383,147,119	0	0.930808156870988	2.04202425141439	N
hsa-let-7f	NM_000321	1815	1	NA	0	1.04025505330333	2.04202425141439	N
hsa-let-7f	NM_000332	7273	8	10,928,608,45,773	1	1.00240036511162	2.04202425141439	N
hsa-let-7f	NM_000337	6660	7	175,500,20,333	0	0.922835581993138	2.04202425141439	N
[truncated: 34,545 more rows]
