# Supplementary material for: The roles of binding site arrangement and combinatorial targeting in microRNA repression of gene expression
Source: Genome Biol. 2007 Aug 14;8(8):R166. doi: 10.1186/gb-2007-8-8-r166 (PMC2374997; doi:10.1186/gb-2007-8-8-r166)
Supplement: Additional data file 6 — Relative expression values for all rna22 predicted interactions using the Lu/Ramaswamy set of expression data. [file gb-2007-8-8-r166-S6.tab]

miRNA	RefSeqID	3p.UTR.length	Num.Binding.Sites	Distances.Between.Binding.Site.Pairs	Num.Pairs.of.Overlapping.Sites	RE	mir.ratio	housekeeping.gene
hsa-let-7a	NM_000856	419	1	NA	0	1.39885846543732	1.60909555273742	N
hsa-let-7a	NM_002282	349	1	NA	0	1.13587178860597	1.60909555273742	N
hsa-let-7a	NM_003347	2365	1	NA	0	1.23144312707529	1.60909555273742	N
hsa-let-7a	NM_003487	310	1	NA	0	0.905163302141133	1.60909555273742	N
hsa-let-7a	NM_004040	1401	1	NA	0	0.97437565990361	1.60909555273742	N
hsa-let-7a	NM_004938	1274	1	NA	0	0.923638362162125	1.60909555273742	N
hsa-let-7a	NM_005792	584	1	NA	0	0.906953191959242	1.60909555273742	N
hsa-let-7a	NM_006178	1665	1	NA	0	0.806557895362783	1.60909555273742	N
hsa-let-7a	NM_006769	848	1	NA	0	1.57085498174586	1.60909555273742	N
hsa-let-7a	NM_014636	4395	1	NA	0	1.49655987505847	1.60909555273742	N
hsa-let-7a	NM_014644	1041	1	NA	0	0.931643559353007	1.60909555273742	N
hsa-let-7a	NM_014683	2196	1	NA	0	0.958101230130034	1.60909555273742	N
hsa-let-7a	NM_015140	1386	1	NA	0	0.892639776259965	1.60909555273742	N
hsa-let-7a	NM_017748	916	1	NA	0	0.882917167351319	1.60909555273742	N
hsa-let-7a	NM_017919	1684	1	NA	0	1.5273174979607	1.60909555273742	N
hsa-let-7a	NM_018375	1966	1	NA	0	2.00159487408326	1.60909555273742	N
hsa-let-7a	NM_022648	1690	1	NA	0	2.4601307613318	1.60909555273742	N
hsa-let-7a	NM_032837	2163	1	NA	0	0.970130006496587	1.60909555273742	N
hsa-let-7a	NM_173468	6119	1	NA	0	1.31271160550281	1.60909555273742	N
hsa-let-7b	NM_000116	722	1	NA	0	0.802820855328635	1.24794123506125	N
hsa-let-7b	NM_000147	631	1	NA	0	1.41274393928911	1.24794123506125	N
hsa-let-7b	NM_000212	2507	1	NA	0	0.54731754123316	1.24794123506125	N
hsa-let-7b	NM_000216	4121	1	NA	0	1.45105278366303	1.24794123506125	N
hsa-let-7b	NM_000239	1015	1	NA	0	1.06671886330053	1.24794123506125	Y
hsa-let-7b	NM_000353	1293	1	NA	0	0.813491964247879	1.24794123506125	N
hsa-let-7b	NM_000391	1781	2	NA	0	0.717176439975828	1.24794123506125	N
hsa-let-7b	NM_000405	1805	1	NA	0	1.03146866911911	1.24794123506125	Y
hsa-let-7b	NM_000424	365	1	NA	0	0.757461779978621	1.24794123506125	N
hsa-let-7b	NM_000429	1976	1	NA	0	1.24375299524160	1.24794123506125	N
hsa-let-7b	NM_000492	1557	1	NA	0	0.82246717125867	1.24794123506125	N
hsa-let-7b	NM_000498	1421	1	NA	0	0.826163941928346	1.24794123506125	N
hsa-let-7b	NM_000539	1625	1	NA	0	0.743059683688835	1.24794123506125	N
hsa-let-7b	NM_000629	4278	1	NA	0	0.902876145023722	1.24794123506125	N
hsa-let-7b	NM_000744	3425	1	NA	0	0.697275163611987	1.24794123506125	N
hsa-let-7b	NM_000952	666	1	NA	0	0.84472286054485	1.24794123506125	N
hsa-let-7b	NM_001001331	2770	1	NA	0	1.07385559330554	1.24794123506125	N
hsa-let-7b	NM_001008239	3884	1	NA	0	1.24452913079947	1.24794123506125	N
hsa-let-7b	NM_001024736	1580	1	NA	0	0.92748766497361	1.24794123506125	N
hsa-let-7b	NM_001042	1429	1	NA	0	0.778516758241303	1.24794123506125	N
hsa-let-7b	NM_001047	1315	1	NA	0	0.877943497985761	1.24794123506125	N
hsa-let-7b	NM_001086	435	1	NA	0	0.755602824630302	1.24794123506125	N
hsa-let-7b	NM_001257	1580	1	NA	0	0.98414991340586	1.24794123506125	N
hsa-let-7b	NM_001259	10237	2	NA	0	0.85972668987012	1.24794123506125	N
hsa-let-7b	NM_001304	3867	1	NA	0	1.52657661864141	1.24794123506125	N
hsa-let-7b	NM_001449	1347	1	NA	0	1.26986488425404	1.24794123506125	N
hsa-let-7b	NM_001457	1492	1	NA	0	1.29590054356156	1.24794123506125	N
hsa-let-7b	NM_001610	814	1	NA	0	0.905508444191323	1.24794123506125	N
hsa-let-7b	NM_001616	3550	1	NA	0	0.950659101229818	1.24794123506125	N
hsa-let-7b	NM_001621	2698	1	NA	0	1.28498364747723	1.24794123506125	N
hsa-let-7b	NM_001659	2738	1	NA	0	1.0102903692655	1.24794123506125	Y
hsa-let-7b	NM_001776	345	1	NA	0	0.86756875427284	1.24794123506125	N
hsa-let-7b	NM_001981	2437	1	NA	0	1.25262102533524	1.24794123506125	N
hsa-let-7b	NM_002072	1067	1	NA	0	0.71148241270525	1.24794123506125	N
hsa-let-7b	NM_002086	2306	1	NA	0	1.01344303633702	1.24794123506125	N
hsa-let-7b	NM_002154	581	1	NA	0	1.22999291041101	1.24794123506125	N
hsa-let-7b	NM_002224	781	1	NA	0	0.705442304449539	1.24794123506125	N
hsa-let-7b	NM_002227	37	1	NA	0	0.85663349863261	1.24794123506125	Y
hsa-let-7b	NM_002278	300	1	NA	0	0.90171910882843	1.24794123506125	N
hsa-let-7b	NM_002416	2128	1	NA	0	0.863608890198082	1.24794123506125	N
hsa-let-7b	NM_002665	1206	1	NA	0	0.771185590303423	1.24794123506125	N
hsa-let-7b	NM_002677	3082	1	NA	0	0.982480037899884	1.24794123506125	N
hsa-let-7b	NM_002713	1226	1	NA	0	1.02982557213175	1.24794123506125	N
hsa-let-7b	NM_002714	1165	1	NA	0	1.36537761065959	1.24794123506125	Y
hsa-let-7b	NM_002737	6724	1	NA	0	0.674340896491528	1.24794123506125	N
hsa-let-7b	NM_002834	4138	1	NA	0	1.06939882745242	1.24794123506125	N
hsa-let-7b	NM_002848	1328	1	NA	0	1.17291624677324	1.24794123506125	N
hsa-let-7b	NM_002901	1056	1	NA	0	1.35533548047385	1.24794123506125	N
hsa-let-7b	NM_002902	680	1	NA	0	1.14758419184329	1.24794123506125	N
hsa-let-7b	NM_002983	414	1	NA	0	0.690302206083113	1.24794123506125	N
hsa-let-7b	NM_003003	327	1	NA	0	1.13237358433523	1.24794123506125	N
hsa-let-7b	NM_003022	1340	1	NA	0	1.19838377807794	1.24794123506125	N
hsa-let-7b	NM_003149	1715	1	NA	0	1.11930250907714	1.24794123506125	N
hsa-let-7b	NM_003281	5505	1	NA	0	0.832948959740018	1.24794123506125	N
hsa-let-7b	NM_003380	322	1	NA	0	1.61916498869752	1.24794123506125	N
hsa-let-7b	NM_003381	933	1	NA	0	0.8808083190307	1.24794123506125	N
hsa-let-7b	NM_003439	3583	1	NA	0	1.72136137238009	1.24794123506125	N
hsa-let-7b	NM_003566	473	1	NA	0	1.21583714474845	1.24794123506125	N
hsa-let-7b	NM_003633	2658	1	NA	0	0.972823510275337	1.24794123506125	N
hsa-let-7b	NM_003800	2464	1	NA	0	1.03864310107911	1.24794123506125	N
hsa-let-7b	NM_003824	949	1	NA	0	0.934359728762623	1.24794123506125	N
hsa-let-7b	NM_003849	194	1	NA	0	0.979382959765667	1.24794123506125	N
hsa-let-7b	NM_003898	2172	1	NA	0	1.20292775478421	1.24794123506125	N
hsa-let-7b	NM_003945	547	1	NA	0	1.5933243682905	1.24794123506125	N
hsa-let-7b	NM_004171	9684	1	NA	0	0.85544677520796	1.24794123506125	N
hsa-let-7b	NM_004308	1983	1	NA	0	1.15901561227974	1.24794123506125	Y
hsa-let-7b	NM_004311	3184	2	NA	0	1.70214035075174	1.24794123506125	N
hsa-let-7b	NM_004438	3361	1	NA	0	0.929708273887507	1.24794123506125	N
hsa-let-7b	NM_004475	1222	1	NA	0	0.982207674351943	1.24794123506125	N
hsa-let-7b	NM_004537	1608	1	NA	0	1.31608256500011	1.24794123506125	N
hsa-let-7b	NM_004580	1913	1	NA	0	0.590353092786969	1.24794123506125	N
hsa-let-7b	NM_004598	3370	1	NA	0	0.950296749632399	1.24794123506125	N
hsa-let-7b	NM_004618	881	1	NA	0	1.02494749026555	1.24794123506125	N
hsa-let-7b	NM_004642	757	1	NA	0	1.00031196488218	1.24794123506125	N
hsa-let-7b	NM_004757	723	1	NA	0	1.53336377248618	1.24794123506125	N
hsa-let-7b	NM_004788	2787	1	NA	0	1.5867776696173	1.24794123506125	N
hsa-let-7b	NM_004815	1548	1	NA	0	0.915806684223117	1.24794123506125	N
hsa-let-7b	NM_004848	839	1	NA	0	0.785427490872931	1.24794123506125	N
hsa-let-7b	NM_004849	2093	1	NA	0	1.82146591720491	1.24794123506125	N
hsa-let-7b	NM_004862	1649	1	NA	0	1.70716203733836	1.24794123506125	N
hsa-let-7b	NM_004892	1092	1	NA	0	1.02409531736771	1.24794123506125	N
hsa-let-7b	NM_004901	310	1	NA	0	1.00138725571134	1.24794123506125	N
hsa-let-7b	NM_005063	3903	1	NA	0	1.26984287936310	1.24794123506125	N
hsa-let-7b	NM_005076	4258	1	NA	0	1.20856913214796	1.24794123506125	N
hsa-let-7b	NM_005132	161	1	NA	0	0.81719937171432	1.24794123506125	N
hsa-let-7b	NM_005378	918	1	NA	0	1.29208412136047	1.24794123506125	N
hsa-let-7b	NM_005455	1904	1	NA	0	1.18915765829762	1.24794123506125	N
hsa-let-7b	NM_005475	3338	1	NA	0	1.20928140079633	1.24794123506125	N
hsa-let-7b	NM_005539	1643	1	NA	0	1.05822763610553	1.24794123506125	N
hsa-let-7b	NM_005608	233	1	NA	0	0.693852062025251	1.24794123506125	N
hsa-let-7b	NM_005639	1948	1	NA	0	0.842646829503152	1.24794123506125	N
hsa-let-7b	NM_005648	244	1	NA	0	0.932709682971422	1.24794123506125	N
hsa-let-7b	NM_005719	282	1	NA	0	1.39841251372784	1.24794123506125	Y
hsa-let-7b	NM_005858	1405	1	NA	0	0.825362616307006	1.24794123506125	N
hsa-let-7b	NM_005931	1228	1	NA	0	0.793853666196086	1.24794123506125	N
hsa-let-7b	NM_005941	4239	1	NA	0	1.06322726048237	1.24794123506125	N
hsa-let-7b	NM_005957	4950	1	NA	0	0.992026111531352	1.24794123506125	N
hsa-let-7b	NM_006055	3240	1	NA	0	1.20697851883626	1.24794123506125	N
hsa-let-7b	NM_006087	876	1	NA	0	0.745277701300415	1.24794123506125	N
hsa-let-7b	NM_006091	1840	1	NA	0	0.63544977218535	1.24794123506125	N
hsa-let-7b	NM_006108	2117	1	NA	0	2.17432861932770	1.24794123506125	N
hsa-let-7b	NM_006148	2985	1	NA	0	1.15465751918276	1.24794123506125	Y
hsa-let-7b	NM_006195	1492	1	NA	0	1.05197469400613	1.24794123506125	N
hsa-let-7b	NM_006224	2588	1	NA	0	0.994022215366683	1.24794123506125	N
hsa-let-7b	NM_006268	1223	1	NA	0	1.05526109657241	1.24794123506125	Y
hsa-let-7b	NM_006306	5954	1	NA	0	0.986779739684499	1.24794123506125	N
hsa-let-7b	NM_006330	1691	1	NA	0	1.26188461649243	1.24794123506125	N
hsa-let-7b	NM_006336	1565	1	NA	0	1.04509203687073	1.24794123506125	N
hsa-let-7b	NM_006343	510	1	NA	0	1.20739689821036	1.24794123506125	N
hsa-let-7b	NM_006367	1124	1	NA	0	0.960351865422044	1.24794123506125	N
hsa-let-7b	NM_006599	8319	2	NA	0	0.694718297179424	1.24794123506125	N
hsa-let-7b	NM_006620	4915	1	NA	0	0.955216723509828	1.24794123506125	N
hsa-let-7b	NM_006738	4678	1	NA	0	0.846680753719883	1.24794123506125	N
hsa-let-7b	NM_006793	777	1	NA	0	1.62642015653421	1.24794123506125	N
hsa-let-7b	NM_007038	6131	1	NA	0	1.02683188497876	1.24794123506125	N
hsa-let-7b	NM_007106	2868	1	NA	0	1.47702065374442	1.24794123506125	N
hsa-let-7b	NM_007174	2439	1	NA	0	1.20806660688052	1.24794123506125	N
hsa-let-7b	NM_007313	1992	1	NA	0	1.45009759470010	1.24794123506125	N
hsa-let-7b	NM_012102	2698	1	NA	0	1.63322097395464	1.24794123506125	Y
hsa-let-7b	NM_012121	1826	1	NA	0	1.28911413318544	1.24794123506125	N
hsa-let-7b	NM_012434	1717	1	NA	0	1.13425891581265	1.24794123506125	N
hsa-let-7b	NM_013233	1476	1	NA	0	1.36907359383725	1.24794123506125	N
hsa-let-7b	NM_014240	3015	1	NA	0	0.878034784340343	1.24794123506125	N
hsa-let-7b	NM_014331	7862	1	NA	0	0.733261653712541	1.24794123506125	N
hsa-let-7b	NM_014400	572	1	NA	0	0.879344265606661	1.24794123506125	N
hsa-let-7b	NM_014445	1972	1	NA	0	0.873360991515462	1.24794123506125	N
hsa-let-7b	NM_014616	3577	1	NA	0	1.59182859758734	1.24794123506125	N
hsa-let-7b	NM_014682	2355	1	NA	0	0.887795930050086	1.24794123506125	N
hsa-let-7b	NM_014701	3474	1	NA	0	1.03842714377228	1.24794123506125	N
hsa-let-7b	NM_014720	1887	1	NA	0	1.08654656204003	1.24794123506125	N
hsa-let-7b	NM_014732	5905	1	NA	0	1.04898932757495	1.24794123506125	N
hsa-let-7b	NM_014739	2522	1	NA	0	1.56889630322419	1.24794123506125	N
hsa-let-7b	NM_014755	4302	1	NA	0	1.00166493770563	1.24794123506125	N
hsa-let-7b	NM_014760	2057	1	NA	0	0.860800010138958	1.24794123506125	N
hsa-let-7b	NM_014762	2624	1	NA	0	0.98113597664191	1.24794123506125	N
hsa-let-7b	NM_014764	1343	1	NA	0	1.04299337932482	1.24794123506125	Y
hsa-let-7b	NM_014841	1402	1	NA	0	0.741953151499334	1.24794123506125	N
hsa-let-7b	NM_014846	365	1	NA	0	1.59101782607830	1.24794123506125	N
hsa-let-7b	NM_014904	4080	1	NA	0	1.19743720388869	1.24794123506125	N
hsa-let-7b	NM_014910	4603	1	NA	0	1.06348523231555	1.24794123506125	N
hsa-let-7b	NM_014959	3450	1	NA	0	0.744503223284537	1.24794123506125	N
hsa-let-7b	NM_015140	1386	1	NA	0	0.86510670775166	1.24794123506125	N
hsa-let-7b	NM_015208	2632	1	NA	0	1.44763711340383	1.24794123506125	N
hsa-let-7b	NM_015227	3532	1	NA	0	0.844488686102166	1.24794123506125	N
hsa-let-7b	NM_015230	1907	1	NA	0	0.493355671847755	1.24794123506125	N
hsa-let-7b	NM_015257	4254	1	NA	0	1.01497908566267	1.24794123506125	N
hsa-let-7b	NM_015317	2893	1	NA	0	1.38160958806620	1.24794123506125	N
hsa-let-7b	NM_015345	2828	1	NA	0	0.93786358571375	1.24794123506125	N
hsa-let-7b	NM_015382	812	1	NA	0	1.50587811109538	1.24794123506125	N
hsa-let-7b	NM_015447	1805	1	NA	0	0.987327078300478	1.24794123506125	N
hsa-let-7b	NM_015458	5373	1	NA	0	1.45871698103118	1.24794123506125	N
hsa-let-7b	NM_015584	1501	1	NA	0	0.954687185719469	1.24794123506125	N
hsa-let-7b	NM_015630	1206	1	NA	0	0.99743864132316	1.24794123506125	N
hsa-let-7b	NM_015938	1127	1	NA	0	0.789685442347033	1.24794123506125	N
hsa-let-7b	NM_015995	5617	1	NA	0	1.44791308174041	1.24794123506125	N
hsa-let-7b	NM_016002	845	1	NA	0	0.815015837851684	1.24794123506125	N
hsa-let-7b	NM_016076	3258	1	NA	0	1.47990031474662	1.24794123506125	N
hsa-let-7b	NM_016271	2389	1	NA	0	1.33408445493488	1.24794123506125	N
hsa-let-7b	NM_016282	1818	1	NA	0	0.77246956627076	1.24794123506125	N
hsa-let-7b	NM_016483	338	1	NA	0	1.43127411416541	1.24794123506125	N
hsa-let-7b	NM_016511	864	2	NA	0	1.12826033979354	1.24794123506125	N
hsa-let-7b	NM_016526	2567	1	NA	0	1.11243034166008	1.24794123506125	N
hsa-let-7b	NM_016592	1461	1	NA	0	1.84121742348871	1.24794123506125	N
hsa-let-7b	NM_016626	1821	1	NA	0	1.17629506903356	1.24794123506125	N
hsa-let-7b	NM_017582	1896	1	NA	0	1.11965169215250	1.24794123506125	N
hsa-let-7b	NM_017610	2173	1	NA	0	1.20009615237647	1.24794123506125	N
hsa-let-7b	NM_017635	1648	1	NA	0	1.52811169624207	1.24794123506125	N
hsa-let-7b	NM_017801	2666	1	NA	0	1.02012786924212	1.24794123506125	N
hsa-let-7b	NM_017812	802	1	NA	0	0.987977437235931	1.24794123506125	N
hsa-let-7b	NM_017828	312	1	NA	0	0.907264428113687	1.24794123506125	Y
hsa-let-7b	NM_017847	2322	1	NA	0	1.53039068754716	1.24794123506125	N
hsa-let-7b	NM_017952	4605	1	NA	0	1.03315019332084	1.24794123506125	N
hsa-let-7b	NM_017974	1337	1	NA	0	1.19727121535005	1.24794123506125	N
hsa-let-7b	NM_017991	2437	1	NA	0	1.17735549602638	1.24794123506125	N
hsa-let-7b	NM_018189	1640	1	NA	0	0.791740743255737	1.24794123506125	N
hsa-let-7b	NM_018247	3184	1	NA	0	1.35096003825049	1.24794123506125	N
hsa-let-7b	NM_018322	1368	1	NA	0	1.03698857544840	1.24794123506125	N
hsa-let-7b	NM_018375	1966	1	NA	0	3.06779057594661	1.24794123506125	N
hsa-let-7b	NM_018400	2601	1	NA	0	0.97268865764816	1.24794123506125	N
hsa-let-7b	NM_018469	1549	1	NA	0	0.99027422897509	1.24794123506125	N
hsa-let-7b	NM_018571	552	1	NA	0	1.35322337222831	1.24794123506125	N
hsa-let-7b	NM_018947	5055	1	NA	0	1.03817525033196	1.24794123506125	N
hsa-let-7b	NM_018999	4977	1	NA	0	1.42143684408435	1.24794123506125	N
hsa-let-7b	NM_019008	3840	1	NA	0	0.923606351850495	1.24794123506125	N
hsa-let-7b	NM_019111	421	1	NA	0	1.49499431674946	1.24794123506125	N
hsa-let-7b	NM_019114	2508	1	NA	0	1.01992990080193	1.24794123506125	N
hsa-let-7b	NM_020374	2083	1	NA	0	1.08087523277766	1.24794123506125	N
hsa-let-7b	NM_020673	7855	1	NA	0	1.05760433836232	1.24794123506125	N
hsa-let-7b	NM_020774	6287	1	NA	0	1.89185300875561	1.24794123506125	N
hsa-let-7b	NM_020808	1159	1	NA	0	1.05171951430826	1.24794123506125	N
hsa-let-7b	NM_020861	1425	1	NA	0	1.18858905400021	1.24794123506125	N
hsa-let-7b	NM_020917	3964	1	NA	0	1.28427129876664	1.24794123506125	N
hsa-let-7b	NM_020960	5060	1	NA	0	1.18443579813965	1.24794123506125	N
hsa-let-7b	NM_021156	1185	1	NA	0	1.64860982746886	1.24794123506125	N
hsa-let-7b	NM_021202	3126	2	NA	0	1.21731285924951	1.24794123506125	N
hsa-let-7b	NM_021823	1540	1	NA	0	2.02027263885778	1.24794123506125	N
hsa-let-7b	NM_022770	1442	1	NA	0	0.993299024688541	1.24794123506125	N
hsa-let-7b	NM_022780	1965	1	NA	0	0.64180191525223	1.24794123506125	N
hsa-let-7b	NM_022898	4864	1	NA	0	0.682073917439677	1.24794123506125	N
hsa-let-7b	NM_022916	724	1	NA	0	0.954025676276559	1.24794123506125	N
hsa-let-7b	NM_024408	3761	1	NA	0	1.17764115890101	1.24794123506125	N
hsa-let-7b	NM_024592	1218	1	NA	0	0.762944490538838	1.24794123506125	N
hsa-let-7b	NM_024626	892	1	NA	0	1.39860638830411	1.24794123506125	N
hsa-let-7b	NM_024939	1679	1	NA	0	1.15116928153660	1.24794123506125	N
hsa-let-7b	NM_024953	2848	1	NA	0	1.02207424527978	1.24794123506125	N
hsa-let-7b	NM_030758	1494	1	NA	0	0.832371803567218	1.24794123506125	N
hsa-let-7b	NM_030809	2539	1	NA	0	1.40007100915766	1.24794123506125	N
hsa-let-7b	NM_031412	1291	1	NA	0	1.34783136138817	1.24794123506125	N
hsa-let-7b	NM_031437	2262	1	NA	0	0.747942879181195	1.24794123506125	N
hsa-let-7b	NM_031444	2580	1	NA	0	1.16654341435472	1.24794123506125	N
hsa-let-7b	NM_032204	420	1	NA	0	0.890047970778652	1.24794123506125	N
hsa-let-7b	NM_032632	2091	1	NA	0	1.63807339571965	1.24794123506125	N
hsa-let-7b	NM_032646	1832	1	NA	0	0.886473862932367	1.24794123506125	N
hsa-let-7b	NM_032866	3250	1	NA	0	2.12153723570070	1.24794123506125	N
hsa-let-7b	NM_032932	6522	1	NA	0	0.70256324099372	1.24794123506125	N
hsa-let-7b	NM_033411	287	1	NA	0	1.66988644451314	1.24794123506125	N
hsa-let-7b	NM_033505	6778	1	NA	0	1.11022339539512	1.24794123506125	N
hsa-let-7b	NM_052932	2552	1	NA	0	1.52170109427543	1.24794123506125	N
hsa-let-7b	NM_058172	1875	1	NA	0	2.24608106800582	1.24794123506125	N
hsa-let-7b	NM_080792	2330	1	NA	0	0.99297203987179	1.24794123506125	N
hsa-let-7b	NM_133646	5626	1	NA	0	0.921997663669008	1.24794123506125	N
hsa-let-7b	NM_138967	2538	1	NA	0	0.970523465347313	1.24794123506125	N
hsa-let-7b	NM_144599	5550	1	NA	0	0.840284629682533	1.24794123506125	N
hsa-let-7b	NM_152581	1541	1	NA	0	0.570322557230573	1.24794123506125	N
hsa-let-7b	NM_152793	5211	1	NA	0	1.57218936946807	1.24794123506125	N
hsa-let-7b	NM_153712	3312	1	NA	0	1.30595030552897	1.24794123506125	N
hsa-let-7b	NM_173354	2238	1	NA	0	1.19321167588573	1.24794123506125	N
hsa-let-7b	NM_173529	3781	1	NA	0	0.770918364054075	1.24794123506125	N
hsa-let-7b	NM_173602	3828	1	NA	0	0.900207818494002	1.24794123506125	N
hsa-let-7b	NM_173797	1001	1	NA	0	1.01712712161210	1.24794123506125	N
hsa-let-7b	NM_175736	8134	1	NA	0	0.978928231483746	1.24794123506125	N
hsa-let-7b	NM_177452	2552	1	NA	0	0.962961483854295	1.24794123506125	N
hsa-let-7b	NM_178177	842	1	NA	0	1.21305923454231	1.24794123506125	N
hsa-let-7b	NM_181698	568	1	NA	0	1.74242915608452	1.24794123506125	N
hsa-let-7b	NM_201442	420	1	NA	0	1.09087061656251	1.24794123506125	N
hsa-let-7b	NM_203458	869	1	NA	0	1.62259168453086	1.24794123506125	N
hsa-let-7b	NM_206886	236	1	NA	0	0.840517638351674	1.24794123506125	N
hsa-let-7b	XM_032996	3080	1	NA	0	1.39716266825035	1.24794123506125	N
hsa-let-7b	XM_051862	1246	1	NA	0	1.19666555242280	1.24794123506125	N
hsa-let-7b	XM_376062	5735	1	NA	0	0.97070175135593	1.24794123506125	N
hsa-let-7c	NM_000089	839	1	NA	0	1.2112905809767	1.48149114170099	N
hsa-let-7c	NM_000116	722	1	NA	0	0.787171558313238	1.48149114170099	N
hsa-let-7c	NM_000140	2407	1	NA	0	0.798519752353374	1.48149114170099	N
hsa-let-7c	NM_000148	2173	2	NA	0	0.79366385007938	1.48149114170099	N
hsa-let-7c	NM_000153	1728	2	NA	0	1.07836830567296	1.48149114170099	N
hsa-let-7c	NM_000212	2507	2	NA	0	0.447574578174804	1.48149114170099	N
hsa-let-7c	NM_000254	3038	1	NA	0	1.18283595233724	1.48149114170099	N
hsa-let-7c	NM_000270	439	1	NA	0	0.84709753707607	1.48149114170099	N
hsa-let-7c	NM_000373	697	1	NA	0	0.970499920586786	1.48149114170099	N
hsa-let-7c	NM_000584	1265	2	NA	0	0.840203091909764	1.48149114170099	N
hsa-let-7c	NM_000628	858	1	NA	0	0.77835488706317	1.48149114170099	N
hsa-let-7c	NM_000693	1851	1	NA	0	1.07568077558207	1.48149114170099	N
hsa-let-7c	NM_000748	675	1	NA	0	0.910985502403843	1.48149114170099	N
hsa-let-7c	NM_000778	943	1	NA	0	0.810593212418488	1.48149114170099	N
hsa-let-7c	NM_000875	840	1	NA	0	1.02679629831414	1.48149114170099	N
hsa-let-7c	NM_000919	662	1	NA	0	1.38055656489257	1.48149114170099	N
hsa-let-7c	NM_000996	105	1	NA	0	1.31173837094302	1.48149114170099	N
hsa-let-7c	NM_001001349	1771	1	NA	0	1.08869512310486	1.48149114170099	N
hsa-let-7c	NM_001005861	1037	2	NA	0	0.950296749632398	1.48149114170099	N
hsa-let-7c	NM_001007214	1948	1	NA	0	1.10939259432871	1.48149114170099	N
hsa-let-7c	NM_001007225	1797	1	NA	0	0.442438856903907	1.48149114170099	N
hsa-let-7c	NM_001008392	3602	1	NA	0	1.31873071853667	1.48149114170099	N
hsa-let-7c	NM_001008408	6550	1	NA	0	1.09073452095217	1.48149114170099	N
hsa-let-7c	NM_001010846	4668	1	NA	0	0.687294347786014	1.48149114170099	N
hsa-let-7c	NM_001017405	986	1	NA	0	1.72170742262594	1.48149114170099	N
hsa-let-7c	NM_001017995	4870	1	NA	0	3.88522998216653	1.48149114170099	N
hsa-let-7c	NM_001025109	1205	1	NA	0	1.03886270371520	1.48149114170099	N
hsa-let-7c	NM_001029882	303	1	NA	0	0.833064438988843	1.48149114170099	N
hsa-let-7c	NM_001030006	2727	1	NA	0	0.879984489305627	1.48149114170099	N
hsa-let-7c	NM_001031812	2375	1	NA	0	1.08756377241858	1.48149114170099	N
hsa-let-7c	NM_001032296	1031	1	NA	0	1.56886367928192	1.48149114170099	N
hsa-let-7c	NM_001047	1315	1	NA	0	0.639160430068132	1.48149114170099	N
hsa-let-7c	NM_001070	227	1	NA	0	1.08899701533611	1.48149114170099	N
hsa-let-7c	NM_001167	6791	1	NA	0	1.67678765443603	1.48149114170099	N
hsa-let-7c	NM_001206	3179	1	NA	0	1.08673486252606	1.48149114170099	N
hsa-let-7c	NM_001387	3243	1	NA	0	1.52813288051519	1.48149114170099	N
hsa-let-7c	NM_001419	4927	1	NA	0	0.945467649303075	1.48149114170099	N
hsa-let-7c	NM_001444	206	1	NA	0	0.863097231930268	1.48149114170099	N
hsa-let-7c	NM_001718	1222	2	NA	0	0.698000512097186	1.48149114170099	N
hsa-let-7c	NM_001759	5341	1	NA	0	1.44346387273179	1.48149114170099	N
hsa-let-7c	NM_001852	691	1	NA	0	0.775581340732107	1.48149114170099	N
hsa-let-7c	NM_001981	2437	2	NA	0	1.44442970997543	1.48149114170099	N
hsa-let-7c	NM_001995	1547	1	NA	0	1.23914928081209	1.48149114170099	N
hsa-let-7c	NM_002015	3370	1	NA	0	1.23452837802444	1.48149114170099	N
hsa-let-7c	NM_002019	1511	1	NA	0	0.754634519262859	1.48149114170099	N
hsa-let-7c	NM_002033	4171	1	NA	0	0.943176710528773	1.48149114170099	N
hsa-let-7c	NM_002040	2812	1	NA	0	0.840954703771755	1.48149114170099	N
hsa-let-7c	NM_002077	2188	1	NA	0	0.962094158433914	1.48149114170099	N
hsa-let-7c	NM_002084	881	1	NA	0	1.40369549074339	1.48149114170099	N
hsa-let-7c	NM_002121	665	1	NA	0	0.972742596455695	1.48149114170099	N
hsa-let-7c	NM_002199	996	1	NA	0	2.18570697461408	1.48149114170099	N
hsa-let-7c	NM_002224	781	1	NA	0	0.77641505614513	1.48149114170099	N
hsa-let-7c	NM_002267	2490	1	NA	0	1.07862995119222	1.48149114170099	N
hsa-let-7c	NM_002284	595	1	NA	0	0.840095357702623	1.48149114170099	N
hsa-let-7c	NM_002298	1666	1	NA	0	1.39716266825035	1.48149114170099	N
hsa-let-7c	NM_002518	1243	1	NA	0	0.915892384723611	1.48149114170099	N
hsa-let-7c	NM_002581	5760	3	23	0	0.995332184801276	1.48149114170099	N
hsa-let-7c	NM_002670	1652	1	NA	0	0.760199509790131	1.48149114170099	N
hsa-let-7c	NM_002737	6724	1	NA	0	0.670960620274372	1.48149114170099	N
hsa-let-7c	NM_002747	1972	1	NA	0	0.86507672595744	1.48149114170099	N
hsa-let-7c	NM_002748	1271	1	NA	0	1.09402825615293	1.48149114170099	N
hsa-let-7c	NM_002811	571	1	NA	0	1.11570452114727	1.48149114170099	N
hsa-let-7c	NM_002834	4138	1	NA	0	1.01825577743068	1.48149114170099	N
hsa-let-7c	NM_002928	1689	1	NA	0	0.536890580943741	1.48149114170099	N
hsa-let-7c	NM_002930	285	1	NA	0	0.80560804743652	1.48149114170099	N
hsa-let-7c	NM_002970	379	1	NA	0	1.27922939895805	1.48149114170099	N
hsa-let-7c	NM_002983	414	1	NA	0	0.746389191648476	1.48149114170099	N
hsa-let-7c	NM_002990	2625	1	NA	0	0.738968616245291	1.48149114170099	N
hsa-let-7c	NM_003012	3218	1	NA	0	2.12464970351736	1.48149114170099	N
hsa-let-7c	NM_003013	876	1	NA	0	2.56479763447278	1.48149114170099	N
hsa-let-7c	NM_003022	1340	1	NA	0	1.27883044876778	1.48149114170099	N
hsa-let-7c	NM_003023	5353	1	NA	0	1.34167012383810	1.48149114170099	N
hsa-let-7c	NM_003044	979	1	NA	0	0.883866263999453	1.48149114170099	N
hsa-let-7c	NM_003203	2498	1	NA	0	0.762891609089336	1.48149114170099	N
hsa-let-7c	NM_003215	1637	1	NA	0	0.733897251834536	1.48149114170099	N
hsa-let-7c	NM_003246	2128	1	NA	0	0.994160025657944	1.48149114170099	N
hsa-let-7c	NM_003331	319	1	NA	0	0.992576360160366	1.48149114170099	N
hsa-let-7c	NM_003347	2365	1	NA	0	1.23144312707529	1.48149114170099	N
hsa-let-7c	NM_003387	2996	1	NA	0	1.16993226077290	1.48149114170099	N
hsa-let-7c	NM_003439	3583	1	NA	0	1.08801617154333	1.48149114170099	N
hsa-let-7c	NM_003480	2165	1	NA	0	0.949839066501437	1.48149114170099	N
hsa-let-7c	NM_003487	310	1	NA	0	0.763526428468188	1.48149114170099	N
hsa-let-7c	NM_003506	1371	1	NA	0	1.07262813439556	1.48149114170099	N
hsa-let-7c	NM_003507	2065	1	NA	0	1.13069514015778	1.48149114170099	N
hsa-let-7c	NM_003557	1663	1	NA	0	0.783442880944854	1.48149114170099	N
hsa-let-7c	NM_003747	5610	2	NA	0	0.98695075039962	1.48149114170099	N
hsa-let-7c	NM_003750	1010	1	NA	0	1.11276581114313	1.48149114170099	N
hsa-let-7c	NM_003758	1654	1	NA	0	0.96366258669566	1.48149114170099	N
hsa-let-7c	NM_003870	2144	1	NA	0	1.03770761032545	1.48149114170099	N
hsa-let-7c	NM_003908	1421	1	NA	0	0.856663187801798	1.48149114170099	N
hsa-let-7c	NM_003953	2907	1	NA	0	1.09051151208361	1.48149114170099	N
hsa-let-7c	NM_003958	3992	1	NA	0	0.958665885845647	1.48149114170099	N
hsa-let-7c	NM_004036	760	1	NA	0	1.10247810161824	1.48149114170099	N
hsa-let-7c	NM_004064	1360	1	NA	0	1.76307029843235	1.48149114170099	N
hsa-let-7c	NM_004090	3504	1	NA	0	1.10324254611167	1.48149114170099	N
hsa-let-7c	NM_004101	2117	2	NA	0	0.593286146203179	1.48149114170099	N
hsa-let-7c	NM_004124	3597	1	NA	0	0.866480988136159	1.48149114170099	N
hsa-let-7c	NM_004155	2907	1	NA	0	0.622631296213169	1.48149114170099	N
hsa-let-7c	NM_004169	898	1	NA	0	0.812533950372229	1.48149114170099	N
hsa-let-7c	NM_004229	3500	1	NA	0	1.20005456093398	1.48149114170099	N
hsa-let-7c	NM_004308	1983	2	NA	0	1.19271553627684	1.48149114170099	Y
hsa-let-7c	NM_004339	1984	1	NA	0	1.29836858649919	1.48149114170099	Y
hsa-let-7c	NM_004359	552	1	NA	0	1.08158721250677	1.48149114170099	N
hsa-let-7c	NM_004417	663	1	NA	0	1.80104596357754	1.48149114170099	N
hsa-let-7c	NM_004423	2771	1	NA	0	0.889304875393205	1.48149114170099	N
hsa-let-7c	NM_004508	1177	1	NA	0	1.53432063301358	1.48149114170099	N
hsa-let-7c	NM_004539	994	1	NA	0	1.28378178811447	1.48149114170099	N
hsa-let-7c	NM_004598	3370	1	NA	0	0.8118583846309	1.48149114170099	N
hsa-let-7c	NM_004602	1543	1	NA	0	1.06580979727505	1.48149114170099	N
hsa-let-7c	NM_004613	1773	1	NA	0	1.08162469811269	1.48149114170099	N
hsa-let-7c	NM_004697	1137	1	NA	0	1.13426284686131	1.48149114170099	N
hsa-let-7c	NM_004699	216	1	NA	0	0.86196428594594	1.48149114170099	N
hsa-let-7c	NM_004797	3773	1	NA	0	0.645169436194734	1.48149114170099	N
hsa-let-7c	NM_004938	1274	1	NA	0	0.72056475898155	1.48149114170099	N
hsa-let-7c	NM_005014	897	1	NA	0	0.604179860610472	1.48149114170099	N
hsa-let-7c	NM_005094	775	1	NA	0	1.06149678375014	1.48149114170099	N
hsa-let-7c	NM_005134	983	1	NA	0	1.0513186426966	1.48149114170099	N
hsa-let-7c	NM_005419	1817	1	NA	0	0.73267738962249	1.48149114170099	N
hsa-let-7c	NM_005433	2832	1	NA	0	1.08624534912453	1.48149114170099	N
hsa-let-7c	NM_005438	690	1	NA	0	0.814902860496835	1.48149114170099	N
hsa-let-7c	NM_005460	603	1	NA	0	0.832804633189573	1.48149114170099	N
hsa-let-7c	NM_005530	1573	1	NA	0	0.722991203804399	1.48149114170099	N
hsa-let-7c	NM_005602	1355	1	NA	0	1.3753511407702	1.48149114170099	N
hsa-let-7c	NM_005639	1948	1	NA	0	0.535775308340358	1.48149114170099	N
hsa-let-7c	NM_005658	2626	1	NA	0	0.746642739910131	1.48149114170099	N
hsa-let-7c	NM_005822	2401	1	NA	0	1.27894125578305	1.48149114170099	N
hsa-let-7c	NM_005860	1701	1	NA	0	0.801611438411327	1.48149114170099	N
hsa-let-7c	NM_005904	1535	1	NA	0	1.23889163375203	1.48149114170099	N
hsa-let-7c	NM_005964	1592	1	NA	0	1.08289998201752	1.48149114170099	N
hsa-let-7c	NM_006257	1077	1	NA	0	0.566775774471115	1.48149114170099	N
hsa-let-7c	NM_006275	2547	1	NA	0	1.28011196404737	1.48149114170099	N
hsa-let-7c	NM_006283	5020	1	NA	0	1.82279207089996	1.48149114170099	Y
hsa-let-7c	NM_006306	5954	1	NA	0	0.8808083190307	1.48149114170099	N
hsa-let-7c	NM_006367	1124	1	NA	0	0.882400185910825	1.48149114170099	N
hsa-let-7c	NM_006372	535	1	NA	0	0.808881348361739	1.48149114170099	Y
hsa-let-7c	NM_006373	1500	1	NA	0	0.89545944517241	1.48149114170099	N
hsa-let-7c	NM_006410	597	1	NA	0	0.923744004061991	1.48149114170099	N
hsa-let-7c	NM_006465	2368	1	NA	0	0.687770909069872	1.48149114170099	N
hsa-let-7c	NM_006493	1564	1	NA	0	1.03907515043729	1.48149114170099	N
hsa-let-7c	NM_006521	1465	1	NA	0	0.836942259475023	1.48149114170099	N
hsa-let-7c	NM_006559	1247	1	NA	0	1.12303274970609	1.48149114170099	N
hsa-let-7c	NM_006564	843	1	NA	0	0.86798980339691	1.48149114170099	N
hsa-let-7c	NM_006706	865	1	NA	0	1.02009251491695	1.48149114170099	N
hsa-let-7c	NM_006708	1351	1	NA	0	1.11346406611585	1.48149114170099	N
hsa-let-7c	NM_006746	1608	1	NA	0	0.793526330529887	1.48149114170099	N
hsa-let-7c	NM_006766	1461	1	NA	0	1.09992106991701	1.48149114170099	N
hsa-let-7c	NM_006815	1431	1	NA	0	0.918403471231678	1.48149114170099	Y
hsa-let-7c	NM_007106	2868	1	NA	0	1.29771627903484	1.48149114170099	N
hsa-let-7c	NM_012072	4594	1	NA	0	1.18884036004481	1.48149114170099	N
hsa-let-7c	NM_012080	1391	1	NA	0	0.784883262659013	1.48149114170099	N
hsa-let-7c	NM_012098	1590	1	NA	0	1.24904893527432	1.48149114170099	N
hsa-let-7c	NM_012119	1021	1	NA	0	0.904442066535269	1.48149114170099	N
hsa-let-7c	NM_012199	4691	1	NA	0	1.39271494167977	1.48149114170099	N
hsa-let-7c	NM_012210	1065	1	NA	0	0.717126730815903	1.48149114170099	N
hsa-let-7c	NM_012257	1127	1	NA	0	1.65150346897439	1.48149114170099	N
hsa-let-7c	NM_012308	2615	1	NA	0	0.928034278624359	1.48149114170099	N
hsa-let-7c	NM_012335	449	1	NA	0	0.877000761210835	1.48149114170099	N
hsa-let-7c	NM_012430	791	1	NA	0	0.652907265110841	1.48149114170099	N
hsa-let-7c	NM_014023	2953	1	NA	0	0.600672283080754	1.48149114170099	N
hsa-let-7c	NM_014239	401	1	NA	0	0.991304373098102	1.48149114170099	N
hsa-let-7c	NM_014338	1135	1	NA	0	1.21545796454775	1.48149114170099	N
hsa-let-7c	NM_014394	1285	1	NA	0	1.08963881431273	1.48149114170099	N
hsa-let-7c	NM_014398	1885	1	NA	0	1.13754608982047	1.48149114170099	N
hsa-let-7c	NM_014445	1972	1	NA	0	1.27805506842212	1.48149114170099	N
hsa-let-7c	NM_014504	2187	1	NA	0	1.03691669936873	1.48149114170099	N
hsa-let-7c	NM_014584	1701	1	NA	0	0.708480475197188	1.48149114170099	N
hsa-let-7c	NM_014634	3690	1	NA	0	0.793947215470854	1.48149114170099	N
hsa-let-7c	NM_014655	2388	1	NA	0	1.17568371874777	1.48149114170099	N
hsa-let-7c	NM_014667	2483	1	NA	0	0.839673289209675	1.48149114170099	N
hsa-let-7c	NM_014674	4040	1	NA	0	0.96905469428046	1.48149114170099	N
hsa-let-7c	NM_014682	2355	1	NA	0	0.699792932797598	1.48149114170099	N
hsa-let-7c	NM_014723	3305	1	NA	0	0.803126973832652	1.48149114170099	N
hsa-let-7c	NM_014766	3862	1	NA	0	1.51199146945257	1.48149114170099	N
hsa-let-7c	NM_014837	2310	1	NA	0	0.84897854487163	1.48149114170099	N
hsa-let-7c	NM_014864	4437	1	NA	0	0.977860112010274	1.48149114170099	N
hsa-let-7c	NM_014872	2408	1	NA	0	2.16070183210777	1.48149114170099	N
hsa-let-7c	NM_014874	1950	1	NA	0	0.918422569093542	1.48149114170099	Y
hsa-let-7c	NM_014889	312	1	NA	0	0.99102956326408	1.48149114170099	N
hsa-let-7c	NM_014904	4080	1	NA	0	1.16420893899514	1.48149114170099	N
hsa-let-7c	NM_014959	3450	1	NA	0	0.743626454429134	1.48149114170099	N
hsa-let-7c	NM_015001	1028	1	NA	0	1.48478084125107	1.48149114170099	N
hsa-let-7c	NM_015077	4761	1	NA	0	1.05208407568632	1.48149114170099	N
hsa-let-7c	NM_015094	4716	1	NA	0	0.82885980089061	1.48149114170099	N
hsa-let-7c	NM_015115	3263	1	NA	0	1.00975129759669	1.48149114170099	N
hsa-let-7c	NM_015141	2838	1	NA	0	1.25314208411807	1.48149114170099	N
hsa-let-7c	NM_015143	1557	1	NA	0	1.13839402907488	1.48149114170099	N
hsa-let-7c	NM_015150	1014	1	NA	0	0.861785064146285	1.48149114170099	N
hsa-let-7c	NM_015252	1004	1	NA	0	1.11910856553696	1.48149114170099	N
hsa-let-7c	NM_015266	4299	2	NA	0	1.22888507366367	1.48149114170099	N
hsa-let-7c	NM_015277	1889	1	NA	0	1.51545918777235	1.48149114170099	N
hsa-let-7c	NM_015328	3162	1	NA	0	0.827166693090065	1.48149114170099	N
hsa-let-7c	NM_015335	2706	1	NA	0	0.95564718923095	1.48149114170099	N
hsa-let-7c	NM_015367	1691	1	NA	0	1.33023856327065	1.48149114170099	N
hsa-let-7c	NM_015455	4155	1	NA	0	1.33242100248488	1.48149114170099	N
hsa-let-7c	NM_015464	1071	1	NA	0	1.29351788340524	1.48149114170099	N
hsa-let-7c	NM_015470	2138	1	NA	0	1.11810060070832	1.48149114170099	N
hsa-let-7c	NM_015908	130	1	NA	0	1.07012179123365	1.48149114170099	N
hsa-let-7c	NM_015995	5617	1	NA	0	1.46397914300157	1.48149114170099	N
hsa-let-7c	NM_016023	2249	1	NA	0	1.22854440160341	1.48149114170099	N
hsa-let-7c	NM_016096	2210	1	NA	0	1.20553622253832	1.48149114170099	N
hsa-let-7c	NM_016129	405	1	NA	0	1.10102711607042	1.48149114170099	N
hsa-let-7c	NM_016231	1753	1	NA	0	1.03864310107911	1.48149114170099	N
hsa-let-7c	NM_016245	692	1	NA	0	1.24035234240921	1.48149114170099	N
hsa-let-7c	NM_016263	3492	1	NA	0	1.00524697864322	1.48149114170099	N
hsa-let-7c	NM_016353	2531	1	NA	0	1.25034393938376	1.48149114170099	N
hsa-let-7c	NM_016506	732	1	NA	0	0.864836909007239	1.48149114170099	N
hsa-let-7c	NM_016526	2567	1	NA	0	1.40768057424292	1.48149114170099	N
hsa-let-7c	NM_016604	1344	1	NA	0	0.783850267745852	1.48149114170099	N
hsa-let-7c	NM_016626	1821	2	NA	0	1.04713685002085	1.48149114170099	N
hsa-let-7c	NM_016630	615	1	NA	0	0.840605033259595	1.48149114170099	N
hsa-let-7c	NM_016647	1493	1	NA	0	0.74505301977023	1.48149114170099	N
hsa-let-7c	NM_017437	2455	1	NA	0	0.740052743356932	1.48149114170099	N
hsa-let-7c	NM_017460	1152	1	NA	0	1.29643960553341	1.48149114170099	N
hsa-let-7c	NM_017542	1902	1	NA	0	1.25583767606352	1.48149114170099	N
hsa-let-7c	NM_017582	1896	1	NA	0	1.01519016657590	1.48149114170099	N
hsa-let-7c	NM_017599	2063	1	NA	0	1.29724412304988	1.48149114170099	N
hsa-let-7c	NM_017791	1709	1	NA	0	0.674457760989557	1.48149114170099	N
hsa-let-7c	NM_017801	2666	1	NA	0	1.49687110829429	1.48149114170099	N
hsa-let-7c	NM_018061	1522	1	NA	0	1.02729462387032	1.48149114170099	N
hsa-let-7c	NM_018129	1505	1	NA	0	1.19036168889728	1.48149114170099	N
hsa-let-7c	NM_018184	2226	1	NA	0	1.44597739622434	1.48149114170099	N
hsa-let-7c	NM_018241	1084	1	NA	0	1.07173631834227	1.48149114170099	N
hsa-let-7c	NM_018243	4130	1	NA	0	1.42227456604227	1.48149114170099	N
hsa-let-7c	NM_018384	585	1	NA	0	0.975456876532945	1.48149114170099	N
hsa-let-7c	NM_018427	1778	1	NA	0	0.795371073792308	1.48149114170099	N
hsa-let-7c	NM_018471	720	1	NA	0	1.42427724126179	1.48149114170099	N
hsa-let-7c	NM_018999	4977	1	NA	0	1.20434606041927	1.48149114170099	N
hsa-let-7c	NM_019008	3840	1	NA	0	0.894714932621727	1.48149114170099	N
hsa-let-7c	NM_020062	1077	1	NA	0	0.751502599684474	1.48149114170099	N
hsa-let-7c	NM_020150	2282	1	NA	0	0.699429232718662	1.48149114170099	Y
hsa-let-7c	NM_020239	2383	1	NA	0	1.17643776316969	1.48149114170099	N
hsa-let-7c	NM_020244	123	1	NA	0	4.11369547709079	1.48149114170099	N
hsa-let-7c	NM_020312	665	1	NA	0	0.935266877178861	1.48149114170099	N
hsa-let-7c	NM_020440	3383	1	NA	0	1.04058873898958	1.48149114170099	N
hsa-let-7c	NM_020444	1574	1	NA	0	1.10404960964712	1.48149114170099	N
hsa-let-7c	NM_020456	2367	1	NA	0	0.788263566553308	1.48149114170099	N
hsa-let-7c	NM_020457	713	1	NA	0	0.8982257584269	1.48149114170099	N
hsa-let-7c	NM_020773	2735	1	NA	0	0.89050770548063	1.48149114170099	N
hsa-let-7c	NM_020825	3863	1	NA	0	1.10616760706180	1.48149114170099	N
hsa-let-7c	NM_020850	3326	1	NA	0	0.775715750382385	1.48149114170099	N
hsa-let-7c	NM_020866	1117	1	NA	0	0.750591573997434	1.48149114170099	N
hsa-let-7c	NM_020886	1375	1	NA	0	0.90751915531716	1.48149114170099	N
hsa-let-7c	NM_020951	2491	1	NA	0	0.99474593257787	1.48149114170099	N
hsa-let-7c	NM_020962	2522	1	NA	0	0.852930443715886	1.48149114170099	N
hsa-let-7c	NM_021101	2589	1	NA	0	0.734640328029731	1.48149114170099	N
hsa-let-7c	NM_021183	2597	1	NA	0	0.973295641717207	1.48149114170099	N
hsa-let-7c	NM_021190	1406	1	NA	0	1.16183081517497	1.48149114170099	N
hsa-let-7c	NM_021204	985	2	NA	0	0.612847489065183	1.48149114170099	N
hsa-let-7c	NM_021627	1266	1	NA	0	0.808853315156219	1.48149114170099	N
hsa-let-7c	NM_022063	1798	2	NA	0	1.08650890585826	1.48149114170099	N
hsa-let-7c	NM_022465	2505	2	NA	0	1.05709131000814	1.48149114170099	N
hsa-let-7c	NM_022736	733	1	NA	0	0.972115742497883	1.48149114170099	N
hsa-let-7c	NM_022832	2611	1	NA	0	0.997093015328034	1.48149114170099	N
hsa-let-7c	NM_024069	762	1	NA	0	0.97752127024066	1.48149114170099	Y
hsa-let-7c	NM_024301	1564	1	NA	0	1.27725802481826	1.48149114170099	N
hsa-let-7c	NM_024612	1169	1	NA	0	0.963261894020148	1.48149114170099	N
hsa-let-7c	NM_024620	1563	1	NA	0	1.09342176624221	1.48149114170099	N
hsa-let-7c	NM_024626	892	1	NA	0	1.18077575189216	1.48149114170099	N
hsa-let-7c	NM_024713	1675	1	NA	0	1.00333264742883	1.48149114170099	N
hsa-let-7c	NM_025040	2530	1	NA	0	0.98657456593926	1.48149114170099	N
hsa-let-7c	NM_025079	781	1	NA	0	0.897429180457939	1.48149114170099	N
hsa-let-7c	NM_025176	756	1	NA	0	1.76412158953957	1.48149114170099	N
hsa-let-7c	NM_025181	879	1	NA	0	0.812111655936207	1.48149114170099	N
hsa-let-7c	NM_025202	1078	1	NA	0	1.03760691543667	1.48149114170099	N
hsa-let-7c	NM_030640	936	1	NA	0	1.14674927872254	1.48149114170099	N
hsa-let-7c	NM_030645	1448	1	NA	0	0.679431494572032	1.48149114170099	N
hsa-let-7c	NM_030666	126	1	NA	0	1.00814279569572	1.48149114170099	N
hsa-let-7c	NM_030780	1786	1	NA	0	1.10776357014492	1.48149114170099	N
hsa-let-7c	NM_030786	1490	1	NA	0	0.69428504450594	1.48149114170099	N
hsa-let-7c	NM_030800	645	1	NA	0	1.41573377899299	1.48149114170099	N
hsa-let-7c	NM_030918	5482	1	NA	0	0.950494378833415	1.48149114170099	N
hsa-let-7c	NM_031313	834	1	NA	0	0.817023794352101	1.48149114170099	N
hsa-let-7c	NM_031432	1232	1	NA	0	0.871199481174853	1.48149114170099	N
hsa-let-7c	NM_031442	3263	1	NA	0	2.65405818628227	1.48149114170099	N
hsa-let-7c	NM_031469	4173	1	NA	0	1.25736629864373	1.48149114170099	N
hsa-let-7c	NM_032175	1875	1	NA	0	0.800459325120907	1.48149114170099	N
hsa-let-7c	NM_032329	4485	1	NA	0	0.85343311716512	1.48149114170099	N
hsa-let-7c	NM_032509	2638	1	NA	0	0.96976023340221	1.48149114170099	N
hsa-let-7c	NM_032778	613	1	NA	0	1.00149137743706	1.48149114170099	N
hsa-let-7c	NM_032866	3250	1	NA	0	2.12153723570070	1.48149114170099	N
hsa-let-7c	NM_033200	462	1	NA	0	1.23080311494952	1.48149114170099	N
hsa-let-7c	NM_033340	1497	1	NA	0	1.08624534912453	1.48149114170099	N
hsa-let-7c	NM_052965	1377	1	NA	0	1.10423711644213	1.48149114170099	N
hsa-let-7c	NM_080927	3402	1	NA	0	0.811633320892672	1.48149114170099	N
hsa-let-7c	NM_130466	1943	1	NA	0	0.839673289209675	1.48149114170099	N
hsa-let-7c	NM_130807	2375	1	NA	0	0.909975747182492	1.48149114170099	N
hsa-let-7c	NM_138362	705	1	NA	0	0.794517003384933	1.48149114170099	N
hsa-let-7c	NM_138410	605	1	NA	0	1.28462742374569	1.48149114170099	N
hsa-let-7c	NM_138423	2401	1	NA	0	1.26760038235249	1.48149114170099	N
hsa-let-7c	NM_138788	1318	1	NA	0	1.98969872751107	1.48149114170099	N
hsa-let-7c	NM_138793	1833	1	NA	0	1.34041524498945	1.48149114170099	N
hsa-let-7c	NM_144576	647	1	NA	0	0.764108810272236	1.48149114170099	N
hsa-let-7c	NM_144599	5550	1	NA	0	0.936110017873882	1.48149114170099	N
hsa-let-7c	NM_145173	2657	1	NA	0	0.917817996254305	1.48149114170099	N
hsa-let-7c	NM_147156	1571	1	NA	0	1.20034573130413	1.48149114170099	N
hsa-let-7c	NM_152371	2053	1	NA	0	1.22003708372873	1.48149114170099	N
hsa-let-7c	NM_152511	1385	1	NA	0	1.05859445341764	1.48149114170099	N
hsa-let-7c	NM_152523	768	1	NA	0	0.819888710177371	1.48149114170099	N
hsa-let-7c	NM_152716	1669	1	NA	0	0.869148742434551	1.48149114170099	N
hsa-let-7c	NM_152726	564	1	NA	0	1.45443618703385	1.48149114170099	N
hsa-let-7c	NM_153375	1569	1	NA	0	0.806896199607785	1.48149114170099	N
hsa-let-7c	NM_153686	2515	1	NA	0	1.11655165804370	1.48149114170099	N
hsa-let-7c	NM_153756	2018	1	NA	0	1.34826118284201	1.48149114170099	N
hsa-let-7c	NM_153810	2930	1	NA	0	0.565578820115109	1.48149114170099	N
hsa-let-7c	NM_172217	4614	2	NA	0	1.01772656416019	1.48149114170099	N
hsa-let-7c	NM_173075	1870	1	NA	0	0.875391329694264	1.48149114170099	N
hsa-let-7c	NM_173468	6119	2	NA	0	1.38266341443604	1.48149114170099	N
hsa-let-7c	NM_173602	3828	1	NA	0	0.71343059931796	1.48149114170099	N
hsa-let-7c	NM_174933	302	1	NA	0	1.10108435559632	1.48149114170099	N
hsa-let-7c	NM_181443	2929	1	NA	0	2.01572663581356	1.48149114170099	N
hsa-let-7c	NM_181714	2027	1	NA	0	0.691930960066655	1.48149114170099	N
hsa-let-7c	NM_181846	3025	1	NA	0	0.904943734789107	1.48149114170099	N
hsa-let-7c	NM_182752	1540	1	NA	0	1.42350740705961	1.48149114170099	N
hsa-let-7c	NM_198991	836	1	NA	0	2.2643547518931	1.48149114170099	N
hsa-let-7c	NM_199044	3201	1	NA	0	1.12630690661957	1.48149114170099	N
hsa-let-7c	NM_212460	2077	1	NA	0	0.757989621467535	1.48149114170099	N
hsa-let-7c	XM_042698	3432	1	NA	0	1.35209826065578	1.48149114170099	N
hsa-let-7c	XM_370878	6002	1	NA	0	1.01277240407583	1.48149114170099	N
hsa-let-7c	XM_371074	5745	2	NA	0	1.03279219278939	1.48149114170099	N
hsa-let-7c	XM_373914	690	1	NA	0	0.693186277539164	1.48149114170099	N
hsa-let-7c	XM_377774	3684	1	NA	0	1.20188594870042	1.48149114170099	N
hsa-let-7c	XM_495860	433	1	NA	0	0.740540221037761	1.48149114170099	N
hsa-let-7d	NM_000074	976	1	NA	0	0.987224429189798	4.14710622136896	N
hsa-let-7d	NM_000081	1912	1	NA	0	0.842530021945006	4.14710622136896	N
hsa-let-7d	NM_000226	349	1	NA	0	0.8987862756299	4.14710622136896	N
hsa-let-7d	NM_000289	454	1	NA	0	1.17878450367424	4.14710622136896	N
hsa-let-7d	NM_000318	339	1	NA	0	1.12104951412242	4.14710622136896	N
hsa-let-7d	NM_000332	7273	1	NA	0	1.33797392462525	4.14710622136896	N
hsa-let-7d	NM_000334	2235	1	NA	0	0.860531554513943	4.14710622136896	N
hsa-let-7d	NM_000346	2033	1	NA	0	1.03444002304965	4.14710622136896	N
hsa-let-7d	NM_000351	4394	1	NA	0	1.13080486882255	4.14710622136896	N
hsa-let-7d	NM_000367	2365	1	NA	0	1.00824761984548	4.14710622136896	Y
hsa-let-7d	NM_000391	1781	3	NA	0	1.12408411796620	4.14710622136896	N
hsa-let-7d	NM_000572	1033	1	NA	0	0.72442086250931	4.14710622136896	N
hsa-let-7d	NM_000629	4278	2	NA	0	0.762891609089335	4.14710622136896	N
hsa-let-7d	NM_000693	1851	1	NA	0	1.08624911377055	4.14710622136896	N
hsa-let-7d	NM_000767	1569	1	NA	0	0.470357625890705	4.14710622136896	N
hsa-let-7d	NM_000851	840	1	NA	0	0.980065448273158	4.14710622136896	N
hsa-let-7d	NM_000902	3244	2	NA	0	0.765301429725749	4.14710622136896	N
hsa-let-7d	NM_000903	1585	1	NA	0	1.08095015593629	4.14710622136896	N
hsa-let-7d	NM_000914	451	1	NA	0	1.00521214004148	4.14710622136896	N
hsa-let-7d	NM_000933	1825	1	NA	0	2.35220695683909	4.14710622136896	N
hsa-let-7d	NM_000935	1289	1	NA	0	0.67870192022306	4.14710622136896	N
hsa-let-7d	NM_000950	3668	1	NA	0	0.63514152482009	4.14710622136896	N
hsa-let-7d	NM_001003897	915	1	NA	0	0.977456903579244	4.14710622136896	N
hsa-let-7d	NM_001007254	4348	3	NA	0	0.77897557608165	4.14710622136896	N
hsa-let-7d	NM_001010846	4668	1	NA	0	0.837000273902372	4.14710622136896	N
hsa-let-7d	NM_001018053	2004	1	NA	0	0.835551118912163	4.14710622136896	N
hsa-let-7d	NM_001024455	2285	1	NA	0	0.86387830584376	4.14710622136896	N
hsa-let-7d	NM_001025109	1205	1	NA	0	1.20284020834201	4.14710622136896	N
hsa-let-7d	NM_001029882	303	1	NA	0	0.823391237074998	4.14710622136896	N
hsa-let-7d	NM_001029989	1015	1	NA	0	0.663882579191219	4.14710622136896	N
hsa-let-7d	NM_001032380	2058	1	NA	0	1.25993560515767	4.14710622136896	N
hsa-let-7d	NM_001033	506	1	NA	0	0.960128893472635	4.14710622136896	N
hsa-let-7d	NM_001033925	2202	1	NA	0	1.00957633619013	4.14710622136896	N
hsa-let-7d	NM_001125	2089	1	NA	0	0.757729593886177	4.14710622136896	N
hsa-let-7d	NM_001238	542	1	NA	0	0.81821392757929	4.14710622136896	N
hsa-let-7d	NM_001259	10237	2	NA	0	0.875603726718364	4.14710622136896	N
hsa-let-7d	NM_001278	1246	2	NA	0	1.18218023063436	4.14710622136896	N
hsa-let-7d	NM_001304	3867	1	NA	0	1.66266786011433	4.14710622136896	N
hsa-let-7d	NM_001387	3243	2	NA	0	1.51395256115408	4.14710622136896	N
hsa-let-7d	NM_001402	2076	1	NA	0	1.53826067032877	4.14710622136896	Y
hsa-let-7d	NM_001408	1697	1	NA	0	0.878613151712397	4.14710622136896	N
hsa-let-7d	NM_001417	2004	2	NA	0	0.871758239537062	4.14710622136896	N
hsa-let-7d	NM_001431	1274	1	NA	0	1.54992671249186	4.14710622136896	N
hsa-let-7d	NM_001438	3710	1	NA	0	0.779434664325695	4.14710622136896	N
hsa-let-7d	NM_001440	2819	2	NA	0	0.832112213778488	4.14710622136896	Y
hsa-let-7d	NM_001498	1415	2	NA	0	0.92207116080759	4.14710622136896	N
hsa-let-7d	NM_001565	809	1	NA	0	0.998822343775042	4.14710622136896	N
hsa-let-7d	NM_001619	1448	1	NA	0	0.748617147771665	4.14710622136896	Y
hsa-let-7d	NM_001621	2698	1	NA	0	1.23511895904878	4.14710622136896	N
hsa-let-7d	NM_001627	2468	1	NA	0	1.03250588168376	4.14710622136896	N
hsa-let-7d	NM_001668	2333	2	NA	0	0.644700049781769	4.14710622136896	N
hsa-let-7d	NM_001690	2647	1	NA	0	1.35067914321428	4.14710622136896	N
hsa-let-7d	NM_001718	1222	1	NA	0	0.698000512097186	4.14710622136896	N
hsa-let-7d	NM_001742	1869	1	NA	0	0.709487907333817	4.14710622136896	N
hsa-let-7d	NM_001753	1889	1	NA	0	1.65106852696806	4.14710622136896	N
hsa-let-7d	NM_001845	1417	2	NA	0	1.28016964023657	4.14710622136896	N
hsa-let-7d	NM_001859	4036	1	NA	0	0.797717592544937	4.14710622136896	N
hsa-let-7d	NM_001870	368	1	NA	0	0.963796187956977	4.14710622136896	N
hsa-let-7d	NM_001912	286	1	NA	0	0.982582193700701	4.14710622136896	N
hsa-let-7d	NM_001933	1428	1	NA	0	1.04019210996521	4.14710622136896	N
hsa-let-7d	NM_001946	1216	1	NA	0	0.957503721872216	4.14710622136896	N
hsa-let-7d	NM_001951	677	1	NA	0	0.800847804646058	4.14710622136896	N
hsa-let-7d	NM_001957	2337	1	NA	0	0.893103944959098	4.14710622136896	N
hsa-let-7d	NM_001967	642	1	NA	0	2.229576961374	4.14710622136896	Y
hsa-let-7d	NM_001980	2312	1	NA	0	0.767213493850797	4.14710622136896	N
hsa-let-7d	NM_001987	4359	1	NA	0	0.979725842324666	4.14710622136896	N
hsa-let-7d	NM_002015	3370	1	NA	0	1.19890720584787	4.14710622136896	N
hsa-let-7d	NM_002021	437	1	NA	0	0.851453707748945	4.14710622136896	N
hsa-let-7d	NM_002052	1525	1	NA	0	0.901625360093449	4.14710622136896	N
hsa-let-7d	NM_002130	1793	1	NA	0	0.820642058270279	4.14710622136896	N
hsa-let-7d	NM_002131	1347	1	NA	0	0.908513589819673	4.14710622136896	N
hsa-let-7d	NM_002139	692	1	NA	0	1.04030026652199	4.14710622136896	N
hsa-let-7d	NM_002202	1108	1	NA	0	0.696936925656051	4.14710622136896	N
hsa-let-7d	NM_002221	2998	1	NA	0	1.01603492929617	4.14710622136896	N
hsa-let-7d	NM_002267	2490	1	NA	0	1.12420099740275	4.14710622136896	N
hsa-let-7d	NM_002271	2491	1	NA	0	0.809386112232836	4.14710622136896	N
hsa-let-7d	NM_002278	300	1	NA	0	0.672846818118373	4.14710622136896	N
hsa-let-7d	NM_002280	367	1	NA	0	0.677714714213252	4.14710622136896	N
hsa-let-7d	NM_002290	563	1	NA	0	0.981595132401403	4.14710622136896	N
hsa-let-7d	NM_002334	2115	1	NA	0	0.85361060204564	4.14710622136896	N
hsa-let-7d	NM_002404	1037	1	NA	0	1.36793530390249	4.14710622136896	N
hsa-let-7d	NM_002468	1748	1	NA	0	1.14183168362222	4.14710622136896	N
hsa-let-7d	NM_002576	1268	1	NA	0	0.826908726606597	4.14710622136896	N
hsa-let-7d	NM_002577	4092	1	NA	0	1.11314381747039	4.14710622136896	N
hsa-let-7d	NM_002616	596	1	NA	0	1.21660429288861	4.14710622136896	N
hsa-let-7d	NM_002740	2854	1	NA	0	0.966706602333387	4.14710622136896	N
hsa-let-7d	NM_002768	1477	1	NA	0	1.03727612959296	4.14710622136896	N
hsa-let-7d	NM_002829	1339	1	NA	0	0.89707468170417	4.14710622136896	N
hsa-let-7d	NM_002834	4138	2	NA	0	1.02683188497876	4.14710622136896	N
hsa-let-7d	NM_002922	707	1	NA	0	0.930965751626922	4.14710622136896	N
hsa-let-7d	NM_002928	1689	1	NA	0	0.614399948396653	4.14710622136896	N
hsa-let-7d	NM_002983	414	1	NA	0	0.753301861749833	4.14710622136896	N
hsa-let-7d	NM_002994	2012	1	NA	0	0.90547706220388	4.14710622136896	N
hsa-let-7d	NM_002996	2043	1	NA	0	1.63989108500358	4.14710622136896	N
hsa-let-7d	NM_003012	3218	1	NA	0	1.47436629961483	4.14710622136896	N
hsa-let-7d	NM_003082	1475	1	NA	0	0.711087992449165	4.14710622136896	N
hsa-let-7d	NM_003107	2693	1	NA	0	1.14422042289049	4.14710622136896	N
hsa-let-7d	NM_003203	2498	1	NA	0	0.775796407353143	4.14710622136896	N
hsa-let-7d	NM_003249	343	1	NA	0	1.11392337853921	4.14710622136896	N
hsa-let-7d	NM_003320	4502	1	NA	0	0.795299406823032	4.14710622136896	N
hsa-let-7d	NM_003330	1879	1	NA	0	1.01111703759786	4.14710622136896	N
hsa-let-7d	NM_003449	1432	1	NA	0	1.04300783838345	4.14710622136896	N
hsa-let-7d	NM_003506	1371	1	NA	0	1.18488742780550	4.14710622136896	N
hsa-let-7d	NM_003566	473	1	NA	0	1.33325246928098	4.14710622136896	N
hsa-let-7d	NM_003617	5055	1	NA	0	4.03585683988083	4.14710622136896	N
hsa-let-7d	NM_003620	1123	1	NA	0	1.23242512543949	4.14710622136896	N
hsa-let-7d	NM_003643	1240	1	NA	0	0.653677071983776	4.14710622136896	N
hsa-let-7d	NM_003734	1588	1	NA	0	1.41902499347409	4.14710622136896	N
hsa-let-7d	NM_003759	4329	2	NA	0	1.12576445325261	4.14710622136896	N
hsa-let-7d	NM_003797	223	1	NA	0	1.04485301135135	4.14710622136896	N
hsa-let-7d	NM_003831	1789	1	NA	0	1.33751029854341	4.14710622136896	N
hsa-let-7d	NM_003885	2725	1	NA	0	0.957470537896994	4.14710622136896	N
hsa-let-7d	NM_003930	2611	1	NA	0	1.37073529809112	4.14710622136896	N
hsa-let-7d	NM_003944	255	1	NA	0	1.48767563183815	4.14710622136896	N
hsa-let-7d	NM_003968	724	1	NA	0	1.36679796037703	4.14710622136896	N
hsa-let-7d	NM_004067	572	1	NA	0	0.89676383318004	4.14710622136896	N
hsa-let-7d	NM_004155	2907	1	NA	0	0.622631296213169	4.14710622136896	N
hsa-let-7d	NM_004309	1205	1	NA	0	0.915378301991214	4.14710622136896	Y
hsa-let-7d	NM_004397	2395	2	NA	0	0.806446090446462	4.14710622136896	N
hsa-let-7d	NM_004416	1118	1	NA	0	1.17872322493043	4.14710622136896	N
hsa-let-7d	NM_004419	1135	1	NA	0	0.780353652662422	4.14710622136896	N
hsa-let-7d	NM_004438	3361	1	NA	0	1.07184775478641	4.14710622136896	N
hsa-let-7d	NM_004454	2315	1	NA	0	0.816485969595069	4.14710622136896	N
hsa-let-7d	NM_004504	3093	1	NA	0	0.843845041063791	4.14710622136896	N
hsa-let-7d	NM_004508	1177	1	NA	0	1.54853071601639	4.14710622136896	N
hsa-let-7d	NM_004537	1608	1	NA	0	1.45130425373708	4.14710622136896	N
hsa-let-7d	NM_004567	2076	1	NA	0	0.479200062033703	4.14710622136896	N
hsa-let-7d	NM_004580	1913	2	NA	0	0.623106209882198	4.14710622136896	N
hsa-let-7d	NM_004584	859	1	NA	0	0.948750075205325	4.14710622136896	Y
hsa-let-7d	NM_004589	800	1	NA	0	1.07698264364917	4.14710622136896	N
hsa-let-7d	NM_004598	3370	1	NA	0	0.85633666352601	4.14710622136896	N
hsa-let-7d	NM_004612	4887	1	NA	0	1.10450503853534	4.14710622136896	N
hsa-let-7d	NM_004615	1002	1	NA	0	1.33006799475180	4.14710622136896	N
hsa-let-7d	NM_004620	699	1	NA	0	0.985822627121365	4.14710622136896	N
hsa-let-7d	NM_004630	1230	1	NA	0	1.13583242297174	4.14710622136896	N
hsa-let-7d	NM_004685	2016	1	NA	0	1.09828311525941	4.14710622136896	N
hsa-let-7d	NM_004712	515	1	NA	0	0.96194078990327	4.14710622136896	Y
hsa-let-7d	NM_004747	1647	1	NA	0	1.13355154894223	4.14710622136896	N
hsa-let-7d	NM_004788	2787	1	NA	0	1.62867641718539	4.14710622136896	N
hsa-let-7d	NM_004795	1956	1	NA	0	0.867117856857872	4.14710622136896	N
hsa-let-7d	NM_004798	3692	2	NA	0	0.859726689870121	4.14710622136896	N
hsa-let-7d	NM_004898	2922	1	NA	0	1.07136494719602	4.14710622136896	Y
hsa-let-7d	NM_004932	1822	1	NA	0	0.97725028136447	4.14710622136896	N
hsa-let-7d	NM_005010	2273	1	NA	0	0.734838948284888	4.14710622136896	N
hsa-let-7d	NM_005063	3903	1	NA	0	1.06776931848598	4.14710622136896	N
hsa-let-7d	NM_005100	1071	1	NA	0	1.28899797746137	4.14710622136896	N
hsa-let-7d	NM_005102	928	1	NA	0	1.14686851482545	4.14710622136896	N
hsa-let-7d	NM_005151	2455	1	NA	0	0.863758555182027	4.14710622136896	N
hsa-let-7d	NM_005156	5416	1	NA	0	1.53282181642833	4.14710622136896	N
hsa-let-7d	NM_005159	201	1	NA	0	0.74518988666098	4.14710622136896	N
hsa-let-7d	NM_005214	1159	1	NA	0	0.663997631243929	4.14710622136896	N
hsa-let-7d	NM_005238	3630	1	NA	0	1.46532938680165	4.14710622136896	N
hsa-let-7d	NM_005327	845	1	NA	0	1.23859111322184	4.14710622136896	N
hsa-let-7d	NM_005356	451	1	NA	0	1.08132484963846	4.14710622136896	N
hsa-let-7d	NM_005409	1115	1	NA	0	0.840896415253715	4.14710622136896	N
hsa-let-7d	NM_005415	811	1	NA	0	1.06359581083254	4.14710622136896	N
hsa-let-7d	NM_005437	1521	1	NA	0	1.47529145708284	4.14710622136896	N
hsa-let-7d	NM_005439	605	1	NA	0	0.95564718923095	4.14710622136896	Y
hsa-let-7d	NM_005445	351	1	NA	0	1.61546556647888	4.14710622136896	N
hsa-let-7d	NM_005453	608	1	NA	0	0.979454242296032	4.14710622136896	N
hsa-let-7d	NM_005455	1904	1	NA	0	1.54781709629761	4.14710622136896	N
hsa-let-7d	NM_005491	2210	1	NA	0	0.89431191348139	4.14710622136896	N
hsa-let-7d	NM_005500	1033	1	NA	0	1.11311295499829	4.14710622136896	N
hsa-let-7d	NM_005504	6664	1	NA	0	0.693082982011764	4.14710622136896	N
hsa-let-7d	NM_005598	1696	1	NA	0	0.705757764059238	4.14710622136896	N
hsa-let-7d	NM_005638	1811	1	NA	0	1.36391146655330	4.14710622136896	N
hsa-let-7d	NM_005768	719	1	NA	0	0.777195794790643	4.14710622136896	N
hsa-let-7d	NM_005795	1093	1	NA	0	0.65861167889435	4.14710622136896	N
hsa-let-7d	NM_005829	1975	1	NA	0	0.86690751826894	4.14710622136896	N
hsa-let-7d	NM_005831	1879	2	NA	0	1.18517491815984	4.14710622136896	N
hsa-let-7d	NM_005902	4680	1	NA	0	1.12150806874344	4.14710622136896	N
hsa-let-7d	NM_005915	1227	1	NA	0	0.962761262461195	4.14710622136896	N
hsa-let-7d	NM_005931	1228	1	NA	0	0.793853666196086	4.14710622136896	N
hsa-let-7d	NM_005933	3049	2	NA	0	1.10137059786496	4.14710622136896	N
hsa-let-7d	NM_005935	5337	1	NA	0	1.46865954645347	4.14710622136896	N
hsa-let-7d	NM_006007	1495	1	NA	0	2.55051750069257	4.14710622136896	N
hsa-let-7d	NM_006016	2351	1	NA	0	1.33052904108069	4.14710622136896	N
hsa-let-7d	NM_006055	3240	1	NA	0	1.23140044924827	4.14710622136896	N
hsa-let-7d	NM_006064	510	1	NA	0	1.14913635784620	4.14710622136896	N
hsa-let-7d	NM_006077	876	1	NA	0	0.971374823780224	4.14710622136896	N
hsa-let-7d	NM_006094	2448	1	NA	0	2.329224985987	4.14710622136896	N
hsa-let-7d	NM_006136	1409	1	NA	0	1.29679461039579	4.14710622136896	N
hsa-let-7d	NM_006145	1170	1	NA	0	0.934359728762622	4.14710622136896	Y
hsa-let-7d	NM_006224	2588	1	NA	0	0.907456253062831	4.14710622136896	N
hsa-let-7d	NM_006241	2503	1	NA	0	1.38189691557638	4.14710622136896	N
hsa-let-7d	NM_006272	744	1	NA	0	0.842559222316469	4.14710622136896	N
hsa-let-7d	NM_006275	2547	1	NA	0	1.39625263175106	4.14710622136896	N
hsa-let-7d	NM_006282	4790	1	NA	0	0.941086996064477	4.14710622136896	N
hsa-let-7d	NM_006286	1019	1	NA	0	1.20217756342192	4.14710622136896	N
hsa-let-7d	NM_006353	1469	1	NA	0	1.01357300072856	4.14710622136896	N
hsa-let-7d	NM_006372	535	1	NA	0	0.872302240291363	4.14710622136896	Y
hsa-let-7d	NM_006373	1500	2	NA	0	1.16586439957585	4.14710622136896	N
hsa-let-7d	NM_006516	1198	1	NA	0	0.73313460015924	4.14710622136896	N
hsa-let-7d	NM_006572	3556	1	NA	0	1.74200649140624	4.14710622136896	N
hsa-let-7d	NM_006618	1642	1	NA	0	1.39459865949288	4.14710622136896	N
hsa-let-7d	NM_006691	1267	1	NA	0	0.898256889098948	4.14710622136896	N
hsa-let-7d	NM_006706	865	1	NA	0	1.07594176902336	4.14710622136896	N
hsa-let-7d	NM_006738	4678	1	NA	0	0.87555517428418	4.14710622136896	N
hsa-let-7d	NM_006773	1678	1	NA	0	1.02807819556350	4.14710622136896	N
hsa-let-7d	NM_006852	1113	1	NA	0	0.936888976212137	4.14710622136896	N
hsa-let-7d	NM_006861	2180	1	NA	0	0.925079975010867	4.14710622136896	N
hsa-let-7d	NM_006888	3549	1	NA	0	1.39159557828778	4.14710622136896	Y
hsa-let-7d	NM_006901	584	1	NA	0	1.23182729408534	4.14710622136896	N
hsa-let-7d	NM_006912	307	1	NA	0	0.760963942590468	4.14710622136896	N
hsa-let-7d	NM_006914	1583	1	NA	0	0.869585626999752	4.14710622136896	N
hsa-let-7d	NM_007177	2490	1	NA	0	2.91905217958627	4.14710622136896	N
hsa-let-7d	NM_007212	2307	1	NA	0	1.06193833966444	4.14710622136896	N
hsa-let-7d	NM_007218	974	1	NA	0	1.03189773409438	4.14710622136896	N
hsa-let-7d	NM_007262	252	1	NA	0	0.994718352746667	4.14710622136896	Y
hsa-let-7d	NM_007275	1211	1	NA	0	1.41578284543710	4.14710622136896	N
hsa-let-7d	NM_007371	765	1	NA	0	1.0199511098685	4.14710622136896	N
hsa-let-7d	NM_012137	2996	1	NA	0	1.14196228156328	4.14710622136896	N
hsa-let-7d	NM_012199	4691	1	NA	0	1.44528098274901	4.14710622136896	N
hsa-let-7d	NM_012257	1127	1	NA	0	1.64833559525859	4.14710622136896	N
hsa-let-7d	NM_012308	2615	1	NA	0	1.01561246010430	4.14710622136896	N
hsa-let-7d	NM_012309	5013	2	NA	0	1.04257415380639	4.14710622136896	N
hsa-let-7d	NM_012316	2298	1	NA	0	0.996436655853053	4.14710622136896	N
hsa-let-7d	NM_012388	3215	3	NA	0	1.15196748788372	4.14710622136896	N
hsa-let-7d	NM_012390	112	1	NA	0	0.859398997915122	4.14710622136896	N
hsa-let-7d	NM_012420	2340	1	NA	0	0.984968846828752	4.14710622136896	N
hsa-let-7d	NM_012437	557	1	NA	0	1.30017426178904	4.14710622136896	N
hsa-let-7d	NM_012448	2638	2	NA	0	1.04564635181066	4.14710622136896	N
hsa-let-7d	NM_012479	2812	2	NA	0	1.04857132608270	4.14710622136896	N
hsa-let-7d	NM_013236	1278	1	NA	0	1.08027603442997	4.14710622136896	N
hsa-let-7d	NM_013255	8925	3	NA	0	1.51450884106066	4.14710622136896	N
hsa-let-7d	NM_013277	1114	1	NA	0	0.50582140697202	4.14710622136896	N
hsa-let-7d	NM_013349	419	1	NA	0	0.838417072752968	4.14710622136896	N
hsa-let-7d	NM_013363	544	1	NA	0	1.7006308332493	4.14710622136896	N
hsa-let-7d	NM_013397	1128	1	NA	0	1.31122930220815	4.14710622136896	N
hsa-let-7d	NM_013451	555	1	NA	0	1.25354170929959	4.14710622136896	N
hsa-let-7d	NM_014048	5375	1	NA	0	1.58666768638229	4.14710622136896	N
hsa-let-7d	NM_014066	2204	1	NA	0	0.967745768893888	4.14710622136896	N
hsa-let-7d	NM_014077	1106	1	NA	0	1.08865739246094	4.14710622136896	N
hsa-let-7d	NM_014106	3031	1	NA	0	1.16930395473038	4.14710622136896	N
hsa-let-7d	NM_014319	2043	1	NA	0	1.43833526878237	4.14710622136896	N
hsa-let-7d	NM_014394	1285	1	NA	0	1.11755822650449	4.14710622136896	N
hsa-let-7d	NM_014395	2026	1	NA	0	0.713260012934514	4.14710622136896	N
hsa-let-7d	NM_014570	1062	1	NA	0	0.824076399563935	4.14710622136896	N
hsa-let-7d	NM_014661	3948	1	NA	0	1.23606104930363	4.14710622136896	N
hsa-let-7d	NM_014674	4040	2	NA	0	0.952770070866805	4.14710622136896	N
hsa-let-7d	NM_014701	3474	2	NA	0	0.980235295389423	4.14710622136896	N
hsa-let-7d	NM_014720	1887	2	NA	0	1.00884182927074	4.14710622136896	N
hsa-let-7d	NM_014734	4177	1	NA	0	1.3982768175152	4.14710622136896	N
hsa-let-7d	NM_014744	2559	1	NA	0	0.661033366247612	4.14710622136896	N
hsa-let-7d	NM_014747	5837	1	NA	0	0.88273358897544	4.14710622136896	N
hsa-let-7d	NM_014764	1343	1	NA	0	1.24331770896931	4.14710622136896	Y
hsa-let-7d	NM_014767	3725	1	NA	0	0.775581340732107	4.14710622136896	N
hsa-let-7d	NM_014777	902	1	NA	0	0.914084853234186	4.14710622136896	N
hsa-let-7d	NM_014810	2219	1	NA	0	1.21314332031529	4.14710622136896	N
hsa-let-7d	NM_014812	2022	1	NA	0	1.11891465560173	4.14710622136896	N
hsa-let-7d	NM_014853	1548	1	NA	0	0.780137322679837	4.14710622136896	N
hsa-let-7d	NM_014872	2408	1	NA	0	2.64386772616473	4.14710622136896	N
hsa-let-7d	NM_014905	2559	1	NA	0	1.35047319064098	4.14710622136896	N
hsa-let-7d	NM_014910	4603	1	NA	0	0.873966569077286	4.14710622136896	N
hsa-let-7d	NM_014997	3024	1	NA	0	0.877031156267787	4.14710622136896	N
hsa-let-7d	NM_015020	3941	1	NA	0	1.31139290989522	4.14710622136896	N
hsa-let-7d	NM_015043	1399	1	NA	0	1.01702137429008	4.14710622136896	N
hsa-let-7d	NM_015100	2079	1	NA	0	1.05892469771157	4.14710622136896	N
hsa-let-7d	NM_015115	3263	1	NA	0	1.03347249989918	4.14710622136896	N
hsa-let-7d	NM_015137	2648	1	NA	0	1.37358862765046	4.14710622136896	N
hsa-let-7d	NM_015140	1386	1	NA	0	0.910953930599317	4.14710622136896	N
hsa-let-7d	NM_015172	2011	1	NA	0	1.23901186237948	4.14710622136896	N
hsa-let-7d	NM_015245	2820	1	NA	0	1.02384690042844	4.14710622136896	N
hsa-let-7d	NM_015257	4254	1	NA	0	1.36079524033864	4.14710622136896	N
hsa-let-7d	NM_015266	4299	2	NA	0	1.39997396699366	4.14710622136896	N
hsa-let-7d	NM_015271	4353	1	NA	0	5.69612181682539	4.14710622136896	N
hsa-let-7d	NM_015288	3911	1	NA	0	1.03136143075413	4.14710622136896	N
hsa-let-7d	NM_015313	4859	1	NA	0	1.34728026923257	4.14710622136896	N
hsa-let-7d	NM_015340	1306	1	NA	0	0.779461677940802	4.14710622136896	N
hsa-let-7d	NM_015345	2828	1	NA	0	0.957536906997526	4.14710622136896	N
hsa-let-7d	NM_015902	977	1	NA	0	1.02882670789358	4.14710622136896	N
hsa-let-7d	NM_015938	1127	1	NA	0	0.836246399914063	4.14710622136896	N
hsa-let-7d	NM_016009	382	1	NA	0	1.08031347459313	4.14710622136896	N
hsa-let-7d	NM_016029	185	1	NA	0	2.00033273832230	4.14710622136896	N
hsa-let-7d	NM_016035	428	1	NA	0	1.08039959189286	4.14710622136896	N
hsa-let-7d	NM_016059	1001	1	NA	0	1.00671129074659	4.14710622136896	N
hsa-let-7d	NM_016090	1214	1	NA	0	1.35317647389275	4.14710622136896	N
hsa-let-7d	NM_016526	2567	1	NA	0	1.4279099501724	4.14710622136896	N
hsa-let-7d	NM_016530	4157	1	NA	0	0.907928126263765	4.14710622136896	N
hsa-let-7d	NM_016613	2814	1	NA	0	1.90020490864285	4.14710622136896	N
hsa-let-7d	NM_017415	4593	2	NA	0	1.11992335429876	4.14710622136896	N
hsa-let-7d	NM_017542	1902	1	NA	0	1.41352754811422	4.14710622136896	N
hsa-let-7d	NM_017582	1896	1	NA	0	1.17397362776644	4.14710622136896	N
hsa-let-7d	NM_017583	1840	1	NA	0	1.43375647338671	4.14710622136896	N
hsa-let-7d	NM_017665	1612	1	NA	0	1.47595629301516	4.14710622136896	N
hsa-let-7d	NM_017673	900	1	NA	0	0.871425961657166	4.14710622136896	N
hsa-let-7d	NM_017798	1291	1	NA	0	1.35382850650243	4.14710622136896	N
hsa-let-7d	NM_017810	784	1	NA	0	1.07155061668072	4.14710622136896	N
hsa-let-7d	NM_017813	1099	1	NA	0	1.02193256552421	4.14710622136896	N
hsa-let-7d	NM_017873	3221	1	NA	0	0.940076455726026	4.14710622136896	N
hsa-let-7d	NM_017896	3576	1	NA	0	1.51734589434090	4.14710622136896	N
hsa-let-7d	NM_017952	4605	1	NA	0	0.937051340767637	4.14710622136896	N
hsa-let-7d	NM_017988	978	1	NA	0	1.19943086223957	4.14710622136896	N
hsa-let-7d	NM_018045	3291	1	NA	0	1.46560872788076	4.14710622136896	N
hsa-let-7d	NM_018091	1445	1	NA	0	0.956094416650418	4.14710622136896	N
hsa-let-7d	NM_018092	1690	1	NA	0	0.516575096660422	4.14710622136896	N
hsa-let-7d	NM_018128	1518	1	NA	0	0.614038065860039	4.14710622136896	N
hsa-let-7d	NM_018129	1505	1	NA	0	0.994573571177643	4.14710622136896	N
hsa-let-7d	NM_018154	965	1	NA	0	0.965785695061763	4.14710622136896	N
hsa-let-7d	NM_018191	2185	1	NA	0	0.889366519446303	4.14710622136896	N
hsa-let-7d	NM_018243	4130	1	NA	0	1.68290063866841	4.14710622136896	N
hsa-let-7d	NM_018303	1549	1	NA	0	0.993608899101746	4.14710622136896	N
hsa-let-7d	NM_018339	1898	1	NA	0	2.12459815981928	4.14710622136896	N
hsa-let-7d	NM_018394	1637	1	NA	0	1.14766373907486	4.14710622136896	N
hsa-let-7d	NM_018400	2601	1	NA	0	0.864597158539198	4.14710622136896	N
hsa-let-7d	NM_018462	916	1	NA	0	1.11172502902010	4.14710622136896	N
hsa-let-7d	NM_018566	5171	1	NA	0	1.03914717613457	4.14710622136896	N
hsa-let-7d	NM_018571	552	1	NA	0	1.02818509254595	4.14710622136896	N
hsa-let-7d	NM_018698	1996	1	NA	0	0.942980602835901	4.14710622136896	N
hsa-let-7d	NM_018715	2310	1	NA	0	0.656287563622829	4.14710622136896	N
hsa-let-7d	NM_018841	4022	1	NA	0	1.21847360564455	4.14710622136896	N
hsa-let-7d	NM_018993	1535	1	NA	0	0.602340011172281	4.14710622136896	N
hsa-let-7d	NM_018999	4977	1	NA	0	1.25418485201586	4.14710622136896	N
hsa-let-7d	NM_019111	421	1	NA	0	2.00712434910654	4.14710622136896	N
hsa-let-7d	NM_019896	324	1	NA	0	0.99231495401643	4.14710622136896	N
hsa-let-7d	NM_020119	4093	1	NA	0	1.11293551238849	4.14710622136896	N
hsa-let-7d	NM_020123	1605	1	NA	0	0.612762536251968	4.14710622136896	N
hsa-let-7d	NM_020151	1881	2	14	0	1.30320134685664	4.14710622136896	Y
hsa-let-7d	NM_020185	517	1	NA	0	1.03716109836782	4.14710622136896	N
hsa-let-7d	NM_020336	3894	1	NA	0	0.990514500145414	4.14710622136896	N
hsa-let-7d	NM_020347	2360	1	NA	0	1.16396687372094	4.14710622136896	N
hsa-let-7d	NM_020387	38	1	NA	0	1.38515747317891	4.14710622136896	N
hsa-let-7d	NM_020418	627	1	NA	0	0.821638107281284	4.14710622136896	N
hsa-let-7d	NM_020440	3383	2	NA	0	0.640535306651547	4.14710622136896	N
hsa-let-7d	NM_020443	5393	1	NA	0	1.40985813425765	4.14710622136896	N
hsa-let-7d	NM_020451	2529	1	NA	0	0.863938187400276	4.14710622136896	N
hsa-let-7d	NM_020474	2067	2	NA	0	1.03257745201825	4.14710622136896	N
hsa-let-7d	NM_020773	2735	1	NA	0	0.896732754252469	4.14710622136896	N
hsa-let-7d	NM_020774	6287	1	NA	0	2.31249460523004	4.14710622136896	N
hsa-let-7d	NM_020825	3863	2	NA	0	1.17304226909927	4.14710622136896	N
hsa-let-7d	NM_020850	3326	3	NA	0	0.8279410754998	4.14710622136896	N
hsa-let-7d	NM_020870	2263	1	NA	0	1.0513186426966	4.14710622136896	N
hsa-let-7d	NM_020898	871	1	NA	0	0.919358850974744	4.14710622136896	N
hsa-let-7d	NM_020940	2981	1	NA	0	1.43162138555389	4.14710622136896	N
hsa-let-7d	NM_020951	2491	1	NA	0	0.918658142045597	4.14710622136896	N
hsa-let-7d	NM_020962	2522	1	NA	0	0.907330461633571	4.14710622136896	N
hsa-let-7d	NM_021035	1367	1	NA	0	0.980880982920146	4.14710622136896	N
hsa-let-7d	NM_021102	481	1	NA	0	1.27373927604235	4.14710622136896	N
hsa-let-7d	NM_021117	2351	1	NA	0	0.959673126896201	4.14710622136896	N
hsa-let-7d	NM_021131	1497	1	NA	0	1.06710341704971	4.14710622136896	N
hsa-let-7d	NM_021154	1040	1	NA	0	1.05336103595484	4.14710622136896	N
hsa-let-7d	NM_021158	886	1	NA	0	0.808264842214203	4.14710622136896	N
hsa-let-7d	NM_021205	2971	1	NA	0	1.29238418369303	4.14710622136896	N
hsa-let-7d	NM_021979	500	1	NA	0	0.985139543712862	4.14710622136896	N
hsa-let-7d	NM_022078	521	1	NA	0	0.442730294331588	4.14710622136896	N
hsa-let-7d	NM_022100	677	2	11	0	0.93546138068079	4.14710622136896	N
hsa-let-7d	NM_022130	1494	1	NA	0	1.80270084005657	4.14710622136896	N
hsa-let-7d	NM_022756	1543	1	NA	0	0.92082569720504	4.14710622136896	N
hsa-let-7d	NM_022763	3222	2	NA	0	1.34560036309440	4.14710622136896	N
hsa-let-7d	NM_022776	1657	1	NA	0	0.715934744065735	4.14710622136896	N
hsa-let-7d	NM_022817	2329	1	NA	0	1.81510121615877	4.14710622136896	N
hsa-let-7d	NM_022898	4864	1	NA	0	1.38031735339663	4.14710622136896	N
hsa-let-7d	NM_022913	331	1	NA	0	0.640402124926652	4.14710622136896	N
hsa-let-7d	NM_023073	1392	1	NA	0	0.775070796426028	4.14710622136896	N
hsa-let-7d	NM_024102	1360	2	NA	0	1.01935035705948	4.14710622136896	N
hsa-let-7d	NM_024408	3761	1	NA	0	1.31635626513209	4.14710622136896	N
hsa-let-7d	NM_024598	1399	1	NA	0	0.826198301835257	4.14710622136896	N
hsa-let-7d	NM_024811	2008	1	NA	0	0.782601619045182	4.14710622136896	N
hsa-let-7d	NM_024830	2272	1	NA	0	0.946454463023277	4.14710622136896	N
hsa-let-7d	NM_024836	898	1	NA	0	0.808965453807876	4.14710622136896	N
hsa-let-7d	NM_024958	1294	1	NA	0	0.754485458241646	4.14710622136896	N
hsa-let-7d	NM_024989	8230	2	NA	0	1.19972188128113	4.14710622136896	N
hsa-let-7d	NM_025125	1698	1	NA	0	0.919849665209113	4.14710622136896	N
hsa-let-7d	NM_025191	3575	1	NA	0	1.53033764916674	4.14710622136896	N
hsa-let-7d	NM_025201	2119	1	NA	0	1.20810847600418	4.14710622136896	N
hsa-let-7d	NM_030645	1448	1	NA	0	0.614655523293455	4.14710622136896	N
hsa-let-7d	NM_030758	1494	1	NA	0	0.829607015878813	4.14710622136896	N
hsa-let-7d	NM_030797	323	1	NA	0	1.48005419105550	4.14710622136896	N
hsa-let-7d	NM_030800	645	1	NA	0	1.35345788828828	4.14710622136896	N
hsa-let-7d	NM_030817	3850	1	NA	0	1.06090097448682	4.14710622136896	N
hsa-let-7d	NM_030971	1695	1	NA	0	0.803795273969387	4.14710622136896	N
hsa-let-7d	NM_031437	2262	1	NA	0	0.805412629410482	4.14710622136896	N
hsa-let-7d	NM_031469	4173	3	NA	0	1.24286534514604	4.14710622136896	N
hsa-let-7d	NM_031902	167	1	NA	0	1.06358106636599	4.14710622136896	N
hsa-let-7d	NM_032145	1983	1	NA	0	1.44162906195358	4.14710622136896	N
hsa-let-7d	NM_032228	3586	1	NA	0	1.40551611978394	4.14710622136896	N
hsa-let-7d	NM_032233	950	1	NA	0	1.18855609977099	4.14710622136896	N
hsa-let-7d	NM_032345	473	1	NA	0	0.907802269423524	4.14710622136896	N
hsa-let-7d	NM_032361	452	1	NA	0	1.08485332520980	4.14710622136896	N
hsa-let-7d	NM_032646	1832	1	NA	0	1.01853813702071	4.14710622136896	N
hsa-let-7d	NM_032682	3662	1	NA	0	1.50420375138869	4.14710622136896	N
hsa-let-7d	NM_032813	1057	1	NA	0	0.949572460724862	4.14710622136896	N
hsa-let-7d	NM_032822	1311	1	NA	0	0.9716374485069	4.14710622136896	N
hsa-let-7d	NM_032824	910	1	NA	0	0.787690073471928	4.14710622136896	N
hsa-let-7d	NM_032830	83	1	NA	0	0.747631883156728	4.14710622136896	N
hsa-let-7d	NM_032832	1767	2	NA	0	1.03975959617320	4.14710622136896	N
hsa-let-7d	NM_032866	3250	1	NA	0	1.34679474770725	4.14710622136896	N
hsa-let-7d	NM_032905	1335	1	NA	0	1.41425277324241	4.14710622136896	N
hsa-let-7d	NM_032906	898	1	NA	0	1.44069006244076	4.14710622136896	N
hsa-let-7d	NM_032932	6522	1	NA	0	0.933777026605322	4.14710622136896	N
hsa-let-7d	NM_032947	1320	1	NA	0	1.29612063345196	4.14710622136896	N
hsa-let-7d	NM_033089	1537	2	NA	0	1.40590586562596	4.14710622136896	N
hsa-let-7d	NM_033397	2281	1	NA	0	1.09050773266526	4.14710622136896	N
hsa-let-7d	NM_033411	287	1	NA	0	0.94027195945569	4.14710622136896	N
hsa-let-7d	NM_033505	6778	2	NA	0	0.99830323055133	4.14710622136896	N
hsa-let-7d	NM_052840	1661	2	NA	0	0.585767477326935	4.14710622136896	N
hsa-let-7d	NM_052845	1582	1	NA	0	0.825139528331293	4.14710622136896	N
hsa-let-7d	NM_052848	2190	1	NA	0	1.27478151098314	4.14710622136896	N
hsa-let-7d	NM_052886	2198	1	NA	0	1.72088417582384	4.14710622136896	N
hsa-let-7d	NM_052937	2796	1	NA	0	1.63582679433298	4.14710622136896	N
hsa-let-7d	NM_057175	2697	2	NA	0	1.28178118668463	4.14710622136896	N
hsa-let-7d	NM_080792	2330	1	NA	0	0.789537666751316	4.14710622136896	N
hsa-let-7d	NM_130807	2375	1	NA	0	1.02843456206487	4.14710622136896	N
hsa-let-7d	NM_138284	1156	1	NA	0	1.07132781715981	4.14710622136896	N
hsa-let-7d	NM_138288	2269	1	NA	0	1.20974250418059	4.14710622136896	N
hsa-let-7d	NM_138350	1497	1	NA	0	0.807956765369059	4.14710622136896	N
hsa-let-7d	NM_138473	5212	1	NA	0	0.623063020947773	4.14710622136896	N
hsa-let-7d	NM_138967	2538	1	NA	0	0.958526351724517	4.14710622136896	N
hsa-let-7d	NM_139072	957	1	NA	0	0.986813939456852	4.14710622136896	N
hsa-let-7d	NM_139126	972	1	NA	0	1.20305283218362	4.14710622136896	N
hsa-let-7d	NM_144582	2676	1	NA	0	0.922454719176017	4.14710622136896	Y
hsa-let-7d	NM_145284	2592	2	NA	0	1.06747331100619	4.14710622136896	N
hsa-let-7d	NM_147156	1571	2	NA	0	1.21735504882941	4.14710622136896	N
hsa-let-7d	NM_147202	2827	1	NA	0	1.12528465844376	4.14710622136896	N
hsa-let-7d	NM_152267	2502	1	NA	0	1.36137545129888	4.14710622136896	N
hsa-let-7d	NM_152278	646	1	NA	0	0.851040680042362	4.14710622136896	N
hsa-let-7d	NM_152407	3301	1	NA	0	0.954918822371917	4.14710622136896	N
hsa-let-7d	NM_152434	553	1	NA	0	0.971038229250796	4.14710622136896	N
hsa-let-7d	NM_152682	1810	1	NA	0	1.06230644323128	4.14710622136896	N
hsa-let-7d	NM_153367	4032	2	NA	0	2.30832282055534	4.14710622136896	N
hsa-let-7d	NM_153607	3222	1	NA	0	1.36859919129892	4.14710622136896	N
hsa-let-7d	NM_153611	1629	1	NA	0	0.940089488043256	4.14710622136896	N
hsa-let-7d	NM_153686	2515	2	NA	0	1.17454338153549	4.14710622136896	N
hsa-let-7d	NM_153810	2930	1	NA	0	0.889582307283877	4.14710622136896	N
hsa-let-7d	NM_172217	4614	2	NA	0	1.02693865237298	4.14710622136896	N
hsa-let-7d	NM_173470	3008	1	NA	0	1.42671779724397	4.14710622136896	N
hsa-let-7d	NM_173654	2415	1	NA	0	1.29845858567079	4.14710622136896	N
hsa-let-7d	NM_173854	2455	1	NA	0	1.13654121316934	4.14710622136896	N
hsa-let-7d	NM_174936	1266	1	NA	0	1.48349493384112	4.14710622136896	N
hsa-let-7d	NM_174940	993	1	NA	0	0.9776229104413	4.14710622136896	N
hsa-let-7d	NM_175736	8134	2	NA	0	0.952099990573392	4.14710622136896	N
hsa-let-7d	NM_175852	3137	1	NA	0	0.935947816423077	4.14710622136896	N
hsa-let-7d	NM_175854	2813	1	NA	0	1.82824573949008	4.14710622136896	N
hsa-let-7d	NM_175918	127	1	NA	0	0.971071883454516	4.14710622136896	N
hsa-let-7d	NM_176875	583	1	NA	0	0.66436593181789	4.14710622136896	N
hsa-let-7d	NM_177996	3459	1	NA	0	0.856028064125755	4.14710622136896	N
hsa-let-7d	NM_178014	1048	1	NA	0	0.799599790943189	4.14710622136896	N
hsa-let-7d	NM_181846	3025	2	NA	0	1.44743644219689	4.14710622136896	N
hsa-let-7d	NM_198682	1425	1	NA	0	0.722042168225612	4.14710622136896	N
hsa-let-7d	NM_199482	1991	1	NA	0	0.881327422269544	4.14710622136896	N
hsa-let-7d	NM_203463	4980	1	NA	0	1.48200981263429	4.14710622136896	N
hsa-let-7d	NM_207418	1095	1	NA	0	0.55657576661106	4.14710622136896	N
hsa-let-7d	XM_033371	162	1	NA	0	0.783714448613255	4.14710622136896	N
hsa-let-7d	XM_047357	1452	1	NA	0	1.02335379398017	4.14710622136896	N
hsa-let-7d	XM_051200	2548	1	NA	0	0.931062551101947	4.14710622136896	N
hsa-let-7d	XM_059929	4608	1	NA	0	0.912312506737613	4.14710622136896	N
hsa-let-7d	XM_085151	453	1	NA	0	0.751112024784363	4.14710622136896	N
hsa-let-7d	XM_093839	2055	1	NA	0	1.31589556930756	4.14710622136896	N
hsa-let-7d	XM_113962	2463	1	NA	0	1.29011529307386	4.14710622136896	N
hsa-let-7d	XM_370756	1836	2	NA	0	0.960494994102163	4.14710622136896	N
hsa-let-7d	XM_371777	1758	1	NA	0	0.958001619533531	4.14710622136896	N
hsa-let-7d	XM_376062	5735	1	NA	0	0.74760597265913	4.14710622136896	N
hsa-let-7d	XM_497080	4318	1	NA	0	0.953992612839122	4.14710622136896	N
hsa-let-7e	NM_000046	3201	1	NA	0	0.570223736424853	4.92626760455322	N
hsa-let-7e	NM_000116	722	1	NA	0	1.04131027017490	4.92626760455322	N
hsa-let-7e	NM_000147	631	1	NA	0	1.19698079077165	4.92626760455322	N
hsa-let-7e	NM_000153	1728	1	NA	0	0.889520648274022	4.92626760455322	N
hsa-let-7e	NM_000199	1219	1	NA	0	1.10014981585591	4.92626760455322	Y
hsa-let-7e	NM_000254	3038	2	NA	0	1.27380990910373	4.92626760455322	N
hsa-let-7e	NM_000351	4394	1	NA	0	1.38333444969020	4.92626760455322	N
hsa-let-7e	NM_000353	1293	1	NA	0	0.86702770549991	4.92626760455322	N
hsa-let-7e	NM_000391	1781	1	NA	0	1.12408411796620	4.92626760455322	N
hsa-let-7e	NM_000520	639	1	NA	0	0.899783614446352	4.92626760455322	N
hsa-let-7e	NM_000567	1245	1	NA	0	1.51298742832385	4.92626760455322	N
hsa-let-7e	NM_000572	1033	1	NA	0	1.00274168292034	4.92626760455322	N
hsa-let-7e	NM_000727	526	1	NA	0	1.3249197695544	4.92626760455322	N
hsa-let-7e	NM_000744	3425	1	NA	0	0.72504879735005	4.92626760455322	N
hsa-let-7e	NM_000778	943	1	NA	0	0.95098863166764	4.92626760455322	N
hsa-let-7e	NM_000826	2644	1	NA	0	0.664273837527027	4.92626760455322	N
hsa-let-7e	NM_000905	171	1	NA	0	0.875215382619355	4.92626760455322	N
hsa-let-7e	NM_000950	3668	1	NA	0	0.803293996757034	4.92626760455322	N
hsa-let-7e	NM_001001664	4163	1	NA	0	0.994091118124243	4.92626760455322	N
hsa-let-7e	NM_001001890	4348	1	NA	0	1.16360387017668	4.92626760455322	N
hsa-let-7e	NM_001003789	1284	1	NA	0	1.22395456155962	4.92626760455322	N
hsa-let-7e	NM_001007214	1948	1	NA	0	1.19941007786664	4.92626760455322	N
hsa-let-7e	NM_001008408	6550	1	NA	0	1.00933144115043	4.92626760455322	N
hsa-let-7e	NM_001011885	1859	1	NA	0	1.70212265333697	4.92626760455322	N
hsa-let-7e	NM_001015053	1623	1	NA	0	0.922838437095058	4.92626760455322	N
hsa-let-7e	NM_001017979	800	1	NA	0	1.33802029607148	4.92626760455322	N
hsa-let-7e	NM_001024912	1936	1	NA	0	0.876150127160827	4.92626760455322	N
hsa-let-7e	NM_001029976	396	1	NA	0	0.703635413682027	4.92626760455322	N
hsa-let-7e	NM_001030006	2727	1	NA	0	1.01680991262751	4.92626760455322	N
hsa-let-7e	NM_001030007	4058	1	NA	0	1.28098181933212	4.92626760455322	N
hsa-let-7e	NM_001031812	2375	1	NA	0	1.0913016980343	4.92626760455322	N
hsa-let-7e	NM_001032296	1031	1	NA	0	1.63977173732911	4.92626760455322	N
hsa-let-7e	NM_001039	1427	1	NA	0	1.09419130766139	4.92626760455322	N
hsa-let-7e	NM_001068	323	1	NA	0	1.18197539215933	4.92626760455322	N
hsa-let-7e	NM_001099	1886	1	NA	0	1.03587864595525	4.92626760455322	N
hsa-let-7e	NM_001122	517	1	NA	0	2.35250045175952	4.92626760455322	N
hsa-let-7e	NM_001167	6791	1	NA	0	1.31485161847716	4.92626760455322	N
hsa-let-7e	NM_001206	3179	1	NA	0	1.22628983334430	4.92626760455322	N
hsa-let-7e	NM_001259	10237	2	NA	0	0.875603726718364	4.92626760455322	N
hsa-let-7e	NM_001310	3109	1	NA	0	1.35441044103262	4.92626760455322	N
hsa-let-7e	NM_001380	1100	1	NA	0	0.873088618527452	4.92626760455322	N
hsa-let-7e	NM_001431	1274	1	NA	0	1.50472515903116	4.92626760455322	N
hsa-let-7e	NM_001448	1831	1	NA	0	1.10458159964406	4.92626760455322	N
hsa-let-7e	NM_001449	1347	1	NA	0	1.71799400243914	4.92626760455322	N
hsa-let-7e	NM_001463	862	1	NA	0	1.58046600066428	4.92626760455322	N
hsa-let-7e	NM_001469	256	1	NA	0	0.956674467414722	4.92626760455322	Y
hsa-let-7e	NM_001482	989	1	NA	0	1.3872376891046	4.92626760455322	N
hsa-let-7e	NM_001659	2738	1	NA	0	0.95151611797541	4.92626760455322	Y
hsa-let-7e	NM_001661	815	1	NA	0	1.19478414660142	4.92626760455322	N
hsa-let-7e	NM_001664	1068	1	NA	0	1.11590560960186	4.92626760455322	Y
hsa-let-7e	NM_001771	660	1	NA	0	0.905163302141133	4.92626760455322	N
hsa-let-7e	NM_001846	849	1	NA	0	2.43236544605516	4.92626760455322	N
hsa-let-7e	NM_001858	5179	2	NA	0	0.949671194878654	4.92626760455322	N
hsa-let-7e	NM_001870	368	1	NA	0	1.05343405190856	4.92626760455322	N
hsa-let-7e	NM_001933	1428	1	NA	0	0.99934172693531	4.92626760455322	N
hsa-let-7e	NM_001981	2437	2	NA	0	1.33950503122450	4.92626760455322	N
hsa-let-7e	NM_002015	3370	1	NA	0	1.21131157122484	4.92626760455322	N
hsa-let-7e	NM_002023	1738	1	NA	0	1.09103697870296	4.92626760455322	N
hsa-let-7e	NM_002026	1115	1	NA	0	1.36124334901082	4.92626760455322	N
hsa-let-7e	NM_002078	720	1	NA	0	1.11461849689964	4.92626760455322	N
hsa-let-7e	NM_002079	675	1	NA	0	0.8543209107523	4.92626760455322	N
hsa-let-7e	NM_002121	665	1	NA	0	1.25496314795655	4.92626760455322	N
hsa-let-7e	NM_002131	1347	1	NA	0	0.738400277357125	4.92626760455322	N
hsa-let-7e	NM_002267	2490	1	NA	0	1.08647125098154	4.92626760455322	N
hsa-let-7e	NM_002282	349	1	NA	0	1.17972451010157	4.92626760455322	N
hsa-let-7e	NM_002518	1243	1	NA	0	0.803683852007168	4.92626760455322	N
hsa-let-7e	NM_002602	856	1	NA	0	0.89545944517241	4.92626760455322	N
hsa-let-7e	NM_002623	840	1	NA	0	0.93426258649101	4.92626760455322	N
hsa-let-7e	NM_002664	1632	1	NA	0	1.01017132869264	4.92626760455322	N
hsa-let-7e	NM_002714	1165	1	NA	0	1.14092187026127	4.92626760455322	Y
hsa-let-7e	NM_002748	1271	1	NA	0	0.979556083482242	4.92626760455322	N
hsa-let-7e	NM_002754	692	1	NA	0	0.9541910106532	4.92626760455322	N
hsa-let-7e	NM_002759	717	1	NA	0	0.86765896188769	4.92626760455322	N
hsa-let-7e	NM_002829	1339	1	NA	0	0.943045967535861	4.92626760455322	N
hsa-let-7e	NM_002834	4138	1	NA	0	1.00395875417754	4.92626760455322	N
hsa-let-7e	NM_002886	5231	1	NA	0	0.94504176889654	4.92626760455322	N
hsa-let-7e	NM_002901	1056	1	NA	0	0.8939710390817	4.92626760455322	N
hsa-let-7e	NM_002970	379	1	NA	0	1.01148505233951	4.92626760455322	N
hsa-let-7e	NM_003022	1340	1	NA	0	0.974105543054899	4.92626760455322	N
hsa-let-7e	NM_003043	2469	1	NA	0	0.834249024756694	4.92626760455322	N
hsa-let-7e	NM_003088	1223	1	NA	0	0.885813567843683	4.92626760455322	N
hsa-let-7e	NM_003131	2341	1	NA	0	1.12326630208342	4.92626760455322	Y
hsa-let-7e	NM_003168	1078	1	NA	0	0.872423175441446	4.92626760455322	N
hsa-let-7e	NM_003199	297	1	NA	0	1.14294026179776	4.92626760455322	N
hsa-let-7e	NM_003246	2128	1	NA	0	1.05062658795171	4.92626760455322	N
hsa-let-7e	NM_003249	343	1	NA	0	0.831766219989927	4.92626760455322	N
hsa-let-7e	NM_003387	2996	1	NA	0	1.20426675806805	4.92626760455322	N
hsa-let-7e	NM_003392	4394	1	NA	0	0.923318308963026	4.92626760455322	N
hsa-let-7e	NM_003404	2087	1	NA	0	0.823048869484585	4.92626760455322	Y
hsa-let-7e	NM_003433	508	1	NA	0	0.862621751486302	4.92626760455322	N
hsa-let-7e	NM_003480	2165	1	NA	0	1.00265828068055	4.92626760455322	N
hsa-let-7e	NM_003506	1371	1	NA	0	1.15917629709808	4.92626760455322	N
hsa-let-7e	NM_003507	2065	1	NA	0	0.984293177587362	4.92626760455322	N
hsa-let-7e	NM_003557	1663	1	NA	0	0.821168390783494	4.92626760455322	N
hsa-let-7e	NM_003634	1124	1	NA	0	1.08043329183533	4.92626760455322	N
hsa-let-7e	NM_003749	2483	2	NA	0	0.947107440251894	4.92626760455322	N
hsa-let-7e	NM_003758	1654	1	NA	0	1.04058873898958	4.92626760455322	N
hsa-let-7e	NM_003800	2464	1	NA	0	0.883988802374747	4.92626760455322	N
hsa-let-7e	NM_003831	1789	1	NA	0	1.12974721457012	4.92626760455322	N
hsa-let-7e	NM_003848	1042	1	NA	0	1.45687792915867	4.92626760455322	N
hsa-let-7e	NM_003859	264	1	NA	0	0.966706602333387	4.92626760455322	N
hsa-let-7e	NM_003877	1023	1	NA	0	1.51203339133869	4.92626760455322	N
hsa-let-7e	NM_003908	1421	1	NA	0	0.758278645659476	4.92626760455322	N
hsa-let-7e	NM_003930	2611	1	NA	0	1.37073529809112	4.92626760455322	N
hsa-let-7e	NM_004040	1401	1	NA	0	0.897292339780424	4.92626760455322	N
hsa-let-7e	NM_004092	382	1	NA	0	0.941429522077635	4.92626760455322	N
hsa-let-7e	NM_004096	2183	1	NA	0	1.15428141707536	4.92626760455322	N
hsa-let-7e	NM_004101	2117	3	NA	0	0.70300165948604	4.92626760455322	N
hsa-let-7e	NM_004133	2791	1	NA	0	0.673196695460374	4.92626760455322	N
hsa-let-7e	NM_004148	779	1	NA	0	1.03875109657384	4.92626760455322	N
hsa-let-7e	NM_004229	3500	1	NA	0	1.09338387178816	4.92626760455322	N
hsa-let-7e	NM_004268	1224	1	NA	0	1.01420549773510	4.92626760455322	N
hsa-let-7e	NM_004282	761	1	NA	0	0.764564436345627	4.92626760455322	N
hsa-let-7e	NM_004308	1983	1	NA	0	1.16239467578502	4.92626760455322	Y
hsa-let-7e	NM_004438	3361	1	NA	0	1.11407781181330	4.92626760455322	N
hsa-let-7e	NM_004584	859	1	NA	0	1.06854672871024	4.92626760455322	Y
hsa-let-7e	NM_004587	102	1	NA	0	0.984559294971097	4.92626760455322	Y
hsa-let-7e	NM_004598	3370	1	NA	0	0.971980987981352	4.92626760455322	N
hsa-let-7e	NM_004612	4887	1	NA	0	1.03727612959296	4.92626760455322	N
hsa-let-7e	NM_004615	1002	1	NA	0	1.10465816605977	4.92626760455322	N
hsa-let-7e	NM_004628	820	1	NA	0	0.950099161522946	4.92626760455322	N
hsa-let-7e	NM_004630	1230	1	NA	0	1.12136037813932	4.92626760455322	N
hsa-let-7e	NM_004762	2045	1	NA	0	0.858238187104128	4.92626760455322	N
hsa-let-7e	NM_004855	233	2	NA	0	0.955945317593742	4.92626760455322	N
hsa-let-7e	NM_004862	1649	1	NA	0	1.68056925936507	4.92626760455322	N
hsa-let-7e	NM_004901	310	1	NA	0	1.00430676006881	4.92626760455322	N
hsa-let-7e	NM_004938	1274	1	NA	0	0.842121322987536	4.92626760455322	N
hsa-let-7e	NM_005014	897	1	NA	0	0.937246215376921	4.92626760455322	N
hsa-let-7e	NM_005063	3903	1	NA	0	0.946090435153297	4.92626760455322	N
hsa-let-7e	NM_005069	1825	1	NA	0	0.625898229326997	4.92626760455322	N
hsa-let-7e	NM_005095	2284	1	NA	0	0.817278677083842	4.92626760455322	N
hsa-let-7e	NM_005153	499	1	NA	0	0.868350865283402	4.92626760455322	N
hsa-let-7e	NM_005248	617	1	NA	0	0.87652065909356	4.92626760455322	N
hsa-let-7e	NM_005335	519	1	NA	0	1.35402089266519	4.92626760455322	N
hsa-let-7e	NM_005339	1528	2	NA	0	0.94776415267668	4.92626760455322	N
hsa-let-7e	NM_005347	1756	1	NA	0	0.959420386188676	4.92626760455322	Y
hsa-let-7e	NM_005358	1931	1	NA	0	0.750227473032734	4.92626760455322	N
hsa-let-7e	NM_005375	1220	1	NA	0	0.910890790272759	4.92626760455322	N
hsa-let-7e	NM_005504	6664	1	NA	0	0.573275289715841	4.92626760455322	N
hsa-let-7e	NM_005546	2421	1	NA	0	1.15288610942932	4.92626760455322	N
hsa-let-7e	NM_005602	1355	1	NA	0	1.30066551517989	4.92626760455322	N
hsa-let-7e	NM_005719	282	1	NA	0	1.42073255418919	4.92626760455322	Y
hsa-let-7e	NM_005822	2401	1	NA	0	1.32716707428527	4.92626760455322	N
hsa-let-7e	NM_005831	1879	1	NA	0	1.2886406408755	4.92626760455322	N
hsa-let-7e	NM_005858	1405	1	NA	0	0.880228506639128	4.92626760455322	N
hsa-let-7e	NM_005862	1097	1	NA	0	1.19814291194959	4.92626760455322	N
hsa-let-7e	NM_005966	2463	1	NA	0	1.11403920148766	4.92626760455322	N
hsa-let-7e	NM_006108	2117	1	NA	0	2.21926969412909	4.92626760455322	N
hsa-let-7e	NM_006178	1665	1	NA	0	0.823448312184495	4.92626760455322	N
hsa-let-7e	NM_006241	2503	1	NA	0	1.28098181933212	4.92626760455322	N
hsa-let-7e	NM_006283	5020	2	NA	0	2.37553094462644	4.92626760455322	Y
hsa-let-7e	NM_006315	4561	1	NA	0	0.924599187560515	4.92626760455322	N
hsa-let-7e	NM_006380	4422	1	NA	0	1.05712794663606	4.92626760455322	N
hsa-let-7e	NM_006383	695	1	NA	0	1.07687440550354	4.92626760455322	N
hsa-let-7e	NM_006410	597	1	NA	0	1.03568121027322	4.92626760455322	N
hsa-let-7e	NM_006452	1839	1	NA	0	0.859577723494663	4.92626760455322	N
hsa-let-7e	NM_006462	536	1	NA	0	0.81466848244621	4.92626760455322	N
hsa-let-7e	NM_006496	2036	1	NA	0	0.89229953920924	4.92626760455322	N
hsa-let-7e	NM_006544	6144	1	NA	0	1.19623430816162	4.92626760455322	N
hsa-let-7e	NM_006598	1983	1	NA	0	1.18290974378538	4.92626760455322	N
hsa-let-7e	NM_006699	2741	1	NA	0	0.942163926252438	4.92626760455322	N
hsa-let-7e	NM_006772	1783	1	NA	0	0.717822972700132	4.92626760455322	N
hsa-let-7e	NM_006815	1431	1	NA	0	1.09908274164701	4.92626760455322	Y
hsa-let-7e	NM_006820	575	1	NA	0	0.877697072231836	4.92626760455322	N
hsa-let-7e	NM_006826	1309	1	NA	0	1.29772977173068	4.92626760455322	Y
hsa-let-7e	NM_006845	593	1	NA	0	0.639293353562993	4.92626760455322	N
hsa-let-7e	NM_006853	328	1	NA	0	0.868895751101858	4.92626760455322	N
hsa-let-7e	NM_006875	992	1	NA	0	0.976843938900528	4.92626760455322	N
hsa-let-7e	NM_006938	1123	1	NA	0	1.06204875733943	4.92626760455322	N
hsa-let-7e	NM_006946	619	1	NA	0	0.803628146818177	4.92626760455322	N
hsa-let-7e	NM_006989	3127	1	NA	0	1.41078681721944	4.92626760455322	N
hsa-let-7e	NM_007039	377	1	NA	0	1.07758374986102	4.92626760455322	N
hsa-let-7e	NM_007062	260	1	NA	0	0.944845273416003	4.92626760455322	N
hsa-let-7e	NM_007187	1110	1	NA	0	1.09281561254769	4.92626760455322	N
hsa-let-7e	NM_012072	4594	1	NA	0	1.21163486698269	4.92626760455322	N
hsa-let-7e	NM_012080	1391	1	NA	0	0.79517813897034	4.92626760455322	N
hsa-let-7e	NM_012098	1590	1	NA	0	1.19918147353380	4.92626760455322	N
hsa-let-7e	NM_012199	4691	1	NA	0	1.14345532460171	4.92626760455322	N
hsa-let-7e	NM_012287	4589	1	NA	0	1.12225459244187	4.92626760455322	N
hsa-let-7e	NM_012288	5803	1	NA	0	1.25949902041021	4.92626760455322	N
hsa-let-7e	NM_012309	5013	1	NA	0	1.01073164195680	4.92626760455322	N
hsa-let-7e	NM_012335	449	1	NA	0	1.16275730210310	4.92626760455322	N
hsa-let-7e	NM_012388	3215	1	NA	0	0.896825994266613	4.92626760455322	N
hsa-let-7e	NM_012430	791	1	NA	0	0.595407789063384	4.92626760455322	N
hsa-let-7e	NM_012461	768	1	NA	0	1.06520787541775	4.92626760455322	N
hsa-let-7e	NM_013245	769	1	NA	0	1.03304278013339	4.92626760455322	N
hsa-let-7e	NM_014220	869	1	NA	0	1.07333468170592	4.92626760455322	N
hsa-let-7e	NM_014235	1835	1	NA	0	0.911901560872311	4.92626760455322	N
hsa-let-7e	NM_014296	1673	1	NA	0	1.31407716880442	4.92626760455322	N
hsa-let-7e	NM_014305	778	1	NA	0	0.886596762822687	4.92626760455322	N
hsa-let-7e	NM_014309	602	1	NA	0	0.930417411333961	4.92626760455322	N
hsa-let-7e	NM_014311	628	1	NA	0	0.989588061020458	4.92626760455322	N
hsa-let-7e	NM_014325	2307	1	NA	0	1.17706582303924	4.92626760455322	N
hsa-let-7e	NM_014398	1885	1	NA	0	0.823111626217405	4.92626760455322	N
hsa-let-7e	NM_014504	2187	1	NA	0	1.00392396022148	4.92626760455322	N
hsa-let-7e	NM_014644	1041	2	NA	0	1.0516466171931	4.92626760455322	N
hsa-let-7e	NM_014670	1677	1	NA	0	0.927102013897067	4.92626760455322	N
hsa-let-7e	NM_014682	2355	1	NA	0	0.779975114549838	4.92626760455322	N
hsa-let-7e	NM_014683	2196	1	NA	0	0.962761262461195	4.92626760455322	N
hsa-let-7e	NM_014720	1887	1	NA	0	1.05899809932231	4.92626760455322	N
hsa-let-7e	NM_014733	1528	1	NA	0	1.32335488313374	4.92626760455322	N
hsa-let-7e	NM_014757	2431	1	NA	0	1.11608739381119	4.92626760455322	N
hsa-let-7e	NM_014774	3301	1	NA	0	1.15825266352062	4.92626760455322	Y
hsa-let-7e	NM_014853	1548	1	NA	0	0.762970932638168	4.92626760455322	N
hsa-let-7e	NM_014860	2673	1	NA	0	0.918021597379597	4.92626760455322	N
hsa-let-7e	NM_014862	4256	1	NA	0	0.978795924863468	4.92626760455322	N
hsa-let-7e	NM_014872	2408	1	NA	0	2.35446618058699	4.92626760455322	N
hsa-let-7e	NM_014880	2997	1	NA	0	1.25914986153818	4.92626760455322	N
hsa-let-7e	NM_014902	1602	1	NA	0	0.778300937483398	4.92626760455322	N
hsa-let-7e	NM_015039	4421	1	NA	0	0.587108887051504	4.92626760455322	N
hsa-let-7e	NM_015134	685	1	NA	0	1.30012019018601	4.92626760455322	N
hsa-let-7e	NM_015150	1014	1	NA	0	0.997818968294869	4.92626760455322	N
hsa-let-7e	NM_015227	3532	1	NA	0	0.90071962466987	4.92626760455322	N
hsa-let-7e	NM_015252	1004	1	NA	0	0.984149913405859	4.92626760455322	N
hsa-let-7e	NM_015257	4254	1	NA	0	1.30894093663679	4.92626760455322	N
hsa-let-7e	NM_015266	4299	1	NA	0	1.14377240168964	4.92626760455322	N
hsa-let-7e	NM_015317	2893	1	NA	0	1.22488813614074	4.92626760455322	N
hsa-let-7e	NM_015328	3162	1	NA	0	0.965367390906816	4.92626760455322	N
hsa-let-7e	NM_015345	2828	1	NA	0	0.97691165090943	4.92626760455322	N
hsa-let-7e	NM_015455	4155	1	NA	0	0.921368384633736	4.92626760455322	N
hsa-let-7e	NM_015458	5373	2	NA	0	2.00221930139232	4.92626760455322	N
hsa-let-7e	NM_015464	1071	2	NA	0	1.72985366514339	4.92626760455322	N
hsa-let-7e	NM_015470	2138	1	NA	0	1.22641733987382	4.92626760455322	N
hsa-let-7e	NM_015477	1055	1	NA	0	1.02936169318925	4.92626760455322	N
hsa-let-7e	NM_015556	265	1	NA	0	1.09782644712058	4.92626760455322	N
hsa-let-7e	NM_015678	1765	1	NA	0	0.792509426172183	4.92626760455322	N
hsa-let-7e	NM_015726	1882	1	NA	0	1.07862995119222	4.92626760455322	N
hsa-let-7e	NM_015848	565	1	NA	0	0.757228176546778	4.92626760455322	N
hsa-let-7e	NM_016021	3072	1	NA	0	1.04880756732502	4.92626760455322	N
hsa-let-7e	NM_016040	2832	1	NA	0	0.977284150865241	4.92626760455322	N
hsa-let-7e	NM_016048	1250	1	NA	0	1.29953906245544	4.92626760455322	N
hsa-let-7e	NM_016056	548	1	NA	0	1.68776027264447	4.92626760455322	N
hsa-let-7e	NM_016057	1329	1	NA	0	0.949562587874079	4.92626760455322	N
hsa-let-7e	NM_016065	2026	1	NA	0	0.917989781726827	4.92626760455322	N
hsa-let-7e	NM_016098	536	1	NA	0	1.29697439676294	4.92626760455322	N
hsa-let-7e	NM_016235	1550	1	NA	0	1.03483445878242	4.92626760455322	N
hsa-let-7e	NM_016263	3492	1	NA	0	1.03243431630998	4.92626760455322	N
hsa-let-7e	NM_016464	528	1	NA	0	0.971533063511964	4.92626760455322	N
hsa-let-7e	NM_016495	172	1	NA	0	0.870791964627301	4.92626760455322	N
hsa-let-7e	NM_016607	1722	1	NA	0	0.938741601075799	4.92626760455322	N
hsa-let-7e	NM_017644	5233	1	NA	0	1.23687525096573	4.92626760455322	N
hsa-let-7e	NM_017670	887	1	NA	0	0.622458690091565	4.92626760455322	Y
hsa-let-7e	NM_017673	900	1	NA	0	0.812505790579363	4.92626760455322	N
hsa-let-7e	NM_017719	2580	1	NA	0	1.69707461851695	4.92626760455322	N
hsa-let-7e	NM_017769	3307	1	NA	0	0.761019327907117	4.92626760455322	N
hsa-let-7e	NM_017813	1099	1	NA	0	1.09077232358513	4.92626760455322	N
hsa-let-7e	NM_017824	2772	1	NA	0	0.873754569181931	4.92626760455322	N
hsa-let-7e	NM_017919	1684	1	NA	0	1.29016000583757	4.92626760455322	N
hsa-let-7e	NM_017974	1337	1	NA	0	1.03032536785740	4.92626760455322	N
hsa-let-7e	NM_017988	978	1	NA	0	1.13661999493342	4.92626760455322	N
hsa-let-7e	NM_017991	2437	1	NA	0	1.14523208914015	4.92626760455322	N
hsa-let-7e	NM_018045	3291	1	NA	0	1.42825145535966	4.92626760455322	N
hsa-let-7e	NM_018128	1518	1	NA	0	0.873966569077285	4.92626760455322	N
hsa-let-7e	NM_018184	2226	2	NA	0	1.65038772943669	4.92626760455322	N
hsa-let-7e	NM_018201	2582	1	NA	0	1.10795554757686	4.92626760455322	N
hsa-let-7e	NM_018698	1996	1	NA	0	0.848096302966623	4.92626760455322	N
hsa-let-7e	NM_019008	3840	1	NA	0	0.880594659517776	4.92626760455322	N
hsa-let-7e	NM_020424	904	1	NA	0	1.55428385110048	4.92626760455322	N
hsa-let-7e	NM_020443	5393	1	NA	0	1.50378675536358	4.92626760455322	N
hsa-let-7e	NM_020447	1687	1	NA	0	1.07262441695616	4.92626760455322	N
hsa-let-7e	NM_020676	989	1	NA	0	1.12342203065151	4.92626760455322	N
hsa-let-7e	NM_020770	1379	1	NA	0	0.670960620274372	4.92626760455322	N
hsa-let-7e	NM_020778	5023	1	NA	0	1.32285047544939	4.92626760455322	N
hsa-let-7e	NM_020850	3326	1	NA	0	0.890692900606681	4.92626760455322	N
hsa-let-7e	NM_020919	1297	1	NA	0	0.97758902920022	4.92626760455322	N
hsa-let-7e	NM_020947	2412	1	NA	0	1.17218477172536	4.92626760455322	N
hsa-let-7e	NM_021101	2589	1	NA	0	0.677151241335464	4.92626760455322	N
hsa-let-7e	NM_021190	1406	1	NA	0	1.16183081517497	4.92626760455322	N
hsa-let-7e	NM_021205	2971	1	NA	0	1.13161248571668	4.92626760455322	N
hsa-let-7e	NM_021627	1266	2	NA	0	1.03440417271162	4.92626760455322	N
hsa-let-7e	NM_021630	398	1	NA	0	1.0109418395471	4.92626760455322	N
hsa-let-7e	NM_021642	1422	1	NA	0	0.796253657858049	4.92626760455322	Y
hsa-let-7e	NM_021823	1540	1	NA	0	1.28102621554827	4.92626760455322	N
hsa-let-7e	NM_022063	1798	2	NA	0	1.14766373907486	4.92626760455322	N
hsa-let-7e	NM_022465	2505	1	NA	0	1.00357608697554	4.92626760455322	N
hsa-let-7e	NM_022648	1690	1	NA	0	2.14339092243134	4.92626760455322	N
hsa-let-7e	NM_022748	2941	1	NA	0	1.36940102746427	4.92626760455322	N
hsa-let-7e	NM_022756	1543	1	NA	0	0.781869643128593	4.92626760455322	N
hsa-let-7e	NM_022763	3222	1	NA	0	1.11299722834861	4.92626760455322	N
hsa-let-7e	NM_022823	578	1	NA	0	0.870279066789591	4.92626760455322	N
hsa-let-7e	NM_022832	2611	1	NA	0	0.924535101449596	4.92626760455322	N
hsa-let-7e	NM_022898	4864	1	NA	0	1.25662135278956	4.92626760455322	N
hsa-let-7e	NM_022912	3106	1	NA	0	1.33848409893563	4.92626760455322	N
hsa-let-7e	NM_024293	861	1	NA	0	1.02822785445103	4.92626760455322	N
hsa-let-7e	NM_024306	1230	1	NA	0	1.08579368631099	4.92626760455322	N
hsa-let-7e	NM_024529	1214	1	NA	0	0.924599187560515	4.92626760455322	N
hsa-let-7e	NM_024592	1218	1	NA	0	0.731662386797637	4.92626760455322	N
hsa-let-7e	NM_024612	1169	1	NA	0	1.13123604882053	4.92626760455322	N
hsa-let-7e	NM_024626	892	1	NA	0	0.932974787725428	4.92626760455322	N
hsa-let-7e	NM_024713	1675	1	NA	0	0.936856506677177	4.92626760455322	N
hsa-let-7e	NM_024828	1637	1	NA	0	1.04149073112967	4.92626760455322	N
hsa-let-7e	NM_024946	1096	1	NA	0	0.916019363169716	4.92626760455322	N
hsa-let-7e	NM_025204	1079	1	NA	0	0.968987526855418	4.92626760455322	N
hsa-let-7e	NM_030645	1448	1	NA	0	0.486833381437799	4.92626760455322	N
hsa-let-7e	NM_030674	1067	1	NA	0	0.82005921896926	4.92626760455322	N
hsa-let-7e	NM_030800	645	1	NA	0	1.21663802478965	4.92626760455322	N
hsa-let-7e	NM_030820	1087	1	NA	0	1.35886298914406	4.92626760455322	N
hsa-let-7e	NM_030821	883	1	NA	0	0.82476213219209	4.92626760455322	N
hsa-let-7e	NM_030912	980	1	NA	0	1.63716530675401	4.92626760455322	N
hsa-let-7e	NM_030918	5482	1	NA	0	1.23422036090502	4.92626760455322	N
hsa-let-7e	NM_030939	1216	1	NA	0	1.08621146789738	4.92626760455322	N
hsa-let-7e	NM_030971	1695	1	NA	0	0.810565119885309	4.92626760455322	N
hsa-let-7e	NM_031284	972	1	NA	0	1.10592994413970	4.92626760455322	N
hsa-let-7e	NM_031461	2328	1	NA	0	0.751997619462076	4.92626760455322	N
hsa-let-7e	NM_032182	1710	1	NA	0	0.940923932243793	4.92626760455322	N
hsa-let-7e	NM_032300	1450	1	NA	0	0.928513634318115	4.92626760455322	N
hsa-let-7e	NM_032329	4485	1	NA	0	0.808909382538833	4.92626760455322	N
hsa-let-7e	NM_032839	536	1	NA	0	0.966036764552455	4.92626760455322	N
hsa-let-7e	NM_032862	482	1	NA	0	0.915257756470245	4.92626760455322	N
hsa-let-7e	NM_033133	3812	1	NA	0	0.94595928826038	4.92626760455322	N
hsa-let-7e	NM_033505	6778	1	NA	0	1.03139717563693	4.92626760455322	N
hsa-let-7e	NM_052937	2796	1	NA	0	1.50098545824818	4.92626760455322	N
hsa-let-7e	NM_052965	1377	1	NA	0	1.09266412663599	4.92626760455322	N
hsa-let-7e	NM_052966	3938	1	NA	0	1.55487111638840	4.92626760455322	N
hsa-let-7e	NM_053023	3352	1	NA	0	1.08722459652542	4.92626760455322	N
hsa-let-7e	NM_080737	1566	1	NA	0	1.93857963387013	4.92626760455322	N
hsa-let-7e	NM_080927	3402	1	NA	0	1.03411741473221	4.92626760455322	N
hsa-let-7e	NM_130807	2375	1	NA	0	1.05390877899159	4.92626760455322	N
hsa-let-7e	NM_130830	4049	1	NA	0	0.96122761420094	4.92626760455322	N
hsa-let-7e	NM_138300	1800	1	NA	0	0.8203434790927	4.92626760455322	N
hsa-let-7e	NM_138410	605	1	NA	0	1.38266341443604	4.92626760455322	N
hsa-let-7e	NM_138426	834	1	NA	0	1.15069062323259	4.92626760455322	N
hsa-let-7e	NM_138967	2538	1	NA	0	0.973440699508607	4.92626760455322	N
hsa-let-7e	NM_139244	1012	1	NA	0	0.704245331499551	4.92626760455322	N
hsa-let-7e	NM_144567	2878	1	NA	0	1.04895297300518	4.92626760455322	N
hsa-let-7e	NM_144582	2676	1	NA	0	1.04554126300280	4.92626760455322	Y
hsa-let-7e	NM_144599	5550	2	NA	0	0.838045221523037	4.92626760455322	N
hsa-let-7e	NM_144626	636	1	NA	0	1.08168092895753	4.92626760455322	N
hsa-let-7e	NM_152511	1385	1	NA	0	1.11238022272206	4.92626760455322	N
hsa-let-7e	NM_153649	1291	1	NA	0	0.976031760776225	4.92626760455322	N
hsa-let-7e	NM_153686	2515	1	NA	0	1.19913991379111	4.92626760455322	N
hsa-let-7e	NM_173468	6119	3	NA	0	1.27447228457050	4.92626760455322	N
hsa-let-7e	NM_173582	6354	1	NA	0	1.06429640849110	4.92626760455322	N
hsa-let-7e	NM_173602	3828	1	NA	0	0.86119986591704	4.92626760455322	N
hsa-let-7e	NM_173654	2415	1	NA	0	1.27129602039732	4.92626760455322	N
hsa-let-7e	NM_173659	184	1	NA	0	0.822119489378714	4.92626760455322	N
hsa-let-7e	NM_175736	8134	2	NA	0	1.01937155407465	4.92626760455322	N
hsa-let-7e	NM_178496	1584	1	NA	0	1.25283810682638	4.92626760455322	N
hsa-let-7e	NM_181714	2027	1	NA	0	0.861158081252624	4.92626760455322	N
hsa-let-7e	NM_182547	342	1	NA	0	1.11334058584669	4.92626760455322	N
hsa-let-7e	NM_182935	2206	1	NA	0	0.7042697392058	4.92626760455322	N
hsa-let-7e	NM_206886	236	1	NA	0	0.692482731444464	4.92626760455322	N
hsa-let-7e	XM_035497	688	1	NA	0	0.97901305282625	4.92626760455322	N
hsa-let-7e	XM_050325	4270	1	NA	0	0.76755923644696	4.92626760455322	N
hsa-let-7e	XM_051862	1246	1	NA	0	0.728623282020684	4.92626760455322	N
hsa-let-7e	XM_059929	4608	1	NA	0	0.858863044112051	4.92626760455322	N
hsa-let-7e	XM_377774	3684	1	NA	0	0.873672811537544	4.92626760455322	N
hsa-let-7f	NM_000024	554	1	NA	0	0.644610681572082	2.97310414425657	N
hsa-let-7f	NM_000124	153	1	NA	0	0.816938851107114	2.97310414425657	N
hsa-let-7f	NM_000222	2132	1	NA	0	1.02932601884968	2.97310414425657	N
hsa-let-7f	NM_000230	2866	1	NA	0	0.695585613779316	2.97310414425657	N
hsa-let-7f	NM_000362	3674	1	NA	0	1.57064811696468	2.97310414425657	N
hsa-let-7f	NM_000391	1781	1	NA	0	0.912565488543452	2.97310414425657	N
hsa-let-7f	NM_000397	2539	1	NA	0	0.972203342951817	2.97310414425657	N
hsa-let-7f	NM_000416	546	1	NA	0	1.34746705488327	2.97310414425657	N
hsa-let-7f	NM_000492	1557	1	NA	0	0.892110918200621	2.97310414425657	N
hsa-let-7f	NM_000572	1033	1	NA	0	0.946680821211057	2.97310414425657	N
hsa-let-7f	NM_000602	1592	1	NA	0	0.908179892292683	2.97310414425657	N
hsa-let-7f	NM_000618	6632	1	NA	0	1.05171951430826	2.97310414425657	N
hsa-let-7f	NM_000767	1569	1	NA	0	0.408727154610016	2.97310414425657	N
hsa-let-7f	NM_000778	943	1	NA	0	1.04536010020516	2.97310414425657	N
hsa-let-7f	NM_000991	3787	1	NA	0	1.17584671441648	2.97310414425657	N
hsa-let-7f	NM_001001974	2412	1	NA	0	1.23135777290032	2.97310414425657	N
hsa-let-7f	NM_001004317	4548	1	NA	0	1.21866365131123	2.97310414425657	N
hsa-let-7f	NM_001007239	974	1	NA	0	0.764426660283195	2.97310414425657	N
hsa-let-7f	NM_001025109	1205	1	NA	0	1.2597915154635	2.97310414425657	N
hsa-let-7f	NM_001029863	3344	1	NA	0	1.25622945331617	2.97310414425657	N
hsa-let-7f	NM_001032282	1356	1	NA	0	0.721339334018486	2.97310414425657	N
hsa-let-7f	NM_001032296	1031	1	NA	0	1.90052104413952	2.97310414425657	N
hsa-let-7f	NM_001046	3088	1	NA	0	1.37558949161251	2.97310414425657	N
hsa-let-7f	NM_001092	2610	1	NA	0	0.964932546777353	2.97310414425657	N
hsa-let-7f	NM_001146	2373	1	NA	0	1.08154972819998	2.97310414425657	N
hsa-let-7f	NM_001233	2451	2	NA	0	1.40907655962358	2.97310414425657	N
hsa-let-7f	NM_001259	10237	1	NA	0	0.906418995101719	2.97310414425657	N
hsa-let-7f	NM_001415	2046	1	NA	0	1.34399241863481	2.97310414425657	N
hsa-let-7f	NM_001460	3648	1	NA	0	1.11334444439781	2.97310414425657	N
hsa-let-7f	NM_001482	989	1	NA	0	1.42112651950757	2.97310414425657	N
hsa-let-7f	NM_001621	2698	2	NA	0	1.28498364747723	2.97310414425657	N
hsa-let-7f	NM_001628	391	1	NA	0	0.900429357411134	2.97310414425657	N
hsa-let-7f	NM_001661	815	1	NA	0	0.992576360160366	2.97310414425657	N
hsa-let-7f	NM_001759	5341	1	NA	0	1.29697439676294	2.97310414425657	N
hsa-let-7f	NM_001873	722	1	NA	0	0.833064438988843	2.97310414425657	N
hsa-let-7f	NM_002015	3370	1	NA	0	1.10199677357941	2.97310414425657	N
hsa-let-7f	NM_002373	1784	1	NA	0	0.918053414135031	2.97310414425657	N
hsa-let-7f	NM_002393	919	1	NA	0	0.781111280113955	2.97310414425657	N
hsa-let-7f	NM_002428	1473	1	NA	0	0.889798147478256	2.97310414425657	N
hsa-let-7f	NM_002581	5760	1	NA	0	1.17072318987186	2.97310414425657	N
hsa-let-7f	NM_002599	1253	1	NA	0	1.20894616327488	2.97310414425657	N
hsa-let-7f	NM_002602	856	1	NA	0	0.869404820551542	2.97310414425657	N
hsa-let-7f	NM_002710	1137	1	NA	0	1.10899280076172	2.97310414425657	N
hsa-let-7f	NM_002737	6724	1	NA	0	0.91272363779451	2.97310414425657	N
hsa-let-7f	NM_002759	717	1	NA	0	0.81543964244934	2.97310414425657	N
hsa-let-7f	NM_002833	1666	1	NA	0	0.99861466610103	2.97310414425657	N
hsa-let-7f	NM_002858	1419	1	NA	0	1.30301166549082	2.97310414425657	N
hsa-let-7f	NM_002886	5231	1	NA	0	0.94504176889654	2.97310414425657	N
hsa-let-7f	NM_002890	1045	1	NA	0	1.25392407872172	2.97310414425657	N
hsa-let-7f	NM_002990	2625	1	NA	0	1.03518599184461	2.97310414425657	N
hsa-let-7f	NM_003047	1491	1	NA	0	0.885862689139766	2.97310414425657	N
hsa-let-7f	NM_003243	1309	1	NA	0	1.72715792062673	2.97310414425657	N
hsa-let-7f	NM_003270	1228	1	NA	0	1.55256105064979	2.97310414425657	N
hsa-let-7f	NM_003343	2346	1	NA	0	0.933777026605323	2.97310414425657	N
hsa-let-7f	NM_003387	2996	1	NA	0	1.01282505546962	2.97310414425657	N
hsa-let-7f	NM_003403	867	1	NA	0	1.55396068046161	2.97310414425657	N
hsa-let-7f	NM_003632	921	1	NA	0	1.01688039496262	2.97310414425657	N
hsa-let-7f	NM_003759	4329	1	NA	0	1.71411630323087	2.97310414425657	N
hsa-let-7f	NM_003901	2784	1	NA	0	1.03483445878242	2.97310414425657	N
hsa-let-7f	NM_003958	3992	1	NA	0	0.853078258105726	2.97310414425657	N
hsa-let-7f	NM_004063	1078	1	NA	0	0.907330461633571	2.97310414425657	N
hsa-let-7f	NM_004155	2907	2	NA	0	0.686104388756261	2.97310414425657	N
hsa-let-7f	NM_004171	9684	1	NA	0	0.709266641049709	2.97310414425657	N
hsa-let-7f	NM_004282	761	1	NA	0	0.710353967491698	2.97310414425657	N
hsa-let-7f	NM_004308	1983	1	NA	0	1.14214831047886	2.97310414425657	Y
hsa-let-7f	NM_004504	3093	1	NA	0	0.982616247994676	2.97310414425657	N
hsa-let-7f	NM_004521	483	1	NA	0	1.03849912455161	2.97310414425657	N
hsa-let-7f	NM_004584	859	1	NA	0	0.825906288170467	2.97310414425657	Y
hsa-let-7f	NM_004768	1196	1	NA	0	0.925092799431289	2.97310414425657	N
hsa-let-7f	NM_004855	233	1	NA	0	0.85228036461215	2.97310414425657	N
hsa-let-7f	NM_004872	487	1	NA	0	1.49692298679269	2.97310414425657	N
hsa-let-7f	NM_004891	284	1	NA	0	1.16237453319474	2.97310414425657	N
hsa-let-7f	NM_005014	897	1	NA	0	0.688963758462852	2.97310414425657	N
hsa-let-7f	NM_005020	613	1	NA	0	0.569927376732966	2.97310414425657	N
hsa-let-7f	NM_005180	1765	1	NA	0	1.12517546543756	2.97310414425657	Y
hsa-let-7f	NM_005229	1308	1	NA	0	0.662664252373831	2.97310414425657	N
hsa-let-7f	NM_005238	3630	1	NA	0	1.15978710260204	2.97310414425657	N
hsa-let-7f	NM_005335	519	1	NA	0	1.07892905237834	2.97310414425657	N
hsa-let-7f	NM_005347	1756	1	NA	0	0.945493863595898	2.97310414425657	Y
hsa-let-7f	NM_005375	1220	1	NA	0	1.21786143785465	2.97310414425657	N
hsa-let-7f	NM_005419	1817	1	NA	0	0.947632773773331	2.97310414425657	N
hsa-let-7f	NM_005424	464	1	NA	0	0.97959003289741	2.97310414425657	N
hsa-let-7f	NM_005482	685	1	NA	0	0.759383206650117	2.97310414425657	N
hsa-let-7f	NM_005491	2210	1	NA	0	0.89604929028484	2.97310414425657	N
hsa-let-7f	NM_005511	1114	1	NA	0	0.788509477103973	2.97310414425657	N
hsa-let-7f	NM_005512	2080	1	NA	0	1.14496222404711	2.97310414425657	N
hsa-let-7f	NM_005513	1595	1	NA	0	0.984593417787368	2.97310414425657	N
hsa-let-7f	NM_005546	2421	1	NA	0	1.15288610942932	2.97310414425657	N
hsa-let-7f	NM_005819	3543	1	NA	0	1.04728202407437	2.97310414425657	N
hsa-let-7f	NM_005941	4239	2	NA	0	0.89403300657983	2.97310414425657	N
hsa-let-7f	NM_006055	3240	1	NA	0	1.2293536519995	2.97310414425657	N
hsa-let-7f	NM_006108	2117	1	NA	0	2.12729483615032	2.97310414425657	N
hsa-let-7f	NM_006135	1505	1	NA	0	0.886682802883812	2.97310414425657	N
hsa-let-7f	NM_006241	2503	1	NA	0	1.38189691557638	2.97310414425657	N
hsa-let-7f	NM_006267	896	1	NA	0	1.10049302396359	2.97310414425657	N
hsa-let-7f	NM_006348	970	1	NA	0	1.02551599944568	2.97310414425657	N
hsa-let-7f	NM_006373	1500	1	NA	0	0.97471341129882	2.97310414425657	N
hsa-let-7f	NM_006625	1214	1	NA	0	1.08170717101886	2.97310414425657	N
hsa-let-7f	NM_006772	1783	1	NA	0	0.844810692701189	2.97310414425657	N
hsa-let-7f	NM_006785	2296	1	NA	0	0.857643507848422	2.97310414425657	N
hsa-let-7f	NM_006989	3127	1	NA	0	1.132020433714	2.97310414425657	N
hsa-let-7f	NM_007039	377	1	NA	0	1.03950737951712	2.97310414425657	N
hsa-let-7f	NM_012106	1366	1	NA	0	1.06147103198991	2.97310414425657	Y
hsa-let-7f	NM_012264	2178	1	NA	0	1.07365464031653	2.97310414425657	N
hsa-let-7f	NM_012288	5803	1	NA	0	1.16546041177490	2.97310414425657	N
hsa-let-7f	NM_012301	2258	1	NA	0	2.16324939622537	2.97310414425657	N
hsa-let-7f	NM_012461	768	2	NA	0	0.954548230699391	2.97310414425657	N
hsa-let-7f	NM_013262	1511	1	NA	0	1.10580729938507	2.97310414425657	N
hsa-let-7f	NM_013276	2298	1	NA	0	0.617902022178251	2.97310414425657	N
hsa-let-7f	NM_013446	1509	1	NA	0	0.936466960019027	2.97310414425657	N
hsa-let-7f	NM_014077	1106	1	NA	0	1.11461849689964	2.97310414425657	N
hsa-let-7f	NM_014289	1474	1	NA	0	0.788017732694174	2.97310414425657	N
hsa-let-7f	NM_014305	778	1	NA	0	1.02804256570579	2.97310414425657	N
hsa-let-7f	NM_014311	628	1	NA	0	1.01097687672853	2.97310414425657	N
hsa-let-7f	NM_014615	3673	1	NA	0	1.14452581220365	2.97310414425657	N
hsa-let-7f	NM_014679	1434	1	NA	0	1.1350847350817	2.97310414425657	N
hsa-let-7f	NM_014730	5337	1	NA	0	0.94944412167104	2.97310414425657	Y
hsa-let-7f	NM_014742	1830	1	NA	0	1.44387915361712	2.97310414425657	N
hsa-let-7f	NM_014835	2326	1	NA	0	0.924634436815017	2.97310414425657	N
hsa-let-7f	NM_014873	4913	1	NA	0	1.00110965069616	2.97310414425657	N
hsa-let-7f	NM_014880	2997	1	NA	0	1.14798198314480	2.97310414425657	N
hsa-let-7f	NM_014910	4603	1	NA	0	0.853196528061267	2.97310414425657	N
hsa-let-7f	NM_015044	3285	1	NA	0	0.982343846686512	2.97310414425657	N
hsa-let-7f	NM_015052	1412	1	NA	0	0.439245679254435	2.97310414425657	N
hsa-let-7f	NM_015093	1892	1	NA	0	1.06477234043834	2.97310414425657	N
hsa-let-7f	NM_015245	2820	1	NA	0	1.02676071288283	2.97310414425657	N
hsa-let-7f	NM_015257	4254	1	NA	0	1.35514760410335	2.97310414425657	N
hsa-let-7f	NM_015292	825	1	NA	0	1.17207915193004	2.97310414425657	Y
hsa-let-7f	NM_015355	2027	1	NA	0	1.03390239841756	2.97310414425657	N
hsa-let-7f	NM_015458	5373	1	NA	0	1.97191860125907	2.97310414425657	N
hsa-let-7f	NM_015470	2138	1	NA	0	1.22641733987382	2.97310414425657	N
hsa-let-7f	NM_015635	2282	1	NA	0	0.88794978669182	2.97310414425657	N
hsa-let-7f	NM_015975	1887	1	NA	0	1.12039698016734	2.97310414425657	N
hsa-let-7f	NM_016057	1329	1	NA	0	0.984221542889903	2.97310414425657	N
hsa-let-7f	NM_016076	3258	2	NA	0	1.46155082569704	2.97310414425657	N
hsa-let-7f	NM_016138	1877	1	NA	0	1.02079983427746	2.97310414425657	N
hsa-let-7f	NM_016526	2567	1	NA	0	1.29752289914288	2.97310414425657	N
hsa-let-7f	NM_016617	2232	1	NA	0	1.02822072734335	2.97310414425657	N
hsa-let-7f	NM_017548	2246	1	NA	0	1.60848223262806	2.97310414425657	N
hsa-let-7f	NM_017582	1896	1	NA	0	1.21074915830540	2.97310414425657	N
hsa-let-7f	NM_017651	1668	1	NA	0	0.952439923136179	2.97310414425657	N
hsa-let-7f	NM_017719	2580	1	NA	0	1.32028556104636	2.97310414425657	N
hsa-let-7f	NM_017736	3216	1	NA	0	1.05442026279741	2.97310414425657	N
hsa-let-7f	NM_017952	4605	2	NA	0	1.09020542163229	2.97310414425657	N
hsa-let-7f	NM_018128	1518	1	NA	0	0.848360879229853	2.97310414425657	N
hsa-let-7f	NM_018215	2085	1	NA	0	0.824462053983028	2.97310414425657	N
hsa-let-7f	NM_018698	1996	1	NA	0	0.942980602835901	2.97310414425657	N
hsa-let-7f	NM_018947	5055	1	NA	0	1.02957576519262	2.97310414425657	N
hsa-let-7f	NM_019903	1957	1	NA	0	2.7306984374511	2.97310414425657	N
hsa-let-7f	NM_020408	1021	1	NA	0	1.14440681966374	2.97310414425657	N
hsa-let-7f	NM_020424	904	1	NA	0	1.74291232700588	2.97310414425657	N
hsa-let-7f	NM_020440	3383	1	NA	0	1.01427579953967	2.97310414425657	N
hsa-let-7f	NM_020447	1687	1	NA	0	1.07262441695616	2.97310414425657	N
hsa-let-7f	NM_020456	2367	1	NA	0	0.751997619462076	2.97310414425657	N
hsa-let-7f	NM_020772	2911	1	NA	0	0.900563555375555	2.97310414425657	N
hsa-let-7f	NM_021183	2597	1	NA	0	1.18762140420073	2.97310414425657	N
hsa-let-7f	NM_021188	588	1	NA	0	1.18115639312499	2.97310414425657	N
hsa-let-7f	NM_021630	398	1	NA	0	1.43938247675557	2.97310414425657	N
hsa-let-7f	NM_022073	1717	1	NA	0	0.858833278702975	2.97310414425657	N
hsa-let-7f	NM_022482	2616	1	NA	0	0.871154192142256	2.97310414425657	N
hsa-let-7f	NM_022763	3222	1	NA	0	1.34560036309440	2.97310414425657	N
hsa-let-7f	NM_024033	842	1	NA	0	1.32578790820981	2.97310414425657	N
hsa-let-7f	NM_024039	1338	1	NA	0	0.994091118124243	2.97310414425657	N
hsa-let-7f	NM_024529	1214	1	NA	0	1.05288655559948	2.97310414425657	N
hsa-let-7f	NM_024620	1563	1	NA	0	1.01874995809481	2.97310414425657	N
hsa-let-7f	NM_024725	889	1	NA	0	1.16340225046073	2.97310414425657	N
hsa-let-7f	NM_024946	1096	1	NA	0	0.79965521689815	2.97310414425657	N
hsa-let-7f	NM_025083	2070	1	NA	0	0.998002268511226	2.97310414425657	N
hsa-let-7f	NM_025160	4359	1	NA	0	0.828113258908093	2.97310414425657	N
hsa-let-7f	NM_030627	4192	2	NA	0	1.50196375653092	2.97310414425657	N
hsa-let-7f	NM_030820	1087	1	NA	0	1.49174402669147	2.97310414425657	N
hsa-let-7f	NM_030971	1695	1	NA	0	0.798741179734295	2.97310414425657	N
hsa-let-7f	NM_032552	1983	1	NA	0	1.00978629351636	2.97310414425657	N
hsa-let-7f	NM_032833	2742	1	NA	0	0.869826760756688	2.97310414425657	N
hsa-let-7f	NM_033089	1537	1	NA	0	1.42874653538025	2.97310414425657	N
hsa-let-7f	NM_033133	3812	1	NA	0	1.05837434777505	2.97310414425657	N
hsa-let-7f	NM_052966	3938	1	NA	0	1.37530347555790	2.97310414425657	N
hsa-let-7f	NM_053055	1322	1	NA	0	0.770838214237245	2.97310414425657	N
hsa-let-7f	NM_139169	2362	1	NA	0	1.06540355503523	2.97310414425657	N
hsa-let-7f	NM_147202	2827	1	NA	0	0.984743572229119	2.97310414425657	N
hsa-let-7f	NM_152330	2438	1	NA	0	0.8515127280681	2.97310414425657	N
hsa-let-7f	NM_152407	3301	1	NA	0	0.949506643658545	2.97310414425657	N
hsa-let-7f	NM_152729	1730	1	NA	0	0.837522584744648	2.97310414425657	N
hsa-let-7f	NM_173468	6119	1	NA	0	1.27447228457050	2.97310414425657	N
hsa-let-7f	NM_173582	6354	1	NA	0	1.07653856327749	2.97310414425657	N
hsa-let-7f	NM_178835	899	1	NA	0	0.89035340562375	2.97310414425657	N
hsa-let-7f	NM_198148	1176	1	NA	0	1.11577799157332	2.97310414425657	N
hsa-let-7f	NM_198682	1425	1	NA	0	0.823117331612207	2.97310414425657	N
hsa-let-7f	NM_207418	1095	1	NA	0	0.499117017921253	2.97310414425657	N
hsa-let-7f	XM_047357	1452	1	NA	0	1.06710711535474	2.97310414425657	N
hsa-let-7f	XM_059929	4608	1	NA	0	0.891557653901657	2.97310414425657	N
hsa-let-7f	XM_376062	5735	1	NA	0	1.00486382042379	2.97310414425657	N
hsa-let-7g	NM_000103	1354	1	NA	0	1.10941566373903	3.4113197782427	N
hsa-let-7g	NM_000124	153	1	NA	0	0.70466037757101	3.4113197782427	N
hsa-let-7g	NM_000138	1000	1	NA	0	0.894714932621728	3.4113197782427	N
hsa-let-7g	NM_000212	2507	2	NA	0	0.587312398750228	3.4113197782427	N
hsa-let-7g	NM_000223	358	1	NA	0	0.685676508042705	3.4113197782427	N
hsa-let-7g	NM_000230	2866	1	NA	0	0.691116103264291	3.4113197782427	N
hsa-let-7g	NM_000391	1781	1	NA	0	1.51157231451284	3.4113197782427	N
hsa-let-7g	NM_000397	2539	1	NA	0	1.22128084521101	3.4113197782427	N
hsa-let-7g	NM_000416	546	1	NA	0	1.21314332031529	3.4113197782427	N
hsa-let-7g	NM_000486	3321	1	NA	0	0.774968727901201	3.4113197782427	N
hsa-let-7g	NM_000492	1557	1	NA	0	0.731342952224559	3.4113197782427	N
hsa-let-7g	NM_000629	4278	1	NA	0	0.727364288269573	3.4113197782427	N
hsa-let-7g	NM_000903	1585	1	NA	0	1.09505247079357	3.4113197782427	N
hsa-let-7g	NM_000991	3787	1	NA	0	1.13256982672718	3.4113197782427	N
hsa-let-7g	NM_001002880	630	1	NA	0	1.43713939255875	3.4113197782427	N
hsa-let-7g	NM_001007237	2903	1	NA	0	0.882886568304302	3.4113197782427	N
hsa-let-7g	NM_001010850	1102	1	NA	0	0.95194491602909	3.4113197782427	N
hsa-let-7g	NM_001011713	1648	1	NA	0	0.984559294971098	3.4113197782427	N
hsa-let-7g	NM_001024732	1149	1	NA	0	0.701305525507203	3.4113197782427	N
hsa-let-7g	NM_001029863	3344	1	NA	0	1.10175236997953	3.4113197782427	N
hsa-let-7g	NM_001030006	2727	1	NA	0	0.811689580977279	3.4113197782427	N
hsa-let-7g	NM_001032282	1356	1	NA	0	0.716108451988046	3.4113197782427	N
hsa-let-7g	NM_001046	3088	1	NA	0	1.13068730280346	3.4113197782427	N
hsa-let-7g	NM_001050	1526	1	NA	0	1.08933674416169	3.4113197782427	N
hsa-let-7g	NM_001074	251	1	NA	0	0.994208263773515	3.4113197782427	N
hsa-let-7g	NM_001092	2610	1	NA	0	1.07915343269603	3.4113197782427	N
hsa-let-7g	NM_001114	2645	1	NA	0	0.875603726718365	3.4113197782427	N
hsa-let-7g	NM_001218	2771	1	NA	0	0.916317831816804	3.4113197782427	N
hsa-let-7g	NM_001233	2451	1	NA	0	1.36632434637651	3.4113197782427	N
hsa-let-7g	NM_001621	2698	1	NA	0	1.28498364747723	3.4113197782427	N
hsa-let-7g	NM_001628	391	1	NA	0	0.946142899001303	3.4113197782427	N
hsa-let-7g	NM_001668	2333	1	NA	0	0.734482488687901	3.4113197782427	N
hsa-let-7g	NM_001957	2337	1	NA	0	0.850480462885735	3.4113197782427	N
hsa-let-7g	NM_002015	3370	1	NA	0	1.24325738428129	3.4113197782427	N
hsa-let-7g	NM_002055	1722	1	NA	0	1.02629821448837	3.4113197782427	N
hsa-let-7g	NM_002080	1066	1	NA	0	1.17015528922177	3.4113197782427	Y
hsa-let-7g	NM_002199	996	1	NA	0	2.25761581591018	3.4113197782427	N
hsa-let-7g	NM_002468	1748	2	NA	0	0.998164845929725	3.4113197782427	N
hsa-let-7g	NM_002537	1906	1	NA	0	1.1832459630853	3.4113197782427	N
hsa-let-7g	NM_002581	5760	1	NA	0	1.00448080824829	3.4113197782427	N
hsa-let-7g	NM_002778	1154	1	NA	0	1.11883710103571	3.4113197782427	N
hsa-let-7g	NM_002890	1045	1	NA	0	1.21938186915135	3.4113197782427	N
hsa-let-7g	NM_002928	1689	1	NA	0	0.579025985508891	3.4113197782427	N
hsa-let-7g	NM_003104	1424	1	NA	0	1.16628065341172	3.4113197782427	N
hsa-let-7g	NM_003270	1228	1	NA	0	1.09277773910095	3.4113197782427	N
hsa-let-7g	NM_003288	1607	1	NA	0	1.13188312710677	3.4113197782427	N
hsa-let-7g	NM_003343	2346	1	NA	0	0.980677035659367	3.4113197782427	N
hsa-let-7g	NM_003347	2365	1	NA	0	0.90334563658892	3.4113197782427	N
hsa-let-7g	NM_003387	2996	1	NA	0	1.87254449486898	3.4113197782427	N
hsa-let-7g	NM_003420	875	1	NA	0	0.68148320136886	3.4113197782427	N
hsa-let-7g	NM_003506	1371	1	NA	0	1.07523350553764	3.4113197782427	N
hsa-let-7g	NM_003640	1610	1	NA	0	1.38914769917954	3.4113197782427	N
hsa-let-7g	NM_003845	137	1	NA	0	1.73039331873822	3.4113197782427	N
hsa-let-7g	NM_003901	2784	1	NA	0	0.924695325056236	3.4113197782427	N
hsa-let-7g	NM_003958	3992	1	NA	0	0.828716182876005	3.4113197782427	N
hsa-let-7g	NM_004308	1983	1	NA	0	1.16239467578502	3.4113197782427	Y
hsa-let-7g	NM_004423	2771	1	NA	0	0.933550518362413	3.4113197782427	N
hsa-let-7g	NM_004438	3361	1	NA	0	1.17653969815046	3.4113197782427	N
hsa-let-7g	NM_004450	429	1	NA	0	1.54472497334547	3.4113197782427	Y
hsa-let-7g	NM_004504	3093	1	NA	0	0.982616247994676	3.4113197782427	N
hsa-let-7g	NM_004521	483	1	NA	0	0.94888160901028	3.4113197782427	N
hsa-let-7g	NM_004523	1597	1	NA	0	0.810031546699712	3.4113197782427	N
hsa-let-7g	NM_004537	1608	1	NA	0	1.24724942133160	3.4113197782427	N
hsa-let-7g	NM_004660	2362	1	NA	0	0.868591656644234	3.4113197782427	N
hsa-let-7g	NM_004797	3773	1	NA	0	0.75082573220938	3.4113197782427	N
hsa-let-7g	NM_005020	613	1	NA	0	0.56007813001413	3.4113197782427	N
hsa-let-7g	NM_005438	690	1	NA	0	0.907770807939535	3.4113197782427	N
hsa-let-7g	NM_005792	584	1	NA	0	1.01511980139443	3.4113197782427	N
hsa-let-7g	NM_005829	1975	1	NA	0	0.900001929793512	3.4113197782427	N
hsa-let-7g	NM_005941	4239	1	NA	0	0.923510327571693	3.4113197782427	N
hsa-let-7g	NM_006007	1495	1	NA	0	1.68137322007778	3.4113197782427	N
hsa-let-7g	NM_006055	3240	1	NA	0	1.11961288865424	3.4113197782427	N
hsa-let-7g	NM_006267	896	1	NA	0	1.22667239270767	3.4113197782427	N
hsa-let-7g	NM_006282	4790	1	NA	0	1.00517730264713	3.4113197782427	N
hsa-let-7g	NM_006286	1019	1	NA	0	1.07553166489851	3.4113197782427	N
hsa-let-7g	NM_006329	837	1	NA	0	1.44979608673181	3.4113197782427	N
hsa-let-7g	NM_006373	1500	1	NA	0	1.16938500751337	3.4113197782427	N
hsa-let-7g	NM_006410	597	1	NA	0	0.914534816636918	3.4113197782427	N
hsa-let-7g	NM_006521	1465	1	NA	0	0.91897657987401	3.4113197782427	N
hsa-let-7g	NM_006598	1983	1	NA	0	1.26186712317840	3.4113197782427	N
hsa-let-7g	NM_006625	1214	1	NA	0	1.28391527251271	3.4113197782427	N
hsa-let-7g	NM_006749	1357	1	NA	0	0.978131269990864	3.4113197782427	N
hsa-let-7g	NM_006763	2170	1	NA	0	1.28990963431881	3.4113197782427	N
hsa-let-7g	NM_007027	607	1	NA	0	0.955614069597132	3.4113197782427	N
hsa-let-7g	NM_012287	4589	1	NA	0	0.948224122292167	3.4113197782427	N
hsa-let-7g	NM_012301	2258	1	NA	0	2.00624806392209	3.4113197782427	N
hsa-let-7g	NM_012329	1721	1	NA	0	1.00455043596539	3.4113197782427	N
hsa-let-7g	NM_013233	1476	1	NA	0	1.50598771357632	3.4113197782427	N
hsa-let-7g	NM_013322	1770	1	NA	0	0.697396002660024	3.4113197782427	N
hsa-let-7g	NM_013446	1509	1	NA	0	1.07538257488466	3.4113197782427	N
hsa-let-7g	NM_014077	1106	1	NA	0	1.16772454787130	3.4113197782427	N
hsa-let-7g	NM_014319	2043	1	NA	0	1.24893638962787	3.4113197782427	N
hsa-let-7g	NM_014445	1972	1	NA	0	1.05650529661167	3.4113197782427	N
hsa-let-7g	NM_014636	4395	1	NA	0	1.30359886402118	3.4113197782427	N
hsa-let-7g	NM_014730	5337	1	NA	0	0.868350865283401	3.4113197782427	Y
hsa-let-7g	NM_014733	1528	1	NA	0	1.88132617779545	3.4113197782427	N
hsa-let-7g	NM_014873	4913	1	NA	0	1.02733022780590	3.4113197782427	N
hsa-let-7g	NM_014874	1950	1	NA	0	0.947182939018899	3.4113197782427	Y
hsa-let-7g	NM_014904	4080	1	NA	0	1.13839402907488	3.4113197782427	N
hsa-let-7g	NM_015052	1412	1	NA	0	0.49207495670293	3.4113197782427	N
hsa-let-7g	NM_015094	4716	1	NA	0	0.712395347671089	3.4113197782427	N
hsa-let-7g	NM_015141	2838	1	NA	0	1.31950791077289	3.4113197782427	N
hsa-let-7g	NM_015359	3002	1	NA	0	1.16358773931366	3.4113197782427	N
hsa-let-7g	NM_015932	851	1	NA	0	1.23486214998344	3.4113197782427	N
hsa-let-7g	NM_015975	1887	1	NA	0	1.06070612184541	3.4113197782427	N
hsa-let-7g	NM_016023	2249	1	NA	0	0.971374823780224	3.4113197782427	N
hsa-let-7g	NM_016072	2471	1	NA	0	0.83676824031855	3.4113197782427	N
hsa-let-7g	NM_016274	119	1	NA	0	1.11477302654428	3.4113197782427	N
hsa-let-7g	NM_016302	883	1	NA	0	0.88530716332922	3.4113197782427	N
hsa-let-7g	NM_016353	2531	1	NA	0	1.35788377439956	3.4113197782427	N
hsa-let-7g	NM_017550	1178	1	NA	0	0.836832043141002	3.4113197782427	N
hsa-let-7g	NM_017644	5233	1	NA	0	0.995711708573473	3.4113197782427	N
hsa-let-7g	NM_017860	964	1	NA	0	1.02729462387032	3.4113197782427	N
hsa-let-7g	NM_017988	978	1	NA	0	1.21955092308993	3.4113197782427	N
hsa-let-7g	NM_018045	3291	1	NA	0	1.3632498531034	3.4113197782427	N
hsa-let-7g	NM_018189	1640	1	NA	0	0.63391002989666	3.4113197782427	N
hsa-let-7g	NM_018215	2085	1	NA	0	0.781181668545825	3.4113197782427	N
hsa-let-7g	NM_018243	4130	1	NA	0	1.59814687187656	3.4113197782427	N
hsa-let-7g	NM_018326	911	1	NA	0	1.39759853393754	3.4113197782427	N
hsa-let-7g	NM_018364	4159	1	NA	0	0.89713686433787	3.4113197782427	N
hsa-let-7g	NM_018384	585	1	NA	0	1.21053936964137	3.4113197782427	N
hsa-let-7g	NM_019111	421	1	NA	0	1.14657839525964	3.4113197782427	N
hsa-let-7g	NM_019116	3799	1	NA	0	0.979114848138689	3.4113197782427	N
hsa-let-7g	NM_020457	713	1	NA	0	0.808909382538833	3.4113197782427	N
hsa-let-7g	NM_020772	2911	1	NA	0	0.909408251800733	3.4113197782427	N
hsa-let-7g	NM_020940	2981	1	NA	0	1.41514511428446	3.4113197782427	N
hsa-let-7g	NM_020946	1778	1	NA	0	0.818866401673121	3.4113197782427	N
hsa-let-7g	NM_020951	2491	1	NA	0	0.918658142045597	3.4113197782427	N
hsa-let-7g	NM_020960	5060	1	NA	0	1.01402976454135	3.4113197782427	N
hsa-let-7g	NM_021183	2597	1	NA	0	1.03608689162979	3.4113197782427	N
hsa-let-7g	NM_021188	588	1	NA	0	0.983570247557904	3.4113197782427	N
hsa-let-7g	NM_021252	2138	1	NA	0	1.23362165870848	3.4113197782427	N
hsa-let-7g	NM_022763	3222	1	NA	0	1.34560036309440	3.4113197782427	N
hsa-let-7g	NM_022818	1677	1	NA	0	1.65789196729189	3.4113197782427	N
hsa-let-7g	NM_022916	724	1	NA	0	0.801625329399393	3.4113197782427	N
hsa-let-7g	NM_024626	892	1	NA	0	0.965287097243957	3.4113197782427	N
hsa-let-7g	NM_025125	1698	1	NA	0	0.971893407562731	3.4113197782427	N
hsa-let-7g	NM_032552	1983	1	NA	0	1.13158895474122	3.4113197782427	N
hsa-let-7g	NM_032932	6522	1	NA	0	0.884172641792053	3.4113197782427	N
hsa-let-7g	NM_033089	1537	1	NA	0	1.43470089834398	3.4113197782427	N
hsa-let-7g	NM_053055	1322	1	NA	0	0.685272643500277	3.4113197782427	N
hsa-let-7g	NM_133646	5626	1	NA	0	2.44435698791011	3.4113197782427	N
hsa-let-7g	NM_145185	2061	1	NA	0	0.791178430348743	3.4113197782427	N
hsa-let-7g	NM_152261	2603	1	NA	0	1.01466254658088	3.4113197782427	N
hsa-let-7g	NM_152371	2053	1	NA	0	1.42732611602595	3.4113197782427	N
hsa-let-7g	NM_152407	3301	1	NA	0	0.980167353011025	3.4113197782427	N
hsa-let-7g	NM_152726	564	1	NA	0	1.49955038741411	3.4113197782427	N
hsa-let-7g	NM_152793	5211	1	NA	0	1.92247521667211	3.4113197782427	N
hsa-let-7g	NM_153712	3312	1	NA	0	1.59571167689545	3.4113197782427	N
hsa-let-7g	NM_172069	2470	1	NA	0	1.20105315350189	3.4113197782427	N
hsa-let-7g	NM_172217	4614	1	NA	0	0.936369598665591	3.4113197782427	N
hsa-let-7g	NM_172240	1442	1	NA	0	1.28725689701886	3.4113197782427	N
hsa-let-7g	NM_175061	2297	1	NA	0	1.07519624142974	3.4113197782427	N
hsa-let-7g	NM_175862	1675	1	NA	0	0.686984760042361	3.4113197782427	N
hsa-let-7g	NM_182501	3363	1	NA	0	0.914116533550101	3.4113197782427	N
hsa-let-7g	NM_182752	1540	1	NA	0	1.67029161063641	3.4113197782427	N
hsa-let-7g	NM_198148	1176	1	NA	0	1.14857892865173	3.4113197782427	N
hsa-let-7g	NM_198682	1425	1	NA	0	0.89817906444173	3.4113197782427	N
hsa-let-7g	NM_199133	1133	1	NA	0	1.03846313353828	3.4113197782427	N
hsa-let-7g	XM_034872	2528	1	NA	0	1.29324893188749	3.4113197782427	N
hsa-let-7g	XM_117294	3266	1	NA	0	1.05474920489046	3.4113197782427	N
hsa-let-7g	XM_376062	5735	1	NA	0	0.758594070468865	3.4113197782427	N
hsa-let-7i	NM_000088	1407	1	NA	0	0.883437513437182	3.31337156995534	N
hsa-let-7i	NM_000089	839	1	NA	0	1.48791282172356	3.31337156995534	N
hsa-let-7i	NM_000104	3124	1	NA	0	1.44508063814850	3.31337156995534	N
hsa-let-7i	NM_000140	2407	1	NA	0	0.858148958935882	3.31337156995534	N
hsa-let-7i	NM_000148	2173	2	NA	0	0.823191505343521	3.31337156995534	N
hsa-let-7i	NM_000212	2507	1	NA	0	0.709143745155007	3.31337156995534	N
hsa-let-7i	NM_000230	2866	1	NA	0	0.977419640607213	3.31337156995534	N
hsa-let-7i	NM_000235	1286	1	NA	0	1.66497440559933	3.31337156995534	N
hsa-let-7i	NM_000270	439	1	NA	0	1.22641733987382	3.31337156995534	N
hsa-let-7i	NM_000303	1513	1	NA	0	0.793971980359406	3.31337156995534	N
hsa-let-7i	NM_000321	1815	1	NA	0	0.92203920481008	3.31337156995534	N
hsa-let-7i	NM_000332	7273	1	NA	0	1.25810296557862	3.31337156995534	N
hsa-let-7i	NM_000391	1781	1	NA	0	1.23824775044902	3.31337156995534	N
hsa-let-7i	NM_000397	2539	1	NA	0	0.972203342951817	3.31337156995534	N
hsa-let-7i	NM_000411	3372	1	NA	0	1.07500994026115	3.31337156995534	N
hsa-let-7i	NM_000428	2715	1	NA	0	1.21507890260106	3.31337156995534	N
hsa-let-7i	NM_000429	1976	1	NA	0	0.98009941534187	3.31337156995534	N
hsa-let-7i	NM_000430	3793	1	NA	0	1.25692624801379	3.31337156995534	N
hsa-let-7i	NM_000436	1679	1	NA	0	1.06684456754590	3.31337156995534	N
hsa-let-7i	NM_000437	1165	1	NA	0	0.76172914408047	3.31337156995534	N
hsa-let-7i	NM_000449	1546	1	NA	0	0.973329374158238	3.31337156995534	N
hsa-let-7i	NM_000486	3321	1	NA	0	0.986595081393925	3.31337156995534	N
hsa-let-7i	NM_000492	1557	1	NA	0	0.84505960007554	3.31337156995534	N
hsa-let-7i	NM_000539	1625	1	NA	0	1.22073495709134	3.31337156995534	N
hsa-let-7i	NM_000584	1265	2	NA	0	1.07204093873833	3.31337156995534	N
hsa-let-7i	NM_000588	412	1	NA	0	1.00385437592686	3.31337156995534	N
hsa-let-7i	NM_000593	392	1	NA	0	0.930188494246695	3.31337156995534	N
hsa-let-7i	NM_000598	1612	1	NA	0	0.953913265264358	3.31337156995534	N
hsa-let-7i	NM_000600	424	1	NA	0	0.945117102998339	3.31337156995534	N
hsa-let-7i	NM_000602	1592	1	NA	0	0.922838437095059	3.31337156995534	N
hsa-let-7i	NM_000616	1555	1	NA	0	1.01841459506708	3.31337156995534	N
hsa-let-7i	NM_000617	2329	1	NA	0	0.726759535207383	3.31337156995534	N
hsa-let-7i	NM_000618	6632	3	NA	0	1.0724794468686	3.31337156995534	N
hsa-let-7i	NM_000735	252	1	NA	0	0.975423070359579	3.31337156995534	N
hsa-let-7i	NM_000748	675	1	NA	0	1.08308765054463	3.31337156995534	N
hsa-let-7i	NM_000767	1569	1	NA	0	0.505052406064447	3.31337156995534	N
hsa-let-7i	NM_000812	410	1	NA	0	0.685011446151281	3.31337156995534	N
hsa-let-7i	NM_000856	419	1	NA	0	1.07616552808834	3.31337156995534	N
hsa-let-7i	NM_000875	840	1	NA	0	1.06991782890028	3.31337156995534	N
hsa-let-7i	NM_000891	3730	1	NA	0	0.948355583179512	3.31337156995534	N
hsa-let-7i	NM_000916	2569	1	NA	0	0.924759422273396	3.31337156995534	N
hsa-let-7i	NM_000919	662	1	NA	0	1.22395456155962	3.31337156995534	N
hsa-let-7i	NM_000928	102	1	NA	0	0.881709310995098	3.31337156995534	N
hsa-let-7i	NM_000952	666	1	NA	0	1.28178118668463	3.31337156995534	N
hsa-let-7i	NM_000963	2516	1	NA	0	0.782086453478982	3.31337156995534	N
hsa-let-7i	NM_001001323	3238	1	NA	0	1.21259686695877	3.31337156995534	N
hsa-let-7i	NM_001004317	4548	1	NA	0	1.20013774526043	3.31337156995534	N
hsa-let-7i	NM_001007225	1797	1	NA	0	0.9731269970471	3.31337156995534	N
hsa-let-7i	NM_001007237	2903	1	NA	0	0.730071668388226	3.31337156995534	N
hsa-let-7i	NM_001008222	1449	1	NA	0	2.04216579865523	3.31337156995534	N
hsa-let-7i	NM_001008938	505	1	NA	0	0.854232089850239	3.31337156995534	N
hsa-let-7i	NM_001011546	861	1	NA	0	1.29993996774952	3.31337156995534	N
hsa-let-7i	NM_001017368	2872	1	NA	0	0.836014575319519	3.31337156995534	N
hsa-let-7i	NM_001017405	986	1	NA	0	1.31177474055734	3.31337156995534	N
hsa-let-7i	NM_001017979	800	1	NA	0	1.73959323076146	3.31337156995534	N
hsa-let-7i	NM_001024455	2285	1	NA	0	0.92697349917583	3.31337156995534	N
hsa-let-7i	NM_001024847	2553	1	NA	0	1.61468192782429	3.31337156995534	N
hsa-let-7i	NM_001025	2800	1	NA	0	1.15168805272508	3.31337156995534	N
hsa-let-7i	NM_001029863	3344	1	NA	0	1.21087504895466	3.31337156995534	N
hsa-let-7i	NM_001030007	4058	1	NA	0	1.28098181933212	3.31337156995534	N
hsa-let-7i	NM_001031812	2375	2	NA	0	1.06962122580948	3.31337156995534	N
hsa-let-7i	NM_001032296	1031	1	NA	0	1.33938897698527	3.31337156995534	N
hsa-let-7i	NM_001033047	2692	2	NA	0	1.04027142367397	3.31337156995534	N
hsa-let-7i	NM_001042	1429	1	NA	0	0.860889513956834	3.31337156995534	N
hsa-let-7i	NM_001047	1315	1	NA	0	0.960861234327189	3.31337156995534	N
hsa-let-7i	NM_001066	2207	1	NA	0	1.00862507703939	3.31337156995534	N
hsa-let-7i	NM_001096	981	1	NA	0	0.99819944028663	3.31337156995534	N
hsa-let-7i	NM_001114	2645	1	NA	0	1.26536184551123	3.31337156995534	N
hsa-let-7i	NM_001117	1407	1	NA	0	0.766708457872929	3.31337156995534	N
hsa-let-7i	NM_001131	1063	1	NA	0	0.864956809170917	3.31337156995534	N
hsa-let-7i	NM_001146	2373	1	NA	0	0.938611472876994	3.31337156995534	N
hsa-let-7i	NM_001167	6791	1	NA	0	1.49764947458895	3.31337156995534	N
hsa-let-7i	NM_001211	384	1	NA	0	0.875512693112754	3.31337156995534	N
hsa-let-7i	NM_001233	2451	1	NA	0	1.14072418069585	3.31337156995534	N
hsa-let-7i	NM_001259	10237	1	NA	0	0.877973925716046	3.31337156995534	N
hsa-let-7i	NM_001273	608	1	NA	0	0.749915527069943	3.31337156995534	Y
hsa-let-7i	NM_001304	3867	1	NA	0	1.65015323396912	3.31337156995534	N
hsa-let-7i	NM_001310	3109	1	NA	0	1.21798806802083	3.31337156995534	N
hsa-let-7i	NM_001336	464	1	NA	0	0.948519934918756	3.31337156995534	N
hsa-let-7i	NM_001415	2046	1	NA	0	1.28694910464376	3.31337156995534	N
hsa-let-7i	NM_001440	2819	1	NA	0	0.96540084857085	3.31337156995534	Y
hsa-let-7i	NM_001444	206	1	NA	0	0.983137425888362	3.31337156995534	N
hsa-let-7i	NM_001449	1347	1	NA	0	1.7612442542458	3.31337156995534	N
hsa-let-7i	NM_001457	1492	1	NA	0	1.18396382390877	3.31337156995534	N
hsa-let-7i	NM_001463	862	1	NA	0	1.58046600066428	3.31337156995534	N
hsa-let-7i	NM_001610	814	1	NA	0	0.900750841774232	3.31337156995534	N
hsa-let-7i	NM_001621	2698	1	NA	0	1.20923949102290	3.31337156995534	N
hsa-let-7i	NM_001661	815	1	NA	0	1.01424064802827	3.31337156995534	N
hsa-let-7i	NM_001759	5341	2	NA	0	1.44346387273179	3.31337156995534	N
hsa-let-7i	NM_001772	345	1	NA	0	0.867208017589544	3.31337156995534	N
hsa-let-7i	NM_001806	3008	2	NA	0	0.936174906324677	3.31337156995534	N
hsa-let-7i	NM_001858	5179	1	NA	0	1.0821871381276	3.31337156995534	N
hsa-let-7i	NM_001860	1203	1	NA	0	0.79694385804376	3.31337156995534	N
hsa-let-7i	NM_001935	1051	1	NA	0	0.869525354006118	3.31337156995534	N
hsa-let-7i	NM_001945	1472	1	NA	0	1.09035656667147	3.31337156995534	N
hsa-let-7i	NM_001977	709	1	NA	0	0.97758902920022	3.31337156995534	N
hsa-let-7i	NM_002009	2823	1	NA	0	0.879039560911787	3.31337156995534	N
hsa-let-7i	NM_002010	615	1	NA	0	0.922167035445456	3.31337156995534	N
hsa-let-7i	NM_002084	881	1	NA	0	1.41980224486773	3.31337156995534	N
hsa-let-7i	NM_002209	1532	1	NA	0	0.92684500226928	3.31337156995534	N
hsa-let-7i	NM_002227	37	1	NA	0	0.664204775186726	3.31337156995534	Y
hsa-let-7i	NM_002267	2490	1	NA	0	1.16550080425477	3.31337156995534	N
hsa-let-7i	NM_002428	1473	1	NA	0	0.936045133920656	3.31337156995534	N
hsa-let-7i	NM_002437	464	1	NA	0	0.863100223202516	3.31337156995534	N
hsa-let-7i	NM_002438	711	1	NA	0	1.14100095567989	3.31337156995534	N
hsa-let-7i	NM_002480	1520	1	NA	0	1.45054997422538	3.31337156995534	N
hsa-let-7i	NM_002576	1268	1	NA	0	0.957138761390896	3.31337156995534	N
hsa-let-7i	NM_002581	5760	2	NA	0	0.950165019660894	3.31337156995534	N
hsa-let-7i	NM_002586	1646	1	NA	0	0.957370992871463	3.31337156995534	N
hsa-let-7i	NM_002599	1253	1	NA	0	1.13768408339103	3.31337156995534	N
hsa-let-7i	NM_002657	3947	1	NA	0	1.01942101549089	3.31337156995534	N
hsa-let-7i	NM_002670	1652	1	NA	0	1.80175144202255	3.31337156995534	N
hsa-let-7i	NM_002710	1137	1	NA	0	1.14381204250733	3.31337156995534	N
hsa-let-7i	NM_002714	1165	1	NA	0	0.720839512937683	3.31337156995534	Y
hsa-let-7i	NM_002727	707	1	NA	0	0.848810848316997	3.31337156995534	N
hsa-let-7i	NM_002737	6724	1	NA	0	1.13910441778407	3.31337156995534	N
hsa-let-7i	NM_002748	1271	1	NA	0	0.988491181093209	3.31337156995534	N
hsa-let-7i	NM_002759	717	1	NA	0	0.889150783952837	3.31337156995534	N
hsa-let-7i	NM_002811	571	1	NA	0	1.03316809660455	3.31337156995534	N
hsa-let-7i	NM_002835	789	1	NA	0	1.06925058757144	3.31337156995534	N
hsa-let-7i	NM_002848	1328	1	NA	0	0.863938187400277	3.31337156995534	N
hsa-let-7i	NM_002858	1419	1	NA	0	1.57063723009927	3.31337156995534	N
hsa-let-7i	NM_002874	2533	1	NA	0	1.03727612959296	3.31337156995534	N
hsa-let-7i	NM_002881	1464	1	NA	0	1.10810915347656	3.31337156995534	N
hsa-let-7i	NM_002886	5231	1	NA	0	0.893847116970477	3.31337156995534	N
hsa-let-7i	NM_002930	285	1	NA	0	1.10003543694066	3.31337156995534	N
hsa-let-7i	NM_002990	2625	1	NA	0	0.999127015825092	3.31337156995534	N
hsa-let-7i	NM_003022	1340	1	NA	0	1.02254901559552	3.31337156995534	N
hsa-let-7i	NM_003023	5353	1	NA	0	1.56738000733755	3.31337156995534	N
hsa-let-7i	NM_003043	2469	1	NA	0	0.922454719176016	3.31337156995534	N
hsa-let-7i	NM_003107	2693	1	NA	0	0.884282963793436	3.31337156995534	N
hsa-let-7i	NM_003120	358	1	NA	0	0.970264504394812	3.31337156995534	N
hsa-let-7i	NM_003137	2270	1	NA	0	0.97799568160295	3.31337156995534	N
hsa-let-7i	NM_003144	2313	2	NA	0	0.803655998930024	3.31337156995534	N
hsa-let-7i	NM_003183	914	1	NA	0	1.17829436291008	3.31337156995534	N
hsa-let-7i	NM_003200	2401	1	NA	0	0.8789786326441	3.31337156995534	N
hsa-let-7i	NM_003239	1082	1	NA	0	1.16711360698750	3.31337156995534	N
hsa-let-7i	NM_003246	2128	2	NA	0	1.07504719791223	3.31337156995534	N
hsa-let-7i	NM_003262	5310	1	NA	0	0.961527483460351	3.31337156995534	N
hsa-let-7i	NM_003281	5505	1	NA	0	1.33482443358442	3.31337156995534	N
hsa-let-7i	NM_003314	478	1	NA	0	0.999244754914436	3.31337156995534	Y
hsa-let-7i	NM_003320	4502	1	NA	0	0.93468360928941	3.31337156995534	N
hsa-let-7i	NM_003344	1782	1	NA	0	1.04833513805313	3.31337156995534	N
hsa-let-7i	NM_003403	867	1	NA	0	1.34877527972125	3.31337156995534	N
hsa-let-7i	NM_003438	1771	1	NA	0	0.725803037676249	3.31337156995534	N
hsa-let-7i	NM_003439	3583	1	NA	0	1.08801617154333	3.31337156995534	N
hsa-let-7i	NM_003449	1432	1	NA	0	1.07259096058138	3.31337156995534	N
hsa-let-7i	NM_003462	1810	1	NA	0	0.921911391894565	3.31337156995534	N
hsa-let-7i	NM_003580	614	1	NA	0	1.16400721443783	3.31337156995534	N
hsa-let-7i	NM_003590	4092	1	NA	0	1.11717097744661	3.31337156995534	N
hsa-let-7i	NM_003617	5055	1	NA	0	2.58982569072335	3.31337156995534	N
hsa-let-7i	NM_003632	921	1	NA	0	0.933130005958234	3.31337156995534	N
hsa-let-7i	NM_003675	392	1	NA	0	1.43201837031593	3.31337156995534	N
hsa-let-7i	NM_003747	5610	1	NA	0	0.951384218975276	3.31337156995534	N
hsa-let-7i	NM_003759	4329	1	NA	0	1.6224342348913	3.31337156995534	N
hsa-let-7i	NM_003768	1900	1	NA	0	1.00472800849024	3.31337156995534	N
hsa-let-7i	NM_003780	738	1	NA	0	0.960122238389345	3.31337156995534	N
hsa-let-7i	NM_003811	869	1	NA	0	0.720365003702352	3.31337156995534	N
hsa-let-7i	NM_003824	949	1	NA	0	1.22077726527417	3.31337156995534	N
hsa-let-7i	NM_003870	2144	2	NA	0	0.993023661896328	3.31337156995534	N
hsa-let-7i	NM_003887	2350	1	NA	0	1.29356271409578	3.31337156995534	N
hsa-let-7i	NM_003901	2784	2	NA	0	0.924695325056236	3.31337156995534	N
hsa-let-7i	NM_003930	2611	1	NA	0	1.16630894790007	3.31337156995534	N
hsa-let-7i	NM_003939	4215	2	NA	0	1.17072318987186	3.31337156995534	N
hsa-let-7i	NM_003945	547	1	NA	0	1.37583265202580	3.31337156995534	N
hsa-let-7i	NM_003953	2907	1	NA	0	1.19716748419802	3.31337156995534	N
hsa-let-7i	NM_003958	3992	1	NA	0	0.924310835039766	3.31337156995534	N
hsa-let-7i	NM_004063	1078	1	NA	0	0.957669659000455	3.31337156995534	N
hsa-let-7i	NM_004064	1360	1	NA	0	1.27193063932408	3.31337156995534	N
hsa-let-7i	NM_004101	2117	1	NA	0	0.750955851667889	3.31337156995534	N
hsa-let-7i	NM_004148	779	1	NA	0	0.792481960364417	3.31337156995534	N
hsa-let-7i	NM_004155	2907	2	NA	0	0.824676384417871	3.31337156995534	N
hsa-let-7i	NM_004171	9684	1	NA	0	0.709266641049709	3.31337156995534	N
hsa-let-7i	NM_004233	1645	1	NA	0	1.17919311005384	3.31337156995534	N
hsa-let-7i	NM_004308	1983	1	NA	0	1.15704902999830	3.31337156995534	Y
hsa-let-7i	NM_004359	552	2	NA	0	1.06706643470432	3.31337156995534	N
hsa-let-7i	NM_004393	2411	1	NA	0	1.02069370511574	3.31337156995534	N
hsa-let-7i	NM_004417	663	1	NA	0	1.04051300722471	3.31337156995534	N
hsa-let-7i	NM_004423	2771	1	NA	0	0.997369506541016	3.31337156995534	N
hsa-let-7i	NM_004438	3361	1	NA	0	1.17653969815046	3.31337156995534	N
hsa-let-7i	NM_004451	772	1	NA	0	1.57074610214922	3.31337156995534	N
hsa-let-7i	NM_004475	1222	1	NA	0	0.9000955097283	3.31337156995534	N
hsa-let-7i	NM_004526	681	1	NA	0	0.995366680983927	3.31337156995534	N
hsa-let-7i	NM_004537	1608	1	NA	0	1.01220394339916	3.31337156995534	N
hsa-let-7i	NM_004539	994	1	NA	0	1.21984682388083	3.31337156995534	N
hsa-let-7i	NM_004567	2076	2	NA	0	0.644655364128292	3.31337156995534	N
hsa-let-7i	NM_004569	766	1	NA	0	1.13725044567121	3.31337156995534	N
hsa-let-7i	NM_004612	4887	1	NA	0	1.18046069015041	3.31337156995534	N
hsa-let-7i	NM_004642	757	2	NA	0	1.15237478620881	3.31337156995534	N
hsa-let-7i	NM_004660	2362	1	NA	0	0.8075368498118	3.31337156995534	N
hsa-let-7i	NM_004710	992	1	NA	0	1.19358391602561	3.31337156995534	Y
hsa-let-7i	NM_004737	1350	1	NA	0	1.2245910124682	3.31337156995534	N
hsa-let-7i	NM_004748	4259	1	NA	0	1.09980671478371	3.31337156995534	N
hsa-let-7i	NM_004757	723	1	NA	0	1.02911199877421	3.31337156995534	N
hsa-let-7i	NM_004782	1979	1	NA	0	1.25071232940259	3.31337156995534	N
hsa-let-7i	NM_004805	1450	1	NA	0	0.861098392391702	3.31337156995534	N
hsa-let-7i	NM_004815	1548	1	NA	0	0.811748658263266	3.31337156995534	N
hsa-let-7i	NM_004824	1504	1	NA	0	0.981969418185695	3.31337156995534	N
hsa-let-7i	NM_004848	839	1	NA	0	0.886719679751731	3.31337156995534	N
hsa-let-7i	NM_004891	284	1	NA	0	1.17316830496559	3.31337156995534	N
hsa-let-7i	NM_004898	2922	1	NA	0	1.16938500751337	3.31337156995534	Y
hsa-let-7i	NM_004952	1011	1	NA	0	1.13477006639253	3.31337156995534	Y
hsa-let-7i	NM_004992	8554	1	NA	0	1.32831747523112	3.31337156995534	N
hsa-let-7i	NM_005010	2273	1	NA	0	0.744941995292233	3.31337156995534	N
hsa-let-7i	NM_005018	1171	2	NA	0	0.754451465991974	3.31337156995534	N
hsa-let-7i	NM_005051	104	1	NA	0	1.04069693678684	3.31337156995534	N
hsa-let-7i	NM_005063	3903	1	NA	0	1.13076567879133	3.31337156995534	N
hsa-let-7i	NM_005069	1825	1	NA	0	0.592443713902751	3.31337156995534	N
hsa-let-7i	NM_005076	4258	1	NA	0	1.10519427959650	3.31337156995534	N
hsa-let-7i	NM_005134	983	1	NA	0	0.971307495541633	3.31337156995534	N
hsa-let-7i	NM_005180	1765	1	NA	0	1.20346985078261	3.31337156995534	Y
hsa-let-7i	NM_005207	3814	1	NA	0	1.15484561618879	3.31337156995534	N
hsa-let-7i	NM_005212	199	1	NA	0	0.923926504894951	3.31337156995534	N
hsa-let-7i	NM_005229	1308	1	NA	0	0.916559217991691	3.31337156995534	N
hsa-let-7i	NM_005230	677	1	NA	0	0.96036185045177	3.31337156995534	N
hsa-let-7i	NM_005238	3630	2	NA	0	1.14124615531724	3.31337156995534	N
hsa-let-7i	NM_005263	1265	1	NA	0	0.721114371658495	3.31337156995534	N
hsa-let-7i	NM_005339	1528	1	NA	0	1.04398428839045	3.31337156995534	N
hsa-let-7i	NM_005378	918	1	NA	0	1.17670281249134	3.31337156995534	N
hsa-let-7i	NM_005389	842	2	8	1	0.87151657033473	3.31337156995534	N
hsa-let-7i	NM_005399	4467	1	NA	0	1.17968362467416	3.31337156995534	N
hsa-let-7i	NM_005409	1115	1	NA	0	0.785182541493885	3.31337156995534	N
hsa-let-7i	NM_005419	1817	2	NA	0	0.940728292954294	3.31337156995534	N
hsa-let-7i	NM_005424	464	1	NA	0	0.865886599233588	3.31337156995534	N
hsa-let-7i	NM_005433	2832	1	NA	0	1.19015543280640	3.31337156995534	N
hsa-let-7i	NM_005504	6664	2	NA	0	0.424989764277260	3.31337156995534	N
hsa-let-7i	NM_005511	1114	1	NA	0	0.788509477103973	3.31337156995534	N
hsa-let-7i	NM_005530	1573	2	NA	0	0.800764543164891	3.31337156995534	N
hsa-let-7i	NM_005546	2421	1	NA	0	1.0836884084157	3.31337156995534	N
hsa-let-7i	NM_005860	1701	1	NA	0	0.933434049804502	3.31337156995534	N
hsa-let-7i	NM_005883	3031	1	NA	0	0.863968129735074	3.31337156995534	N
hsa-let-7i	NM_005926	559	1	NA	0	0.978402503162833	3.31337156995534	N
hsa-let-7i	NM_005941	4239	1	NA	0	1.00090149743949	3.31337156995534	N
hsa-let-7i	NM_005964	1592	1	NA	0	0.955249829372442	3.31337156995534	N
hsa-let-7i	NM_005966	2463	1	NA	0	1.03691669936873	3.31337156995534	N
hsa-let-7i	NM_006016	2351	1	NA	0	1.32863976615317	3.31337156995534	N
hsa-let-7i	NM_006087	876	2	NA	0	0.808488971882347	3.31337156995534	N
hsa-let-7i	NM_006091	1840	1	NA	0	1.05434717848712	3.31337156995534	N
hsa-let-7i	NM_006122	2808	1	NA	0	1.22841667393036	3.31337156995534	N
hsa-let-7i	NM_006135	1505	1	NA	0	0.884558829024048	3.31337156995534	N
hsa-let-7i	NM_006148	2985	1	NA	0	1.15465751918276	3.31337156995534	Y
hsa-let-7i	NM_006195	1492	2	NA	0	1.17031751843429	3.31337156995534	N
hsa-let-7i	NM_006241	2503	1	NA	0	1.21268092068177	3.31337156995534	N
hsa-let-7i	NM_006257	1077	1	NA	0	0.672706918102094	3.31337156995534	N
hsa-let-7i	NM_006273	440	1	NA	0	1.11349879740903	3.31337156995534	N
hsa-let-7i	NM_006288	1249	1	NA	0	0.989690955895624	3.31337156995534	N
hsa-let-7i	NM_006306	5954	2	NA	0	0.987053371053867	3.31337156995534	N
hsa-let-7i	NM_006315	4561	1	NA	0	1.04884391685531	3.31337156995534	N
hsa-let-7i	NM_006330	1691	1	NA	0	1.10453183431975	3.31337156995534	N
hsa-let-7i	NM_006333	711	1	NA	0	1.01652803213660	3.31337156995534	Y
hsa-let-7i	NM_006336	1565	1	NA	0	1.05169035485585	3.31337156995534	N
hsa-let-7i	NM_006374	702	1	NA	0	1.11558465873257	3.31337156995534	N
hsa-let-7i	NM_006380	4422	1	NA	0	0.827023368443266	3.31337156995534	N
hsa-let-7i	NM_006418	1311	1	NA	0	4.92707010760882	3.31337156995534	N
hsa-let-7i	NM_006432	358	1	NA	0	1.14107213724372	3.31337156995534	N
hsa-let-7i	NM_006452	1839	1	NA	0	0.769077024959665	3.31337156995534	N
hsa-let-7i	NM_006465	2368	1	NA	0	0.681648550280867	3.31337156995534	N
hsa-let-7i	NM_006564	843	1	NA	0	0.729484889662252	3.31337156995534	N
hsa-let-7i	NM_006598	1983	1	NA	0	1.22424304497391	3.31337156995534	N
hsa-let-7i	NM_006599	8319	1	NA	0	0.809077608006328	3.31337156995534	N
hsa-let-7i	NM_006618	1642	1	NA	0	1.08986542189436	3.31337156995534	N
hsa-let-7i	NM_006633	817	1	NA	0	1.18809483648600	3.31337156995534	N
hsa-let-7i	NM_006640	1965	1	NA	0	0.883437513437182	3.31337156995534	N
hsa-let-7i	NM_006670	690	1	NA	0	1.17409569458863	3.31337156995534	N
[truncated: 23,810 more rows]
