# Supplementary material for: The roles of binding site arrangement and combinatorial targeting in microRNA repression of gene expression
Source: Genome Biol. 2007 Aug 14;8(8):R166. doi: 10.1186/gb-2007-8-8-r166 (PMC2374997; doi:10.1186/gb-2007-8-8-r166)
Supplement: Additional data file 7 — Relative expression values for specific pairs of binding sites (<1000 bp apart) responsive to a miRNA, using Lu/Ramaswamy data and PicTar predictions. [file gb-2007-8-8-r166-S7.tab]

miRNA	RefSeqID	distance	utrlen	RE
hsa-miR-199b	NM_001954	95	876	0.954210852703763
hsa-miR-199b	NM_001954	123	876	0.954210852703763
hsa-miR-199b	NM_001954	197	876	0.954210852703763
hsa-miR-199b	NM_003204	12	1849	0.920921442342735
hsa-miR-199b	NM_003204	372	1849	0.920921442342735
hsa-miR-199b	NM_003204	54	1849	0.920921442342735
hsa-miR-199b	NM_003204	207	1849	0.920921442342735
hsa-miR-199b	NM_052880	24	1507	1.14282143410224
hsa-miR-199b	NM_052880	341	1507	1.14282143410224
hsa-miR-199b	NM_052880	604	1507	1.14282143410224
hsa-miR-199b	NM_005397	679	4072	1.1146687166844
hsa-miR-199b	NM_001753	490	1889	1.48164518342006
hsa-miR-199b	NM_001440	182	2819	0.956376111653732
hsa-miR-199b	NM_001440	243	2819	0.956376111653732
hsa-miR-199b	NM_015103	365	1137	1.56569152653412
hsa-miR-199b	NM_015103	452	1137	1.56569152653412
hsa-miR-199b	NM_004992	505	8554	1.19789379103771
hsa-miR-199b	NM_004992	622	8554	1.19789379103771
hsa-miR-199b	NM_002419	104	537	1.2919497876742
hsa-miR-199b	NM_003993	20	388	0.891971797111703
hsa-miR-199b	NM_139045	377	885	1.33279047924735
hsa-miR-199b	NM_014246	440	2344	1.02814945898354
hsa-miR-199b	NM_014246	204	2344	1.02814945898354
hsa-miR-199b	NM_014246	44	2344	1.02814945898354
hsa-miR-199b	NM_002229	61	512	1.06623097541394
hsa-miR-199b	NM_002229	212	512	1.06623097541394
hsa-miR-199b	NM_006914	299	1583	1.02413081042185
hsa-miR-199b	NM_020689	110	1773	1.96410900607673
hsa-miR-199b	NM_020689	365	1773	1.96410900607673
hsa-miR-199b	NM_020689	84	1773	1.96410900607673
hsa-miR-199b	NM_001655	913	2228	1.10098895803959
hsa-miR-199b	NM_153810	32	2930	0.744632247040805
hsa-miR-199b	NM_153810	673	2930	0.744632247040805
hsa-miR-199b	NM_003939	262	4215	1.10795554757686
hsa-miR-199b	NM_002373	70	1784	0.740899620577995
hsa-miR-199b	NM_006241	458	2503	1.26338994908706
hsa-miR-199b	NM_175854	404	2813	1.83192444138120
hsa-miR-199b	NM_153342	122	528	0.787690073471928
hsa-miR-199b	NM_001001331	628	2770	0.784312228883098
hsa-miR-199b	NM_014615	639	3673	0.950724998181175
hsa-miR-199b	NM_014615	531	3673	0.950724998181175
hsa-miR-199b	NM_014615	652	3673	0.950724998181175
hsa-miR-199b	NM_003488	114	924	0.557560398290078
hsa-miR-199b	NM_003488	122	924	0.557560398290078
hsa-miR-199b	NM_000832	90	912	0.877517620470422
hsa-miR-199b	NM_205768	10	2153	0.690397908922152
hsa-miR-199b	NM_177996	28	3459	0.70281408032299
hsa-miR-199b	NM_004795	201	1956	0.78463848300711
hsa-miR-199b	NM_015578	163	1920	1.83477098755971
hsa-miR-199b	NM_015578	891	1920	1.83477098755971
hsa-miR-199b	NM_020850	322	3326	0.800820049857122
hsa-miR-199b	NM_020850	57	3326	0.800820049857122
hsa-miR-199b	NM_004737	92	1350	1.06577285976233
hsa-miR-199b	NM_014459	311	1559	1.13296241354445
hsa-miR-199b	NM_003270	97	1228	1.15172796788308
hsa-miR-199b	NM_017742	452	2022	0.970668109979788
hsa-miR-199b	NM_019027	57	2206	1.39392699111018
hsa-miR-199b	NM_014723	184	3305	0.849596660216893
hsa-miR-199b	NM_014723	719	3305	0.849596660216893
hsa-miR-199b	NM_139071	68	1642	0.687341989051054
hsa-miR-199b	NM_005311	604	2901	1.01139741763452
hsa-miR-199b	NM_003330	748	1879	0.857851598701766
hsa-miR-199b	NM_006390	84	1894	1.04286325681682
hsa-miR-199b	NM_000964	305	1416	1.03354771923409
hsa-miR-199b	NM_013449	60	3032	0.936703914935461
hsa-miR-15a	NM_001259	55	10237	0.906418995101719
hsa-miR-15a	NM_001259	75	10237	0.906418995101719
hsa-miR-15a	NM_001259	16	10237	0.906418995101719
hsa-miR-15a	NM_001259	29	10237	0.906418995101719
hsa-miR-15a	NM_001259	55	10237	0.906418995101719
hsa-miR-15a	NM_001259	61	10237	0.906418995101719
hsa-miR-15a	NM_001259	457	10237	0.906418995101719
hsa-miR-15a	NM_001259	41	10237	0.906418995101719
hsa-miR-15a	NM_001259	912	10237	0.906418995101719
hsa-miR-15a	NM_001259	910	10237	0.906418995101719
hsa-miR-15a	NM_001259	264	10237	0.906418995101719
hsa-miR-15a	NM_001259	3	10237	0.906418995101719
hsa-miR-15a	NM_001259	298	10237	0.906418995101719
hsa-miR-15a	NM_032105	263	8142	2.00010397477968
hsa-miR-15a	NM_032105	710	8142	2.00010397477968
hsa-miR-15a	NM_032105	611	8142	2.00010397477968
hsa-miR-15a	NM_032105	379	8142	2.00010397477968
hsa-miR-15a	NM_032105	451	8142	2.00010397477968
hsa-miR-15a	NM_032105	674	8142	2.00010397477968
hsa-miR-15a	NM_032105	61	8142	2.00010397477968
hsa-miR-15a	NM_032105	254	8142	2.00010397477968
hsa-miR-15a	NM_032105	121	8142	2.00010397477968
hsa-miR-15a	NM_032105	420	8142	2.00010397477968
hsa-miR-15a	NM_003939	13	4215	1.01533091157171
hsa-miR-15a	NM_003939	231	4215	1.01533091157171
hsa-miR-15a	NM_003939	338	4215	1.01533091157171
hsa-miR-15a	NM_003939	33	4215	1.01533091157171
hsa-miR-15a	NM_003939	566	4215	1.01533091157171
hsa-miR-15a	NM_003939	243	4215	1.01533091157171
hsa-miR-15a	NM_003939	532	4215	1.01533091157171
hsa-miR-15a	NM_003939	661	4215	1.01533091157171
hsa-miR-15a	NM_003010	198	2483	1.01533091157171
hsa-miR-15a	NM_003010	132	2483	1.01533091157171
hsa-miR-15a	NM_003010	202	2483	1.01533091157171
hsa-miR-15a	NM_003010	266	2483	1.01533091157171
hsa-miR-15a	NM_003010	261	2483	1.01533091157171
hsa-miR-15a	NM_003010	426	2483	1.01533091157171
hsa-miR-15a	NM_003010	244	2483	1.01533091157171
hsa-miR-15a	NM_003010	593	2483	1.01533091157171
hsa-miR-15a	NM_001438	250	3710	0.777222730811101
hsa-miR-15a	NM_001438	251	3710	0.777222730811101
hsa-miR-15a	NM_001438	175	3710	0.777222730811101
hsa-miR-15a	NM_001438	406	3710	0.777222730811101
hsa-miR-15a	NM_001438	413	3710	0.777222730811101
hsa-miR-15a	NM_001438	576	3710	0.777222730811101
hsa-miR-15a	NM_001438	352	3710	0.777222730811101
hsa-miR-15a	NM_001438	389	3710	0.777222730811101
hsa-miR-15a	NM_001438	594	3710	0.777222730811101
hsa-miR-15a	NM_004992	903	8554	1.27880828851678
hsa-miR-15a	NM_004992	201	8554	1.27880828851678
hsa-miR-15a	NM_004992	794	8554	1.27880828851678
hsa-miR-15a	NM_004992	792	8554	1.27880828851678
hsa-miR-15a	NM_004992	57	8554	1.27880828851678
hsa-miR-15a	NM_004992	147	8554	1.27880828851678
hsa-miR-15a	NM_004992	11	8554	1.27880828851678
hsa-miR-15a	NM_004992	331	8554	1.27880828851678
hsa-miR-15a	NM_004992	218	8554	1.27880828851678
hsa-miR-15a	NM_004992	115	8554	1.27880828851678
hsa-miR-15a	NM_004992	91	8554	1.27880828851678
hsa-miR-15a	NM_004992	712	8554	1.27880828851678
hsa-miR-15a	NM_004992	408	8554	1.27880828851678
hsa-miR-15a	NM_004992	873	8554	1.27880828851678
hsa-miR-15a	NM_016131	102	2410	1.38156170595641
hsa-miR-15a	NM_016131	618	2410	1.38156170595641
hsa-miR-15a	NM_016131	4	2410	1.38156170595641
hsa-miR-15a	NM_016131	12	2410	1.38156170595641
hsa-miR-15a	NM_016131	208	2410	1.38156170595641
hsa-miR-15a	NM_016131	572	2410	1.38156170595641
hsa-miR-15a	NM_016131	399	2410	1.38156170595641
hsa-miR-15a	NM_002581	595	5760	1.03558789014137
hsa-miR-15a	NM_002581	166	5760	1.03558789014137
hsa-miR-15a	NM_002581	14	5760	1.03558789014137
hsa-miR-15a	NM_002581	548	5760	1.03558789014137
hsa-miR-15a	NM_002581	552	5760	1.03558789014137
hsa-miR-15a	NM_002581	787	5760	1.03558789014137
hsa-miR-15a	NM_002581	3	5760	1.03558789014137
hsa-miR-15a	NM_002581	181	5760	1.03558789014137
hsa-miR-15a	NM_005207	18	3814	0.924374905605184
hsa-miR-15a	NM_005207	359	3814	0.924374905605184
hsa-miR-15a	NM_005207	25	3814	0.924374905605184
hsa-miR-15a	NM_005207	973	3814	0.924374905605184
hsa-miR-15a	NM_005207	18	3814	0.924374905605184
hsa-miR-15a	NM_005207	242	3814	0.924374905605184
hsa-miR-15a	NM_005207	919	3814	0.924374905605184
hsa-miR-15a	NM_005207	158	3814	0.924374905605184
hsa-miR-15a	NM_005207	105	3814	0.924374905605184
hsa-miR-15a	NM_005207	650	3814	0.924374905605184
hsa-miR-15a	NM_005207	80	3814	0.924374905605184
hsa-miR-15a	NM_033505	318	6778	1.08308765054462
hsa-miR-15a	NM_033505	94	6778	1.08308765054462
hsa-miR-15a	NM_033505	382	6778	1.08308765054462
hsa-miR-15a	NM_033505	266	6778	1.08308765054462
hsa-miR-15a	NM_033505	530	6778	1.08308765054462
hsa-miR-15a	NM_033505	254	6778	1.08308765054462
hsa-miR-15a	NM_020310	181	2864	0.722465198961763
hsa-miR-15a	NM_020310	3	2864	0.722465198961763
hsa-miR-15a	NM_020310	4	2864	0.722465198961763
hsa-miR-15a	NM_020310	803	2864	0.722465198961763
hsa-miR-15a	NM_020310	3	2864	0.722465198961763
hsa-miR-15a	NM_020310	50	2864	0.722465198961763
hsa-miR-15a	NM_020310	143	2864	0.722465198961763
hsa-miR-15a	NM_020310	742	2864	0.722465198961763
hsa-miR-15a	NM_020310	3	2864	0.722465198961763
hsa-miR-15a	NM_020310	382	2864	0.722465198961763
hsa-miR-15a	NM_003885	126	2725	0.818894781911789
hsa-miR-15a	NM_003885	74	2725	0.818894781911789
hsa-miR-15a	NM_003885	268	2725	0.818894781911789
hsa-miR-15a	NM_003885	227	2725	0.818894781911789
hsa-miR-15a	NM_003885	6	2725	0.818894781911789
hsa-miR-15a	NM_003885	431	2725	0.818894781911789
hsa-miR-15a	NM_003885	70	2725	0.818894781911789
hsa-miR-15a	NM_003885	72	2725	0.818894781911789
hsa-miR-15a	NM_003885	367	2725	0.818894781911789
hsa-miR-15a	NM_003885	68	2725	0.818894781911789
hsa-miR-15a	NM_017413	101	2584	0.84311422169907
hsa-miR-15a	NM_017413	331	2584	0.84311422169907
hsa-miR-15a	NM_017413	595	2584	0.84311422169907
hsa-miR-15a	NM_017413	27	2584	0.84311422169907
hsa-miR-15a	NM_017413	568	2584	0.84311422169907
hsa-miR-15a	NM_017413	4	2584	0.84311422169907
hsa-miR-15a	NM_017413	11	2584	0.84311422169907
hsa-miR-15a	NM_017413	3	2584	0.84311422169907
hsa-miR-15a	NM_017413	3	2584	0.84311422169907
hsa-miR-15a	NM_017413	3	2584	0.84311422169907
hsa-miR-15a	NM_017413	3	2584	0.84311422169907
hsa-miR-15a	NM_017413	3	2584	0.84311422169907
hsa-miR-15a	NM_000891	72	3730	0.888719469947436
hsa-miR-15a	NM_000891	799	3730	0.888719469947436
hsa-miR-15a	NM_000891	751	3730	0.888719469947436
hsa-miR-15a	NM_000891	227	3730	0.888719469947436
hsa-miR-15a	NM_000891	127	3730	0.888719469947436
hsa-miR-15a	NM_000891	523	3730	0.888719469947436
hsa-miR-15a	NM_000891	125	3730	0.888719469947436
hsa-miR-15a	NM_000891	3	3730	0.888719469947436
hsa-miR-15a	NM_203351	18	2550	0.844313097873535
hsa-miR-15a	NM_203351	21	2550	0.844313097873535
hsa-miR-15a	NM_203351	3	2550	0.844313097873535
hsa-miR-15a	NM_203351	510	2550	0.844313097873535
hsa-miR-15a	NM_203351	86	2550	0.844313097873535
hsa-miR-15a	NM_203351	174	2550	0.844313097873535
hsa-miR-15a	NM_203351	28	2550	0.844313097873535
hsa-miR-15a	NM_001399	331	3878	0.812505790579363
hsa-miR-15a	NM_001399	3	3878	0.812505790579363
hsa-miR-15a	NM_001399	689	3878	0.812505790579363
hsa-miR-15a	NM_001399	89	3878	0.812505790579363
hsa-miR-15a	NM_001399	129	3878	0.812505790579363
hsa-miR-15a	NM_001399	222	3878	0.812505790579363
hsa-miR-15a	NM_001399	625	3878	0.812505790579363
hsa-miR-15a	NM_001399	577	3878	0.812505790579363
hsa-miR-15a	NM_001399	242	3878	0.812505790579363
hsa-miR-15a	NM_001399	553	3878	0.812505790579363
hsa-miR-15a	NM_001399	191	3878	0.812505790579363
hsa-miR-15a	NM_015138	3	2883	0.876301965563839
hsa-miR-15a	NM_015138	753	2883	0.876301965563839
hsa-miR-15a	NM_015138	258	2883	0.876301965563839
hsa-miR-15a	NM_015138	449	2883	0.876301965563839
hsa-miR-15a	NM_015138	66	2883	0.876301965563839
hsa-miR-15a	NM_017719	5	2580	1.26825952889306
hsa-miR-15a	NM_017719	223	2580	1.26825952889306
hsa-miR-15a	NM_017719	337	2580	1.26825952889306
hsa-miR-15a	NM_017719	160	2580	1.26825952889306
hsa-miR-15a	NM_017719	490	2580	1.26825952889306
hsa-miR-15a	NM_020443	777	5393	1.76277702669713
hsa-miR-15a	NM_020443	721	5393	1.76277702669713
hsa-miR-15a	NM_020443	303	5393	1.76277702669713
hsa-miR-15a	NM_020443	234	5393	1.76277702669713
hsa-miR-15a	NM_020443	4	5393	1.76277702669713
hsa-miR-15a	NM_020443	328	5393	1.76277702669713
hsa-miR-15a	NM_020443	426	5393	1.76277702669713
hsa-miR-15a	NM_020443	3	5393	1.76277702669713
hsa-miR-15a	NM_020443	3	5393	1.76277702669713
hsa-miR-15a	NM_020443	485	5393	1.76277702669713
hsa-miR-15a	NM_020443	3	5393	1.76277702669713
hsa-miR-15a	NM_012199	585	4691	1.21070719766426
hsa-miR-15a	NM_012199	13	4691	1.21070719766426
hsa-miR-15a	NM_012199	188	4691	1.21070719766426
hsa-miR-15a	NM_012199	231	4691	1.21070719766426
hsa-miR-15a	NM_012199	572	4691	1.21070719766426
hsa-miR-15a	NM_012199	13	4691	1.21070719766426
hsa-miR-15a	NM_012199	562	4691	1.21070719766426
hsa-miR-15a	NM_012199	652	4691	1.21070719766426
hsa-miR-15a	NM_012199	712	4691	1.21070719766426
hsa-miR-15a	NM_012199	612	4691	1.21070719766426
hsa-miR-15a	NM_153607	913	3222	0.914560173277621
hsa-miR-15a	NM_153607	906	3222	0.914560173277621
hsa-miR-15a	NM_153607	11	3222	0.914560173277621
hsa-miR-15a	NM_153607	368	3222	0.914560173277621
hsa-miR-15a	NM_153607	293	3222	0.914560173277621
hsa-miR-15a	NM_153607	25	3222	0.914560173277621
hsa-miR-15a	NM_153607	67	3222	0.914560173277621
hsa-miR-15a	NM_153607	41	3222	0.914560173277621
hsa-miR-15a	NM_021809	3	2551	0.923542334555317
hsa-miR-15a	NM_021809	3	2551	0.923542334555317
hsa-miR-15a	NM_021809	6	2551	0.923542334555317
hsa-miR-15a	NM_021809	3	2551	0.923542334555317
hsa-miR-15a	NM_021809	66	2551	0.923542334555317
hsa-miR-15a	NM_021809	41	2551	0.923542334555317
hsa-miR-15a	NM_021809	737	2551	0.923542334555317
hsa-miR-15a	NM_021809	83	2551	0.923542334555317
hsa-miR-15a	NM_021809	170	2551	0.923542334555317
hsa-miR-15a	NM_021809	272	2551	0.923542334555317
hsa-miR-15a	NM_021809	309	2551	0.923542334555317
hsa-miR-15a	NM_021809	207	2551	0.923542334555317
hsa-miR-15a	NM_021809	61	2551	0.923542334555317
hsa-miR-15a	NM_021809	104	2551	0.923542334555317
hsa-miR-15a	NM_015002	3	2322	1.16445105461062
hsa-miR-15a	NM_015002	6	2322	1.16445105461062
hsa-miR-15a	NM_015002	62	2322	1.16445105461062
hsa-miR-15a	NM_015002	31	2322	1.16445105461062
hsa-miR-15a	NM_015002	59	2322	1.16445105461062
hsa-miR-15a	NM_015002	216	2322	1.16445105461062
hsa-miR-15a	NM_138619	335	1679	0.864836909007239
hsa-miR-15a	NM_138619	500	1679	0.864836909007239
hsa-miR-15a	NM_138619	220	1679	0.864836909007239
hsa-miR-15a	NM_138619	280	1679	0.864836909007239
hsa-miR-15a	NM_138619	146	1679	0.864836909007239
hsa-miR-15a	NM_138619	14	1679	0.864836909007239
hsa-miR-15a	NM_033224	119	8122	0.757543164387486
hsa-miR-15a	NM_033224	112	8122	0.757543164387486
hsa-miR-15a	NM_033224	94	8122	0.757543164387486
hsa-miR-15a	NM_033224	733	8122	0.757543164387486
hsa-miR-15a	NM_033224	296	8122	0.757543164387486
hsa-miR-15a	NM_033224	290	8122	0.757543164387486
hsa-miR-15a	NM_015288	538	3911	0.966706602333387
hsa-miR-15a	NM_015288	103	3911	0.966706602333387
hsa-miR-15a	NM_015288	780	3911	0.966706602333387
hsa-miR-15a	NM_015288	3	3911	0.966706602333387
hsa-miR-15a	NM_015288	832	3911	0.966706602333387
hsa-miR-15a	NM_015288	18	3911	0.966706602333387
hsa-miR-15a	NM_015288	52	3911	0.966706602333387
hsa-miR-15a	NM_015288	335	3911	0.966706602333387
hsa-miR-15a	NM_013449	110	3032	0.943179979335825
hsa-miR-15a	NM_013449	345	3032	0.943179979335825
hsa-miR-15a	NM_013449	208	3032	0.943179979335825
hsa-miR-15a	NM_013449	759	3032	0.943179979335825
hsa-miR-15a	NM_013449	105	3032	0.943179979335825
hsa-miR-15a	NM_013449	305	3032	0.943179979335825
hsa-miR-15a	NM_152523	313	768	0.939457628716474
hsa-miR-15a	NM_001991	767	2274	1.00751407962006
hsa-miR-15a	NM_001991	116	2274	1.00751407962006
hsa-miR-15a	NM_001991	88	2274	1.00751407962006
hsa-miR-15a	NM_006224	320	2588	0.994849363755534
hsa-miR-15a	NM_006224	319	2588	0.994849363755534
hsa-miR-15a	NM_006224	28	2588	0.994849363755534
hsa-miR-15a	NM_006224	97	2588	0.994849363755534
hsa-miR-15a	NM_006224	694	2588	0.994849363755534
hsa-miR-15a	NM_006224	222	2588	0.994849363755534
hsa-miR-15a	NM_006224	193	2588	0.994849363755534
hsa-miR-15a	NM_006224	3	2588	0.994849363755534
hsa-miR-15a	NM_006224	338	2588	0.994849363755534
hsa-miR-15a	NM_004236	3	604	1.36760348097981
hsa-miR-15a	NM_004236	291	604	1.36760348097981
hsa-miR-15a	NM_014904	452	4080	1.13025633196457
hsa-miR-15a	NM_014904	281	4080	1.13025633196457
hsa-miR-15a	NM_014904	650	4080	1.13025633196457
hsa-miR-15a	NM_014904	500	4080	1.13025633196457
hsa-miR-15a	NM_014904	48	4080	1.13025633196457
hsa-miR-15a	NM_014904	346	4080	1.13025633196457
hsa-miR-15a	NM_015265	3	2711	0.738167435944026
hsa-miR-15a	NM_015265	69	2711	0.738167435944026
hsa-miR-15a	NM_015265	202	2711	0.738167435944026
hsa-miR-15a	NM_015265	563	2711	0.738167435944026
hsa-miR-15a	NM_015265	157	2711	0.738167435944026
hsa-miR-15a	NM_015265	3	2711	0.738167435944026
hsa-miR-15a	NM_015265	27	2711	0.738167435944026
hsa-miR-15a	NM_015265	49	2711	0.738167435944026
hsa-miR-15a	NM_015265	507	2711	0.738167435944026
hsa-miR-15a	NM_030806	4	9465	1.34154923255262
hsa-miR-15a	NM_030806	174	9465	1.34154923255262
hsa-miR-15a	NM_030806	78	9465	1.34154923255262
hsa-miR-15a	NM_030806	47	9465	1.34154923255262
hsa-miR-15a	NM_030806	790	9465	1.34154923255262
hsa-miR-15a	NM_030806	620	9465	1.34154923255262
hsa-miR-15a	NM_030806	58	9465	1.34154923255262
hsa-miR-15a	NM_030806	121	9465	1.34154923255262
hsa-miR-15a	NM_030806	763	9465	1.34154923255262
hsa-miR-15a	NM_030806	68	9465	1.34154923255262
hsa-miR-15a	NM_030806	333	9465	1.34154923255262
hsa-miR-15a	NM_017582	88	1896	1.10680418183404
hsa-miR-15a	NM_017582	33	1896	1.10680418183404
hsa-miR-15a	NM_017582	657	1896	1.10680418183404
hsa-miR-15a	NM_017582	41	1896	1.10680418183404
hsa-miR-15a	NM_017582	266	1896	1.10680418183404
hsa-miR-15a	NM_017582	41	1896	1.10680418183404
hsa-miR-15a	NM_001759	81	5341	1.33124859249133
hsa-miR-15a	NM_001759	586	5341	1.33124859249133
hsa-miR-15a	NM_001759	407	5341	1.33124859249133
hsa-miR-15a	NM_001759	72	5341	1.33124859249133
hsa-miR-15a	NM_001759	966	5341	1.33124859249133
hsa-miR-15a	NM_001759	548	5341	1.33124859249133
hsa-miR-15a	NM_018364	143	4159	0.894342908507559
hsa-miR-15a	NM_018364	511	4159	0.894342908507559
hsa-miR-15a	NM_018364	143	4159	0.894342908507559
hsa-miR-15a	NM_018364	355	4159	0.894342908507559
hsa-miR-15a	NM_018364	639	4159	0.894342908507559
hsa-miR-15a	NM_005902	427	4680	0.89541289499317
hsa-miR-15a	NM_005902	3	4680	0.89541289499317
hsa-miR-15a	NM_005902	252	4680	0.89541289499317
hsa-miR-15a	NM_005902	352	4680	0.89541289499317
hsa-miR-15a	NM_005902	598	4680	0.89541289499317
hsa-miR-15a	NM_005902	99	4680	0.89541289499317
hsa-miR-15a	NM_005902	27	4680	0.89541289499317
hsa-miR-15a	NM_005902	3	4680	0.89541289499317
hsa-miR-15a	NM_053046	7	590	0.994359884517809
hsa-miR-15a	NM_053046	20	590	0.994359884517809
hsa-miR-15a	NM_053046	3	590	0.994359884517809
hsa-miR-15a	NM_053046	46	590	0.994359884517809
hsa-miR-15a	NM_053046	33	590	0.994359884517809
hsa-miR-15a	NM_053046	304	590	0.994359884517809
hsa-miR-15a	NM_005903	345	5254	1.43982153342339
hsa-miR-15a	NM_005903	433	5254	1.43982153342339
hsa-miR-15a	NM_005903	22	5254	1.43982153342339
hsa-miR-15a	NM_032012	196	5243	1.10110343609956
hsa-miR-15a	NM_032012	392	5243	1.10110343609956
hsa-miR-15a	NM_032012	504	5243	1.10110343609956
hsa-miR-15a	NM_032012	63	5243	1.10110343609956
hsa-miR-15a	NM_032012	69	5243	1.10110343609956
hsa-miR-15a	NM_032012	209	5243	1.10110343609956
hsa-miR-15a	NM_032012	717	5243	1.10110343609956
hsa-miR-15a	NM_015382	234	812	1.42491908778169
hsa-miR-15a	NM_015382	235	812	1.42491908778169
hsa-miR-15a	NM_014810	693	2219	1.39624295369885
hsa-miR-15a	NM_014810	120	2219	1.39624295369885
hsa-miR-15a	NM_014810	375	2219	1.39624295369885
hsa-miR-15a	NM_014810	49	2219	1.39624295369885
hsa-miR-15a	NM_031437	194	2262	0.781111280113955
hsa-miR-15a	NM_031437	3	2262	0.781111280113955
hsa-miR-15a	NM_031437	698	2262	0.781111280113955
hsa-miR-15a	NM_031437	18	2262	0.781111280113955
hsa-miR-15a	NM_031437	249	2262	0.781111280113955
hsa-miR-15a	NM_031437	24	2262	0.781111280113955
hsa-miR-15a	NM_057175	145	2697	1.39595264332405
hsa-miR-15a	NM_057175	90	2697	1.39595264332405
hsa-miR-15a	NM_057175	88	2697	1.39595264332405
hsa-miR-15a	NM_057175	578	2697	1.39595264332405
hsa-miR-15a	NM_057175	400	2697	1.39595264332405
hsa-miR-15a	NM_057175	35	2697	1.39595264332405
hsa-miR-15a	NM_057175	3	2697	1.39595264332405
hsa-miR-15a	NM_001789	116	1778	0.854202484935025
hsa-miR-15a	NM_001789	86	1778	0.854202484935025
hsa-miR-15a	NM_001789	104	1778	0.854202484935025
hsa-miR-15a	NM_001789	310	1778	0.854202484935025
hsa-miR-15a	NM_001789	324	1778	0.854202484935025
hsa-miR-15a	NM_001238	14	542	0.978266877176623
hsa-miR-15a	NM_001238	224	542	0.978266877176623
hsa-miR-15a	NM_001046	3	3088	1.37606631722418
hsa-miR-15a	NM_001046	847	3088	1.37606631722418
hsa-miR-15a	NM_001046	738	3088	1.37606631722418
hsa-miR-15a	NM_152835	3	2984	1.05778762310859
hsa-miR-15a	NM_152835	325	2984	1.05778762310859
hsa-miR-15a	NM_152835	4	2984	1.05778762310859
hsa-miR-15a	NM_152835	154	2984	1.05778762310859
hsa-miR-15a	NM_152835	179	2984	1.05778762310859
hsa-miR-15a	NM_152835	378	2984	1.05778762310859
hsa-miR-15a	NM_015008	52	3709	0.750331483853591
hsa-miR-15a	NM_015008	51	3709	0.750331483853591
hsa-miR-15a	NM_015008	3	3709	0.750331483853591
hsa-miR-15a	NM_015008	3	3709	0.750331483853591
hsa-miR-15a	NM_015008	634	3709	0.750331483853591
hsa-miR-15a	NM_015008	897	3709	0.750331483853591
hsa-miR-15a	NM_015008	46	3709	0.750331483853591
hsa-miR-15a	NM_015008	135	3709	0.750331483853591
hsa-miR-15a	NM_015115	21	3263	1.04412902537584
hsa-miR-15a	NM_015115	3	3263	1.04412902537584
hsa-miR-15a	NM_015115	170	3263	1.04412902537584
hsa-miR-15a	NM_015115	628	3263	1.04412902537584
hsa-miR-15a	NM_015115	661	3263	1.04412902537584
hsa-miR-15a	NM_015115	792	3263	1.04412902537584
hsa-miR-15a	NM_014243	106	2166	0.564580028190547
hsa-miR-15a	NM_014243	219	2166	0.564580028190547
hsa-miR-15a	NM_014243	940	2166	0.564580028190547
hsa-miR-15a	NM_014243	435	2166	0.564580028190547
hsa-miR-15a	NM_014243	279	2166	0.564580028190547
hsa-miR-15a	NM_015328	498	3162	0.928742139226496
hsa-miR-15a	NM_015328	42	3162	0.928742139226496
hsa-miR-15a	NM_015328	97	3162	0.928742139226496
hsa-miR-15a	NM_015328	3	3162	0.928742139226496
hsa-miR-15a	NM_015328	622	3162	0.928742139226496
hsa-miR-15a	NM_015328	34	3162	0.928742139226496
hsa-miR-15a	NM_015328	3	3162	0.928742139226496
hsa-miR-15a	NM_006852	324	1113	0.943209399109103
hsa-miR-15a	NM_006852	100	1113	0.943209399109103
hsa-miR-15a	NM_006852	127	1113	0.943209399109103
hsa-miR-15a	NM_003759	342	4329	1.73325629470077
hsa-miR-15a	NM_003759	602	4329	1.73325629470077
hsa-miR-15a	NM_003759	826	4329	1.73325629470077
hsa-miR-15a	NM_003759	792	4329	1.73325629470077
hsa-miR-15a	NM_003759	585	4329	1.73325629470077
hsa-miR-15a	NM_199245	73	2651	0.81213980206917
hsa-miR-15a	NM_199245	26	2651	0.81213980206917
hsa-miR-15a	NM_199245	483	2651	0.81213980206917
hsa-miR-15a	NM_199245	532	2651	0.81213980206917
hsa-miR-15a	NM_002721	11	577	1.26957885041221
hsa-miR-15a	NM_002721	156	577	1.26957885041221
hsa-miR-15a	NM_000264	3	2293	0.853581018669178
hsa-miR-15a	NM_000264	3	2293	0.853581018669178
hsa-miR-15a	NM_000264	399	2293	0.853581018669178
hsa-miR-15a	NM_000264	100	2293	0.853581018669178
hsa-miR-15a	NM_000264	659	2293	0.853581018669178
hsa-miR-15a	NM_000264	422	2293	0.853581018669178
hsa-miR-15a	NM_004898	450	2922	1.16114649499622
hsa-miR-15a	NM_004898	195	2922	1.16114649499622
hsa-miR-15a	NM_004898	354	2922	1.16114649499622
hsa-miR-15a	NM_004898	812	2922	1.16114649499622
hsa-miR-15a	NM_004898	764	2922	1.16114649499622
hsa-miR-15a	NM_004898	131	2922	1.16114649499622
hsa-miR-15a	NM_002293	838	2794	1.0290050054244
hsa-miR-15a	NM_002293	555	2794	1.0290050054244
hsa-miR-15a	NM_002293	10	2794	1.0290050054244
hsa-miR-15a	NM_003016	134	2086	1.46144952222458
hsa-miR-15a	NM_003016	934	2086	1.46144952222458
hsa-miR-15a	NM_003016	4	2086	1.46144952222458
hsa-miR-15a	NM_003016	440	2086	1.46144952222458
hsa-miR-15a	NM_003016	9	2086	1.46144952222458
hsa-miR-15a	NM_003016	59	2086	1.46144952222458
hsa-miR-15a	NM_130438	58	3220	1.25901895191731
hsa-miR-15a	NM_130438	85	3220	1.25901895191731
hsa-miR-15a	NM_019114	684	2508	1.46027491495538
hsa-miR-15a	NM_019114	31	2508	1.46027491495538
hsa-miR-15a	NM_019114	876	2508	1.46027491495538
hsa-miR-15a	NM_019114	398	2508	1.46027491495538
hsa-miR-15a	NM_019114	86	2508	1.46027491495538
hsa-miR-15a	NM_001616	98	3550	0.979963554129987
hsa-miR-15a	NM_001616	294	3550	0.979963554129987
hsa-miR-15a	NM_001616	63	3550	0.979963554129987
hsa-miR-15a	NM_001616	3	3550	0.979963554129987
hsa-miR-15a	NM_017742	381	2022	1.01385406179719
hsa-miR-15a	NM_017742	160	2022	1.01385406179719
hsa-miR-15a	NM_017742	225	2022	1.01385406179719
hsa-miR-15a	NM_017742	3	2022	1.01385406179719
hsa-miR-15a	NM_017742	125	2022	1.01385406179719
hsa-miR-15a	NM_017742	4	2022	1.01385406179719
hsa-miR-15a	NM_014338	331	1135	1.05044454401075
hsa-miR-15a	NM_014338	3	1135	1.05044454401075
hsa-miR-15a	NM_014338	66	1135	1.05044454401075
hsa-miR-15a	NM_014338	402	1135	1.05044454401075
hsa-miR-15a	NM_014392	16	784	0.907016059342825
hsa-miR-15a	NM_014392	21	784	0.907016059342825
hsa-miR-15a	NM_014392	313	784	0.907016059342825
hsa-miR-15a	NM_014392	5	784	0.907016059342825
hsa-miR-15a	NM_000319	49	1280	1.07582990693818
hsa-miR-15a	NM_000319	318	1280	1.07582990693818
hsa-miR-15a	NM_000319	437	1280	1.07582990693818
hsa-miR-15a	NM_012081	636	1492	1.40240204017137
hsa-miR-15a	NM_012081	98	1492	1.40240204017137
hsa-miR-15a	NM_012081	467	1492	1.40240204017137
hsa-miR-15a	NM_001417	4	2004	0.810508937739705
hsa-miR-15a	NM_001417	3	2004	0.810508937739705
hsa-miR-15a	NM_001417	346	2004	0.810508937739705
hsa-miR-15a	NM_001417	418	2004	0.810508937739705
hsa-miR-15a	NM_001417	146	2004	0.810508937739705
hsa-miR-15a	NM_001417	451	2004	0.810508937739705
hsa-miR-15a	NM_007005	167	1599	0.657220779435556
hsa-miR-15a	NM_007005	649	1599	0.657220779435556
hsa-miR-15a	NM_007005	4	1599	0.657220779435556
hsa-miR-15a	NM_007005	100	1599	0.657220779435556
hsa-miR-15a	NM_007005	90	1599	0.657220779435556
hsa-miR-15a	NM_005151	120	2455	0.945107276470595
hsa-miR-15a	NM_005151	63	2455	0.945107276470595
hsa-miR-15a	NM_005151	92	2455	0.945107276470595
hsa-miR-15a	NM_005151	24	2455	0.945107276470595
hsa-miR-15a	NM_005151	367	2455	0.945107276470595
hsa-miR-15a	NM_006141	106	2842	1.22918323920833
hsa-miR-15a	NM_006532	43	2139	0.758357489563985
hsa-miR-15a	NM_006532	132	2139	0.758357489563985
hsa-miR-15a	NM_006532	161	2139	0.758357489563985
hsa-miR-15a	NM_006532	3	2139	0.758357489563985
hsa-miR-15a	NM_006532	3	2139	0.758357489563985
hsa-miR-15a	NM_006532	3	2139	0.758357489563985
hsa-miR-15a	NM_006532	39	2139	0.758357489563985
hsa-miR-15a	NM_006532	210	2139	0.758357489563985
hsa-miR-15a	NM_006532	8	2139	0.758357489563985
hsa-miR-15a	NM_006532	210	2139	0.758357489563985
hsa-miR-15a	NM_017999	175	1638	1.01353787357388
hsa-miR-15a	NM_017999	235	1638	1.01353787357388
hsa-miR-15a	NM_017999	295	1638	1.01353787357388
hsa-miR-15a	NM_017999	133	1638	1.01353787357388
hsa-miR-15a	NM_053056	73	3207	1.22045153008620
hsa-miR-15a	NM_053056	167	3207	1.22045153008620
hsa-miR-15a	NM_015447	382	1805	1.02943304557765
hsa-miR-15a	NM_015447	235	1805	1.02943304557765
hsa-miR-15a	NM_015447	383	1805	1.02943304557765
hsa-miR-15a	NM_015447	157	1805	1.02943304557765
hsa-miR-15a	NM_015447	50	1805	1.02943304557765
hsa-miR-15a	NM_015447	12	1805	1.02943304557765
hsa-miR-15a	NM_004475	222	1222	0.85532819332355
hsa-miR-15a	NM_004475	3	1222	0.85532819332355
hsa-miR-15a	NM_004475	172	1222	0.85532819332355
hsa-miR-15a	NM_004475	3	1222	0.85532819332355
hsa-miR-15a	NM_004475	618	1222	0.85532819332355
hsa-miR-15a	NM_012325	94	1669	1.01097687672853
hsa-miR-15a	NM_012325	349	1669	1.01097687672853
hsa-miR-15a	NM_001001974	177	2412	0.9583336951353
hsa-miR-15a	NM_001001974	73	2412	0.9583336951353
hsa-miR-15a	NM_001001974	258	2412	0.9583336951353
hsa-miR-15a	NM_001001974	268	2412	0.9583336951353
hsa-miR-15a	NM_001001974	156	2412	0.9583336951353
hsa-miR-15a	NM_001001974	290	2412	0.9583336951353
hsa-miR-15a	NM_019557	518	930	1.10316607781586
hsa-miR-15a	NM_019557	218	930	1.10316607781586
hsa-miR-15a	NM_019557	4	930	1.10316607781586
hsa-miR-15a	NM_030964	837	3778	0.7530277833644
hsa-miR-15a	NM_030964	185	3778	0.7530277833644
hsa-miR-15a	NM_030964	361	3778	0.7530277833644
hsa-miR-15a	NM_030964	79	3778	0.7530277833644
hsa-miR-15a	NM_172020	88	2082	0.980976172823001
hsa-miR-15a	NM_172020	3	2082	0.980976172823001
hsa-miR-15a	NM_172020	680	2082	0.980976172823001
hsa-miR-15a	NM_172020	370	2082	0.980976172823001
hsa-miR-15a	NM_172020	55	2082	0.980976172823001
hsa-miR-15a	NM_006313	231	1743	1.01649280257012
hsa-miR-15a	NM_006313	3	1743	1.01649280257012
hsa-miR-15a	NM_006313	940	1743	1.01649280257012
hsa-miR-15a	NM_001995	7	1547	0.972014674859167
hsa-miR-15a	NM_001995	12	1547	0.972014674859167
hsa-miR-15a	NM_001995	10	1547	0.972014674859167
hsa-miR-15a	NM_001995	110	1547	0.972014674859167
hsa-miR-15a	NM_001304	710	3867	1.25683912754469
hsa-miR-15a	NM_001304	3	3867	1.25683912754469
hsa-miR-15a	NM_001304	418	3867	1.25683912754469
hsa-miR-15a	NM_001304	186	3867	1.25683912754469
hsa-miR-15a	NM_016021	40	3072	1.22416667510069
hsa-miR-15a	NM_016021	26	3072	1.22416667510069
hsa-miR-15a	NM_016021	589	3072	1.22416667510069
hsa-miR-15a	NM_016021	445	3072	1.22416667510069
hsa-miR-15a	NM_000430	48	3793	1.18867144357074
hsa-miR-15a	NM_000430	733	3793	1.18867144357074
hsa-miR-15a	NM_000430	300	3793	1.18867144357074
hsa-miR-15a	NM_000430	329	3793	1.18867144357074
hsa-miR-15a	NM_000430	406	3793	1.18867144357074
hsa-miR-15a	NM_000430	672	3793	1.18867144357074
hsa-miR-15a	NM_006826	481	1309	1.29090246412926
hsa-miR-15a	NM_006826	3	1309	1.29090246412926
hsa-miR-15a	NM_006826	99	1309	1.29090246412926
hsa-miR-15a	NM_006826	4	1309	1.29090246412926
hsa-miR-15a	NM_006826	196	1309	1.29090246412926
hsa-miR-15a	NM_004687	69	2181	1.08583131770471
hsa-miR-15a	NM_004687	32	2181	1.08583131770471
hsa-miR-15a	NM_004687	360	2181	1.08583131770471
hsa-miR-15a	NM_004687	11	2181	1.08583131770471
hsa-miR-15a	NM_001001323	54	3238	0.888196012780876
hsa-miR-15a	NM_001001323	492	3238	0.888196012780876
hsa-miR-15a	NM_001001323	8	3238	0.888196012780876
hsa-miR-15a	NM_001001323	921	3238	0.888196012780876
hsa-miR-15a	NM_001001323	411	3238	0.888196012780876
hsa-miR-15a	NM_001001323	283	3238	0.888196012780876
hsa-miR-15a	NM_001001323	417	3238	0.888196012780876
hsa-miR-15a	NM_025224	143	2405	0.618844994473943
hsa-miR-15a	NM_025224	579	2405	0.618844994473943
hsa-miR-15a	NM_025224	721	2405	0.618844994473943
hsa-miR-15a	NM_182641	139	2111	1.15232686128535
hsa-miR-15a	NM_182641	845	2111	1.15232686128535
hsa-miR-15a	NM_182641	164	2111	1.15232686128535
hsa-miR-15a	NM_015541	508	1516	1.38234239131108
hsa-miR-15a	NM_015541	462	1516	1.38234239131108
hsa-miR-15a	NM_015541	3	1516	1.38234239131108
hsa-miR-15a	NM_006336	391	1565	1.10873916034457
hsa-miR-15a	NM_006336	33	1565	1.10873916034457
hsa-miR-15a	NM_006336	431	1565	1.10873916034457
hsa-miR-15a	NM_006336	26	1565	1.10873916034457
hsa-miR-15a	NM_017610	581	2173	1.34392255160921
hsa-miR-15a	NM_017610	66	2173	1.34392255160921
hsa-miR-15a	NM_017610	384	2173	1.34392255160921
hsa-miR-15a	NM_017610	937	2173	1.34392255160921
hsa-miR-15a	NM_173584	3	445	1.09691368041433
hsa-miR-15a	NM_173584	3	445	1.09691368041433
hsa-miR-15a	NM_173584	3	445	1.09691368041433
hsa-miR-15a	NM_173584	3	445	1.09691368041433
hsa-miR-15a	NM_005389	256	842	1.07374394811311
hsa-miR-15a	NM_005389	71	842	1.07374394811311
hsa-miR-15a	NM_003461	3	448	0.897945630923946
hsa-miR-15a	NM_003461	12	448	0.897945630923946
hsa-miR-15a	NM_003461	97	448	0.897945630923946
hsa-miR-15a	NM_014615	3	3673	1.09198269985336
hsa-miR-15a	NM_014615	595	3673	1.09198269985336
hsa-miR-15a	NM_014615	66	3673	1.09198269985336
hsa-miR-15a	NM_014615	46	3673	1.09198269985336
hsa-miR-15a	NM_014615	190	3673	1.09198269985336
hsa-miR-15a	NM_014615	878	3673	1.09198269985336
hsa-miR-15a	NM_173354	21	2238	0.749006425346866
hsa-miR-15a	NM_173354	555	2238	0.749006425346866
hsa-miR-15a	NM_173354	194	2238	0.749006425346866
hsa-miR-15a	NM_173354	63	2238	0.749006425346866
hsa-miR-15a	NM_173354	3	2238	0.749006425346866
hsa-miR-15a	NM_173354	3	2238	0.749006425346866
hsa-miR-15a	NM_173354	3	2238	0.749006425346866
hsa-miR-15a	NM_173354	3	2238	0.749006425346866
hsa-miR-15a	NM_173354	3	2238	0.749006425346866
hsa-miR-15a	NM_001655	97	2228	1.10343374004196
hsa-miR-15a	NM_001655	328	2228	1.10343374004196
hsa-miR-15a	NM_001655	510	2228	1.10343374004196
hsa-miR-15a	NM_001655	3	2228	1.10343374004196
hsa-miR-15a	NM_001655	3	2228	1.10343374004196
hsa-miR-15a	NM_001655	520	2228	1.10343374004196
hsa-miR-15a	NM_006754	644	1321	1.08971434493759
hsa-miR-15a	NM_006754	9	1321	1.08971434493759
hsa-miR-15a	NM_006754	419	1321	1.08971434493759
hsa-miR-15a	NM_002973	174	598	1.15057098975779
hsa-miR-15a	NM_002973	125	598	1.15057098975779
hsa-miR-15a	NM_017670	8	887	0.43367915315439
hsa-miR-15a	NM_017670	121	887	0.43367915315439
hsa-miR-15a	NM_017670	35	887	0.43367915315439
hsa-miR-15a	NM_017670	13	887	0.43367915315439
hsa-miR-15a	NM_017670	11	887	0.43367915315439
hsa-miR-15a	NM_017670	653	887	0.43367915315439
hsa-miR-15a	NM_017670	3	887	0.43367915315439
hsa-miR-15a	NM_004309	3	1205	0.942150865177588
hsa-miR-15a	NM_004309	45	1205	0.942150865177588
hsa-miR-15a	NM_004309	117	1205	0.942150865177588
hsa-miR-15a	NM_004309	69	1205	0.942150865177588
hsa-miR-15a	NM_004309	175	1205	0.942150865177588
hsa-miR-15a	NM_004309	3	1205	0.942150865177588
hsa-miR-15a	NM_004309	3	1205	0.942150865177588
hsa-miR-15a	NM_004309	482	1205	0.942150865177588
hsa-miR-15a	NM_032389	108	1222	0.860829843710934
hsa-miR-15a	NM_032389	116	1222	0.860829843710934
hsa-miR-15a	NM_032389	3	1222	0.860829843710934
hsa-miR-15a	NM_032389	3	1222	0.860829843710934
hsa-miR-15a	NM_032389	3	1222	0.860829843710934
hsa-miR-15a	NM_032389	4	1222	0.860829843710934
hsa-miR-15a	NM_000388	266	1304	0.836391322928911
hsa-miR-15a	NM_000388	4	1304	0.836391322928911
hsa-miR-15a	NM_000388	52	1304	0.836391322928911
hsa-miR-15a	NM_000388	145	1304	0.836391322928911
hsa-miR-15a	NM_000388	247	1304	0.836391322928911
hsa-miR-15a	NM_016289	61	2411	1.4423287144604
hsa-miR-15a	NM_016289	64	2411	1.4423287144604
hsa-miR-15a	NM_016289	3	2411	1.4423287144604
hsa-miR-15a	NM_016289	193	2411	1.4423287144604
hsa-miR-15a	NM_016289	91	2411	1.4423287144604
hsa-miR-15a	NM_006763	234	2170	1.41665160298364
hsa-miR-15a	NM_006763	366	2170	1.41665160298364
hsa-miR-15a	NM_006763	118	2170	1.41665160298364
hsa-miR-15a	NM_006763	131	2170	1.41665160298364
hsa-miR-15a	NM_006763	4	2170	1.41665160298364
hsa-miR-15a	NM_006763	657	2170	1.41665160298364
hsa-miR-15a	NM_020438	35	1481	1.25723121721503
hsa-miR-15a	NM_020438	4	1481	1.25723121721503
hsa-miR-15a	NM_020438	943	1481	1.25723121721503
hsa-miR-15a	NM_002648	3	1379	0.920554473368866
hsa-miR-15a	NM_002648	448	1379	0.920554473368866
hsa-miR-15a	NM_002648	108	1379	0.920554473368866
hsa-miR-15a	NM_002648	3	1379	0.920554473368866
hsa-miR-15a	NM_002648	175	1379	0.920554473368866
hsa-miR-15a	NM_002874	3	2533	1.10787875261201
hsa-miR-15a	NM_002874	435	2533	1.10787875261201
hsa-miR-15a	NM_002874	57	2533	1.10787875261201
hsa-miR-15a	NM_031469	204	4173	1.27100085425858
hsa-miR-15a	NM_031469	199	4173	1.27100085425858
hsa-miR-15a	NM_031469	3	4173	1.27100085425858
hsa-miR-15a	NM_033089	28	1537	1.41750124274417
hsa-miR-15a	NM_033089	793	1537	1.41750124274417
hsa-miR-15a	NM_005723	113	276	0.801986579592147
hsa-miR-15a	NM_005723	31	276	0.801986579592147
hsa-miR-15a	NM_014906	118	4145	0.720265146829805
hsa-miR-15a	NM_005375	27	1220	1.24565107062426
hsa-miR-15a	NM_024811	38	2008	0.762019594165946
hsa-miR-15a	NM_024811	555	2008	0.762019594165946
hsa-miR-15a	NM_024811	51	2008	0.762019594165946
hsa-miR-15a	NM_032195	124	536	1.15857384387085
hsa-miR-15a	NM_002996	3	2043	1.44979608673181
hsa-miR-15a	NM_002996	84	2043	1.44979608673181
hsa-miR-15a	NM_002996	97	2043	1.44979608673181
hsa-miR-15a	NM_002996	663	2043	1.44979608673181
hsa-miR-15a	NM_002996	303	2043	1.44979608673181
hsa-miR-15a	NM_002996	225	2043	1.44979608673181
hsa-miR-15a	NM_032160	381	4388	0.779812940146566
hsa-miR-15a	NM_032160	29	4388	0.779812940146566
hsa-miR-15a	NM_021145	4	1206	1.53389528797331
hsa-miR-15a	NM_021145	756	1206	1.53389528797331
hsa-miR-15a	NM_153810	326	2930	0.777815559506009
hsa-miR-15a	NM_153810	671	2930	0.777815559506009
hsa-miR-15a	NM_014117	428	2803	0.929418328008316
hsa-miR-15a	NM_014117	664	2803	0.929418328008316
hsa-miR-15a	NM_014117	755	2803	0.929418328008316
hsa-miR-15a	NM_014117	89	2803	0.929418328008316
hsa-miR-15a	NM_014117	601	2803	0.929418328008316
hsa-miR-15a	NM_007322	456	725	1.32647731200409
hsa-miR-15a	NM_007322	39	725	1.32647731200409
hsa-miR-15a	NM_002612	179	2198	1.34220496596081
hsa-miR-15a	NM_002612	968	2198	1.34220496596081
hsa-miR-15a	NM_012234	51	1469	1.22925140148990
hsa-miR-15a	NM_012234	133	1469	1.22925140148990
hsa-miR-15a	NM_012234	644	1469	1.22925140148990
hsa-miR-15a	NM_007260	42	831	0.987224429189798
hsa-miR-15a	NM_007260	33	831	0.987224429189798
hsa-miR-15a	NM_005904	298	1535	1.20902996394160
hsa-miR-15a	NM_005904	187	1535	1.20902996394160
hsa-miR-15a	NM_005904	197	1535	1.20902996394160
hsa-miR-15a	NM_012406	133	1382	0.973734254651806
hsa-miR-15a	NM_012406	44	1382	0.973734254651806
hsa-miR-15a	NM_012406	720	1382	0.973734254651806
hsa-miR-15a	NM_014924	106	3227	0.911174956210823
hsa-miR-15a	NM_014924	645	3227	0.911174956210823
hsa-miR-15a	NM_014924	56	3227	0.911174956210823
hsa-miR-15a	NM_014924	330	3227	0.911174956210823
hsa-miR-15a	NM_003204	223	1849	0.95042849786682
hsa-miR-15a	NM_006946	88	619	0.762310155001094
hsa-miR-15a	NM_006946	330	619	0.762310155001094
hsa-miR-15a	NM_006946	18	619	0.762310155001094
hsa-miR-15a	NM_002756	106	735	0.858119218274681
hsa-miR-15a	NM_002756	3	735	0.858119218274681
hsa-miR-15a	NM_002756	21	735	0.858119218274681
hsa-miR-15a	NM_002756	45	735	0.858119218274681
hsa-miR-15a	NM_002756	3	735	0.858119218274681
hsa-miR-15a	NM_002756	19	735	0.858119218274681
hsa-miR-15a	NM_004392	890	2696	1.62534952795330
hsa-miR-15a	NM_004392	879	2696	1.62534952795330
hsa-miR-15a	NM_015045	107	2289	1.05018973548456
hsa-miR-15a	NM_015045	4	2289	1.05018973548456
hsa-miR-15a	NM_015045	657	2289	1.05018973548456
hsa-miR-15a	NM_017548	305	2246	0.808180809608322
hsa-miR-15a	NM_017548	652	2246	0.808180809608322
hsa-miR-15a	NM_017548	563	2246	0.808180809608322
hsa-miR-15a	NM_014286	3	3682	1.08922348944552
hsa-miR-15a	NM_014286	3	3682	1.08922348944552
hsa-miR-15a	NM_014286	242	3682	1.08922348944552
hsa-miR-15a	NM_014286	776	3682	1.08922348944552
hsa-miR-15a	NM_014286	193	3682	1.08922348944552
hsa-miR-15a	NM_014286	3	3682	1.08922348944552
hsa-miR-15a	NM_014286	940	3682	1.08922348944552
hsa-miR-15a	NM_014286	133	3682	1.08922348944552
hsa-miR-15a	NM_007158	3	1271	1.15376547636049
hsa-miR-15a	NM_007158	15	1271	1.15376547636049
hsa-miR-15a	NM_016048	181	1250	1.77922627678309
hsa-miR-15a	NM_021111	47	1406	0.958865255540572
hsa-miR-15a	NM_021111	745	1406	0.958865255540572
hsa-miR-15a	NM_021111	448	1406	0.958865255540572
hsa-miR-15a	NM_021183	62	2597	1.09714560332946
hsa-miR-15a	NM_021183	793	2597	1.09714560332946
hsa-miR-15a	NM_003220	4	260	1.03558789014137
hsa-miR-15a	NM_003220	8	260	1.03558789014137
hsa-miR-15a	NM_003220	3	260	1.03558789014137
hsa-miR-15a	NM_003220	3	260	1.03558789014137
hsa-miR-15a	NM_003220	3	260	1.03558789014137
hsa-miR-15a	NM_000876	239	1467	1.32147579509904
hsa-miR-15a	NM_000876	877	1467	1.32147579509904
hsa-miR-15a	NM_017955	374	1282	0.819348999523419
hsa-miR-15a	NM_017955	458	1282	0.819348999523419
hsa-miR-15a	NM_017955	24	1282	0.819348999523419
hsa-miR-15a	NM_017955	112	1282	0.819348999523419
hsa-miR-15a	NM_016441	54	2451	1.17755953386505
hsa-miR-15a	NM_016441	187	2451	1.17755953386505
hsa-miR-15a	NM_016441	185	2451	1.17755953386505
hsa-miR-15a	NM_015483	396	1187	1.25805936380801
hsa-miR-15a	NM_015483	223	1187	1.25805936380801
hsa-miR-15a	NM_002222	331	1173	1.27801077517631
hsa-miR-15a	NM_002222	4	1173	1.27801077517631
hsa-miR-15a	NM_002222	72	1173	1.27801077517631
hsa-miR-15a	NM_002829	400	1339	0.961160989288946
hsa-miR-15a	NM_003165	610	1967	0.838161407312732
hsa-miR-15a	NM_003165	3	1967	0.838161407312732
hsa-miR-15a	NM_003165	3	1967	0.838161407312732
hsa-miR-15a	NM_005418	74	771	1.58958481943372
hsa-miR-15a	NM_005418	83	771	1.58958481943372
hsa-miR-15a	NM_134265	660	1267	0.87672725309662
hsa-miR-15a	NM_134265	3	1267	0.87672725309662
hsa-miR-15a	NM_018184	3	2226	1.33277200297616
hsa-miR-15a	NM_018184	258	2226	1.33277200297616
hsa-miR-15a	NM_018184	11	2226	1.33277200297616
hsa-miR-15a	NM_018184	486	2226	1.33277200297616
hsa-miR-15a	NM_002077	119	2188	0.962094158433914
hsa-miR-15a	NM_002077	356	2188	0.962094158433914
hsa-miR-15a	NM_002077	224	2188	0.962094158433914
hsa-miR-15a	NM_002077	129	2188	0.962094158433914
hsa-miR-15a	NM_002077	157	2188	0.962094158433914
hsa-miR-15a	NM_194359	107	1963	1.20651846896793
hsa-miR-15a	NM_194359	154	1963	1.20651846896793
hsa-miR-15a	NM_194359	18	1963	1.20651846896793
hsa-miR-15a	NM_005742	4	883	0.977894002646531
hsa-miR-15a	NM_004329	428	1484	1.50968755477321
hsa-miR-15a	NM_004329	724	1484	1.50968755477321
hsa-miR-15a	NM_080927	309	3402	0.935947816423077
hsa-miR-15a	NM_080927	464	3402	0.935947816423077
hsa-miR-15a	NM_080927	695	3402	0.935947816423077
hsa-miR-15a	NM_002267	642	2490	1.35820382463652
hsa-miR-15a	NM_002267	658	2490	1.35820382463652
hsa-miR-15a	NM_002267	886	2490	1.35820382463652
hsa-miR-15a	NM_002267	156	2490	1.35820382463652
hsa-miR-15a	NM_012290	12	1737	1.21874812556624
hsa-miR-15a	NM_012290	3	1737	1.21874812556624
hsa-miR-15a	NM_012290	526	1737	1.21874812556624
hsa-miR-15a	NM_004603	384	1220	0.926459618413073
hsa-miR-15a	NM_004603	87	1220	0.926459618413073
hsa-miR-15a	NM_016319	347	899	1.0539854857423
hsa-miR-15a	NM_016319	3	899	1.0539854857423
hsa-miR-15a	NM_002009	272	2823	0.97184625214447
hsa-miR-15a	NM_002009	723	2823	0.97184625214447
hsa-miR-15a	NM_003243	225	1309	1.33491695977036
hsa-miR-15a	NM_003243	40	1309	1.33491695977036
hsa-miR-15a	NM_003243	701	1309	1.33491695977036
hsa-miR-15a	NM_170781	349	1369	1.01255480735049
hsa-miR-15a	NM_080550	3	1126	0.974240592117718
hsa-miR-15a	NM_201526	175	743	1.20151111942562
hsa-miR-15a	NM_201526	260	743	1.20151111942562
hsa-miR-15a	NM_201526	7	743	1.20151111942562
hsa-miR-15a	NM_201526	166	743	1.20151111942562
hsa-miR-15a	NM_015158	189	889	1.16086483326665
hsa-miR-15a	NM_015158	3	889	1.16086483326665
hsa-miR-15a	NM_003405	316	825	1.10787875261201
hsa-miR-15a	NM_021132	81	1388	1.39310113778951
hsa-miR-15a	NM_021132	769	1388	1.39310113778951
hsa-miR-15a	NM_021132	3	1388	1.39310113778951
hsa-miR-15a	NM_024893	180	1027	0.891464961619329
hsa-miR-15a	NM_007269	121	678	0.960128893472635
hsa-miR-15a	NM_007269	3	678	0.960128893472635
hsa-miR-15a	NM_033044	69	1323	1.06576547241340
hsa-miR-15a	NM_033044	347	1323	1.06576547241340
hsa-miR-15a	NM_033044	22	1323	1.06576547241340
hsa-miR-15a	NM_020244	5	123	2.37041555728301
hsa-miR-15a	NM_020244	3	123	2.37041555728301
hsa-miR-15a	NM_000080	152	970	0.834596051329476
hsa-miR-15a	NM_000080	313	970	0.834596051329476
hsa-miR-15a	NM_007038	67	6131	1.39900391521875
hsa-miR-15a	NM_007038	3	6131	1.39900391521875
hsa-miR-15a	NM_007038	426	6131	1.39900391521875
hsa-miR-15a	NM_020808	947	1159	0.87163739656028
hsa-miR-15a	NM_178010	620	1939	0.848890279397572
hsa-miR-15a	NM_178010	396	1939	0.848890279397572
hsa-miR-15a	NM_015714	95	405	2.24287621522329
hsa-miR-15a	NM_015271	154	4353	5.54925846411554
hsa-miR-15a	NM_015271	495	4353	5.54925846411554
hsa-miR-15a	NM_138992	3	1170	0.886390915137413
hsa-miR-15a	NM_138992	3	1170	0.886390915137413
hsa-miR-15a	NM_201414	120	1134	1.18177878061494
hsa-miR-15a	NM_201414	3	1134	1.18177878061494
hsa-miR-15a	NM_201414	196	1134	1.18177878061494
hsa-miR-15a	NM_002035	545	1166	1.03864310107911
hsa-miR-15a	NM_002035	3	1166	1.03864310107911
hsa-miR-15a	NM_004451	148	772	1.28031606069557
hsa-miR-15a	NM_004451	3	772	1.28031606069557
hsa-miR-15a	NM_004451	340	772	1.28031606069557
hsa-miR-15a	NM_152376	3	2060	0.883284438645074
hsa-miR-15a	NM_152376	3	2060	0.883284438645074
hsa-miR-15a	NM_001001331	133	2770	0.521395486774688
hsa-miR-15a	NM_153271	33	1429	1.02690306200814
hsa-miR-15a	NM_153271	402	1429	1.02690306200814
hsa-miR-15a	NM_153271	3	1429	1.02690306200814
hsa-miR-15a	NM_153271	603	1429	1.02690306200814
hsa-miR-15a	NM_153271	3	1429	1.02690306200814
hsa-miR-15a	NM_003591	299	462	1.26391548747082
hsa-miR-15a	NM_006832	878	1102	1.42538337236938
hsa-miR-15a	NM_000024	3	554	0.622609717830721
hsa-miR-15a	NM_176863	3	2198	0.938806671940362
hsa-miR-15a	NM_176863	988	2198	0.938806671940362
hsa-miR-15a	NM_024496	3	876	0.820172911196727
hsa-miR-15a	NM_024496	103	876	0.820172911196727
hsa-miR-15a	NM_024496	3	876	0.820172911196727
hsa-miR-15a	NM_014333	440	2180	0.91700404320467
hsa-miR-15a	NM_014333	3	2180	0.91700404320467
hsa-miR-15a	NM_002755	149	968	1.31790830805499
hsa-miR-15a	NM_002755	329	968	1.31790830805499
hsa-miR-15a	NM_024953	3	2848	0.937246215376921
hsa-miR-15a	NM_024953	3	2848	0.937246215376921
hsa-miR-15a	NM_024953	3	2848	0.937246215376921
hsa-miR-15a	NM_004973	97	1771	1.06654881642597
hsa-miR-15a	NM_004973	405	1771	1.06654881642597
hsa-miR-15a	NM_004973	385	1771	1.06654881642597
hsa-miR-15a	NM_003471	568	1857	1.03713234255481
hsa-miR-15a	NM_003471	121	1857	1.03713234255481
hsa-miR-15a	NM_016506	3	732	1.19922303471687
hsa-miR-15a	NM_007013	3	1071	0.951779970837265
hsa-miR-15a	NM_002719	132	2484	1.04681028197458
hsa-miR-15a	NM_002719	334	2484	1.04681028197458
hsa-miR-15a	NM_002719	9	2484	1.04681028197458
hsa-miR-15a	NM_002719	50	2484	1.04681028197458
hsa-miR-15a	NM_173054	466	1022	1.00100556865730
hsa-miR-15a	NM_014456	22	1938	1.15817238234618
hsa-miR-15a	NM_014456	3	1938	1.15817238234618
hsa-miR-15a	NM_003194	51	615	1.43291198856729
hsa-miR-15a	NM_015001	387	1028	1.27019500338023
hsa-miR-15a	NM_021003	3	909	0.949243421009449
hsa-miR-15a	NM_002136	170	718	1.44230871967736
hsa-miR-15a	NM_015293	338	656	1.13541523111587
hsa-miR-15a	NM_006136	166	1409	1.43913307238906
hsa-miR-15a	NM_006931	243	2182	0.81067749585994
hsa-miR-15a	NM_006931	106	2182	0.81067749585994
hsa-miR-15a	NM_002880	87	905	1.40741715184169
hsa-miR-15a	NM_002880	96	905	1.40741715184169
hsa-miR-15a	NM_016626	268	1821	0.897105772482249
hsa-miR-15a	NM_016626	385	1821	0.897105772482249
hsa-miR-15a	NM_015847	3	1005	1.59609884592489
hsa-miR-15a	NM_015847	264	1005	1.59609884592489
hsa-miR-15a	NM_004089	639	1331	0.78728069102682
hsa-miR-15a	NM_004089	3	1331	0.78728069102682
hsa-miR-15a	NM_015497	698	1172	1.18249575131678
hsa-miR-15a	NM_015497	52	1172	1.18249575131678
hsa-miR-15a	NM_080752	154	495	1.01118712531927
hsa-miR-15a	NM_080752	3	495	1.01118712531927
hsa-miR-15a	NM_016563	3	1587	0.959699735053954
hsa-miR-15a	NM_016563	132	1587	0.959699735053954
hsa-miR-15a	NM_016563	950	1587	0.959699735053954
hsa-miR-15a	NM_018571	46	552	1.21343766642349
hsa-miR-15a	NM_005736	74	1640	0.810503319739326
hsa-miR-15a	NM_005736	287	1640	0.810503319739326
hsa-miR-15a	NM_005736	107	1640	0.810503319739326
hsa-miR-15a	NM_005736	200	1640	0.810503319739326
hsa-miR-15a	NM_031450	3	660	1.03590736700792
hsa-miR-15a	NM_031450	350	660	1.03590736700792
hsa-miR-15a	NM_198679	34	2757	1.06880599121101
hsa-miR-15a	NM_198679	125	2757	1.06880599121101
hsa-miR-15a	NM_198679	524	2757	1.06880599121101
hsa-miR-15a	NM_198679	125	2757	1.06880599121101
hsa-miR-15a	NM_198679	366	2757	1.06880599121101
hsa-miR-15a	NM_001587	844	2294	1.01649280257012
hsa-miR-15a	NM_001587	236	2294	1.01649280257012
hsa-miR-15a	NM_001587	177	2294	1.01649280257012
hsa-miR-15a	NM_018244	210	1371	1.06226962713346
hsa-miR-15a	NM_018244	313	1371	1.06226962713346
hsa-miR-15a	NM_033025	307	1015	1.11299722834861
hsa-miR-15a	NM_033025	4	1015	1.11299722834861
hsa-miR-15a	NM_014900	184	1200	0.848134514438899
hsa-miR-15a	NM_003077	3	854	0.925400638862703
hsa-miR-15a	NM_004240	3	325	1.03000404276755
hsa-miR-15a	NM_004240	79	325	1.03000404276755
hsa-miR-15a	NM_006718	345	1183	1.40060486131159
hsa-miR-15a	NM_205768	903	2153	0.82696604553834
hsa-miR-15a	NM_205768	113	2153	0.82696604553834
hsa-miR-15a	NM_205768	368	2153	0.82696604553834
hsa-miR-15a	NM_006077	3	876	0.954488684739413
hsa-miR-15a	NM_006077	3	876	0.954488684739413
hsa-miR-15a	NM_006077	317	876	0.954488684739413
hsa-miR-15a	NM_175636	853	1318	0.975085073057895
hsa-miR-15a	NM_003137	811	2270	0.967879936243687
hsa-miR-15a	NM_003620	100	1123	1.23242512543949
hsa-miR-15a	NM_006195	60	1492	1.01853813702071
hsa-miR-15a	NM_006048	326	1304	3.97036048114342
hsa-miR-15a	NM_024293	388	861	0.968809555693503
hsa-miR-15a	NM_019074	665	1005	1.17662125249434
hsa-miR-15a	NM_014459	240	1559	0.640690720337232
hsa-miR-15a	NM_014422	3	281	0.960927838461034
hsa-miR-15a	NM_182553	3	684	1.06839860694703
hsa-miR-15a	NM_020689	615	1773	1.49410858454918
hsa-miR-15a	NM_005232	3	349	0.985446872654545
hsa-miR-15a	NM_004161	31	1638	1.0516466171931
hsa-miR-15a	NM_002651	3	915	1.20773170612477
hsa-miR-15a	NM_006724	3	532	1.03562378150463
hsa-miR-15a	NM_014203	3	354	1.48003880270466
hsa-miR-15a	NM_003223	18	874	0.986848140414499
hsa-miR-15a	NM_003223	3	874	0.986848140414499
hsa-miR-15a	NM_003459	324	755	0.78466295753666
hsa-miR-15a	NM_003459	322	755	0.78466295753666
hsa-miR-128b	NM_004755	161	1259	1.91010242281218
hsa-miR-128b	NM_004755	628	1259	1.91010242281218
hsa-miR-128b	NM_004755	20	1259	1.91010242281218
hsa-miR-128b	NM_152653	11	779	1.01223902432253
hsa-miR-128b	NM_152653	173	779	1.01223902432253
hsa-miR-128b	NM_152624	489	7486	1.03842714377228
hsa-miR-128b	NM_152624	162	7486	1.03842714377228
hsa-miR-128b	NM_030806	953	9465	0.725099055644816
hsa-miR-128b	NM_030806	282	9465	0.725099055644816
hsa-miR-128b	NM_006622	283	614	1.15079830399538
hsa-miR-128b	NM_006622	90	614	1.15079830399538
hsa-miR-128b	NM_007359	925	1774	1.15803591711989
hsa-miR-128b	NM_007359	25	1774	1.15803591711989
hsa-miR-128b	NM_007359	81	1774	1.15803591711989
hsa-miR-128b	NM_013336	68	2041	1.23021459757712
hsa-miR-128b	NM_013336	651	2041	1.23021459757712
hsa-miR-128b	NM_013336	79	2041	1.23021459757712
hsa-miR-128b	NM_013336	24	2041	1.23021459757712
hsa-miR-128b	NM_017582	588	1896	1.35829797141453
hsa-miR-128b	NM_017582	313	1896	1.35829797141453
hsa-miR-128b	NM_017582	578	1896	1.35829797141453
hsa-miR-128b	NM_004229	705	3500	1.09790254528857
hsa-miR-128b	NM_004229	88	3500	1.09790254528857
hsa-miR-128b	NM_004229	737	3500	1.09790254528857
hsa-miR-128b	NM_004229	163	3500	1.09790254528857
hsa-miR-128b	NM_004229	227	3500	1.09790254528857
hsa-miR-128b	NM_003010	596	2483	0.923958526302433
hsa-miR-128b	NM_003010	26	2483	0.923958526302433
hsa-miR-128b	NM_032329	463	4485	0.937798580216676
hsa-miR-128b	NM_032329	517	4485	0.937798580216676
hsa-miR-128b	NM_032329	880	4485	0.937798580216676
hsa-miR-128b	NM_032329	283	4485	0.937798580216676
hsa-miR-128b	NM_032329	472	4485	0.937798580216676
hsa-miR-128b	NM_032329	447	4485	0.937798580216676
hsa-miR-128b	NM_014459	224	1559	0.819917125847166
hsa-miR-128b	NM_014459	15	1559	0.819917125847166
hsa-miR-128b	NM_014459	202	1559	0.819917125847166
hsa-miR-128b	NM_014459	299	1559	0.819917125847166
hsa-miR-128b	NM_172316	88	1529	0.88725456671811
hsa-miR-128b	NM_172316	887	1529	0.88725456671811
hsa-miR-128b	NM_170781	127	1369	1.40060486131159
hsa-miR-128b	NM_014331	62	7862	0.644789430381379
hsa-miR-128b	NM_014331	934	7862	0.644789430381379
hsa-miR-128b	NM_138473	94	5212	0.790096075252094
hsa-miR-128b	NM_138473	72	5212	0.790096075252094
hsa-miR-128b	NM_138473	107	5212	0.790096075252094
hsa-miR-128b	NM_000964	270	1416	1.28285223184736
hsa-miR-128b	NM_000964	367	1416	1.28285223184736
hsa-miR-128b	NM_004171	966	9684	0.721364334167984
hsa-miR-128b	NM_002717	87	739	1.15953791939503
hsa-miR-128b	NM_002717	139	739	1.15953791939503
hsa-miR-128b	NM_002015	373	3370	1.12848324619499
hsa-miR-128b	NM_002015	910	3370	1.12848324619499
hsa-miR-128b	NM_001218	741	2771	1.93802878653351
hsa-miR-128b	NM_013399	293	1709	0.773358900086401
hsa-miR-128b	NM_002742	253	768	0.905257418742421
hsa-miR-128b	NM_016544	589	3996	0.984013490714634
hsa-miR-128b	NM_016544	820	3996	0.984013490714634
hsa-miR-128b	NM_015043	663	1399	0.90331432955738
hsa-miR-128b	NM_015043	44	1399	0.90331432955738
hsa-miR-128b	NM_134442	319	1799	0.764029368422053
hsa-miR-128b	NM_018398	20	365	0.87545200930044
hsa-miR-128b	NM_018398	39	365	0.87545200930044
hsa-miR-128b	NM_020310	258	2864	0.722465198961763
hsa-miR-128b	NM_020310	428	2864	0.722465198961763
hsa-miR-128b	NM_005324	444	2209	1.49497359187120
hsa-miR-128b	NM_005324	911	2209	1.49497359187120
hsa-miR-128b	NM_183376	317	2665	1.11311295499829
hsa-miR-128b	NM_183376	882	2665	1.11311295499829
hsa-miR-128b	NM_178153	900	7908	0.697524114915089
hsa-miR-128b	NM_178153	846	7908	0.697524114915089
hsa-miR-128b	NM_178153	582	7908	0.697524114915089
hsa-miR-128b	NM_178153	7	7908	0.697524114915089
hsa-miR-128b	NM_020546	902	3210	1.07530803762797
hsa-miR-128b	NM_020546	483	3210	1.07530803762797
hsa-miR-128b	NM_020546	66	3210	1.07530803762797
hsa-miR-128b	NM_152793	807	5211	1.52262956870157
hsa-miR-128b	NM_152793	947	5211	1.52262956870157
hsa-miR-128b	NM_015481	243	1137	1.08670096603043
hsa-miR-128b	NM_018184	163	2226	1.33007721411256
hsa-miR-128b	NM_005502	308	3313	1.2796550830095
hsa-miR-128b	NM_005502	692	3313	1.2796550830095
hsa-miR-128b	NM_002442	108	1797	0.930352921948478
hsa-miR-128b	NM_002442	632	1797	0.930352921948478
hsa-miR-128b	NM_002265	482	1238	1.04688284384890
hsa-miR-128b	NM_006763	694	2170	1.04993498876781
hsa-miR-128b	NM_006763	776	2170	1.04993498876781
hsa-miR-128b	NM_173054	677	1022	1.01874995809481
hsa-miR-128b	NM_014380	65	244	0.972587530445361
hsa-miR-128b	NM_002657	258	3947	1.06204875733943
hsa-miR-128b	NM_002657	977	3947	1.06204875733943
hsa-miR-128b	NM_002267	328	2490	1.00947137389814
hsa-miR-128b	NM_002267	292	2490	1.00947137389814
hsa-miR-128b	NM_002235	87	1781	0.991458987116484
hsa-miR-128b	NM_139035	512	808	0.901312934697636
hsa-miR-128b	NM_014906	216	4145	0.985481026232447
hsa-miR-128b	NM_014906	383	4145	0.985481026232447
hsa-miR-128b	NM_005730	179	3676	1.25283810682638
hsa-miR-128b	NM_022780	387	1965	0.820172911196726
hsa-miR-128b	NM_022780	185	1965	0.820172911196726
hsa-miR-128b	NM_022780	712	1965	0.820172911196726
hsa-miR-128b	NM_019008	272	3840	0.87602867538134
hsa-miR-128b	NM_005207	451	3814	1.04982583052103
hsa-miR-128b	NM_002507	942	1989	0.942294546959988
hsa-miR-128b	NM_005822	697	2401	1.32298802211137
hsa-miR-128b	NM_005822	681	2401	1.32298802211137
hsa-miR-128b	NM_212503	130	1431	0.92082569720504
hsa-miR-128b	NM_212503	530	1431	0.92082569720504
hsa-miR-128b	NM_003507	201	2065	0.893940056943321
hsa-miR-128b	NM_003507	36	2065	0.893940056943321
hsa-miR-128b	NM_003507	569	2065	0.893940056943321
hsa-miR-128b	NM_015455	146	4155	1.23618957181959
hsa-miR-128b	NM_015455	727	4155	1.23618957181959
hsa-miR-128b	NM_015455	192	4155	1.23618957181959
hsa-miR-128b	NM_003012	800	3218	1.60223970497568
hsa-miR-128b	NM_152858	133	1064	0.94062070868453
hsa-miR-128b	NM_152858	384	1064	0.94062070868453
hsa-miR-128b	NM_152264	874	1183	0.934618824203866
hsa-miR-128b	NM_022465	481	2505	0.956939750673012
hsa-miR-128b	NM_022465	9	2505	0.956939750673012
hsa-miR-128b	NM_005599	745	1595	0.952704032166723
hsa-miR-128b	NM_015560	482	2926	0.788782801025113
hsa-miR-128b	NM_000818	263	558	0.724973416439426
hsa-miR-128b	NM_017772	9	1813	0.950329684978756
hsa-miR-128b	NM_017772	929	1813	0.950329684978756
hsa-miR-128b	NM_017772	281	1813	0.950329684978756
hsa-miR-128b	NM_013372	75	3461	1.20513937120653
hsa-miR-128b	NM_005197	209	6245	1.18558573967217
hsa-miR-128b	NM_182915	855	2314	0.98398620844578
hsa-miR-128b	NM_020640	900	2363	0.913926468122903
hsa-miR-128b	NM_013236	173	1278	1.01122217100181
hsa-miR-128b	NM_014939	243	843	1.01497908566268
hsa-miR-128b	NM_001001664	25	4163	0.806753591265779
hsa-miR-128b	NM_016147	901	1224	0.857940795951245
hsa-miR-128b	NM_004535	85	1820	1.04525141759432
hsa-miR-128b	NM_002634	335	934	1.45427489384323
hsa-miR-128b	NM_002581	843	5760	1.01853813702071
hsa-miR-128b	NM_002581	643	5760	1.01853813702071
hsa-miR-128b	NM_002581	638	5760	1.01853813702071
hsa-miR-128b	NM_014747	778	5837	0.911364449417711
hsa-miR-128b	NM_145065	780	1185	0.838045221523037
hsa-miR-128b	NM_145065	47	1185	0.838045221523037
hsa-miR-128b	NM_002515	616	2076	1.11030035288386
hsa-miR-128b	NM_001949	791	3280	0.91389479439404
hsa-miR-128b	NM_020870	23	2263	0.940232855457381
hsa-miR-128b	NM_018011	975	2984	1.46276701522682
hsa-miR-128b	NM_018364	581	4159	0.89713686433787
hsa-miR-128b	NM_173582	455	6354	1.25710050706922
hsa-miR-128b	NM_173582	484	6354	1.25710050706922
hsa-miR-128b	NM_032781	371	1072	0.707719708018187
hsa-miR-128b	NM_006852	58	1113	1.31216577760345
hsa-miR-128b	NM_006852	454	1113	1.31216577760345
hsa-miR-128b	NM_004422	126	553	0.92960839342941
hsa-miR-128b	NM_017519	596	1398	1.12089411443216
hsa-miR-128b	NM_001001323	727	3238	1.25457611364545
hsa-miR-128b	NM_004282	188	761	0.839274702079398
hsa-miR-128b	NM_000902	925	3244	0.683043800461214
hsa-miR-128b	NM_057175	748	2697	1.10217247215433
hsa-miR-128b	NM_181492	106	1328	0.582064122488723
hsa-miR-128b	NM_181492	106	1328	0.582064122488723
hsa-miR-128b	NM_016548	284	1676	1.14223935694890
hsa-miR-128b	NM_001001890	26	4348	0.826450318154212
hsa-miR-128b	NM_000921	166	676	0.813153712793311
hsa-miR-128b	NM_006206	17	2987	1.25253420327109
hsa-miR-128b	NM_006206	293	2987	1.25253420327109
hsa-miR-128b	NM_006206	444	2987	1.25253420327109
hsa-miR-128b	NM_178835	544	899	0.877365571428717
hsa-miR-128b	NM_030791	584	1903	0.812336852315456
hsa-miR-128b	NM_004862	95	1649	1.63784632626811
hsa-miR-128b	NM_182964	579	3347	1.60223970497568
hsa-miR-128b	NM_182964	674	3347	1.60223970497568
hsa-miR-128b	NM_182964	738	3347	1.60223970497568
hsa-miR-128b	NM_015608	347	688	1.00392396022148
hsa-miR-128b	NM_004600	777	1269	1.29769379152018
hsa-miR-128b	NM_012316	583	2298	0.999480274718577
hsa-miR-128b	NM_012316	44	2298	0.999480274718577
hsa-miR-128b	NM_006732	31	2165	0.651408748251994
hsa-miR-128b	NM_006380	97	4422	0.867298187695902
hsa-miR-128b	NM_002356	132	1221	1.27336851672209
hsa-miR-128b	NM_005966	373	2463	1.11782938071121
hsa-miR-128b	NM_025191	99	3575	1.09577378916397
hsa-miR-128b	NM_016040	426	2832	1.1441688716964
hsa-miR-128b	NM_018299	486	3515	1.05055376658981
hsa-miR-128b	NM_013231	454	4435	0.698436083323086
hsa-miR-128b	NM_213654	564	1653	1.28587463902802
hsa-miR-128b	NM_015103	528	1137	1.16497581119266
hsa-miR-128b	NM_007162	523	713	0.84906681952331
hsa-miR-128b	NM_004966	442	1020	1.23131509803140
hsa-miR-128b	NM_025161	205	955	0.549750912941418
hsa-miR-128b	NM_000129	489	1533	1.10649735309227
hsa-miR-128b	NM_002499	372	775	1.20802473920791
hsa-miR-128b	NM_022893	384	3227	0.892052175538783
hsa-miR-128b	NM_025146	265	2766	1.31918783498407
hsa-miR-128b	NM_014764	415	1343	1.25561137156669
hsa-miR-128b	NM_153367	530	4032	1.52580965821615
hsa-miR-128b	NM_005374	684	2448	1.04550502793178
hsa-miR-128b	NM_139177	920	1698	0.814733423828072
hsa-miR-128b	NM_014397	274	1509	1.68535206784585
hsa-miR-128b	NM_032638	569	1608	1.22645984499644
hsa-miR-128b	NM_031469	719	4173	1.20601261664154
hsa-miR-128b	NM_015215	701	3228	1.19538885730125
hsa-miR-30b	NM_178812	275	1652	0.937580844629219
hsa-miR-30b	NM_003586	527	695	1.09239907681750
hsa-miR-30b	NM_003797	9	223	0.895645670090849
hsa-miR-30b	NM_023039	33	459	1.02993265080202
hsa-miR-30b	NM_004952	69	1011	1.01952701232155
hsa-miR-30b	NM_000966	173	1106	0.842851281698282
hsa-miR-30b	NM_018275	168	640	0.837783862379119
hsa-miR-30b	NM_002070	277	1011	0.76070025828046
hsa-miR-30b	NM_006312	442	1007	1.12190459760626
hsa-miR-30b	NM_015001	405	1028	1.13855185493660
hsa-miR-30b	NM_002633	130	585	1.09156648159474
hsa-miR-30b	NM_020440	15	3383	0.606739860848555
hsa-miR-30b	NM_025083	38	2070	1.05474189395142
hsa-miR-30b	NM_003043	32	2469	1.03882309980864
hsa-miR-30b	NM_020438	621	1481	1.30658411031910
hsa-miR-30b	NM_005900	760	1242	1.24185781207348
hsa-miR-30b	NM_017780	757	998	0.948947382750996
hsa-miR-30b	NM_181351	153	1295	0.808236830374787
hsa-miR-30b	NM_005896	87	860	0.929408664703147
hsa-miR-30b	NM_003400	55	886	1.06925058757144
hsa-miR-30b	NM_003380	17	322	0.964899105343142
hsa-miR-30b	NM_020935	75	4697	0.931708138201759
hsa-miR-30b	NM_016115	212	522	1.05566347145603
hsa-miR-30b	NM_152330	764	2438	1.30089092286809
hsa-miR-30b	NM_057749	263	1424	0.74473548214487
hsa-miR-30b	NM_173797	138	1001	1.08892153443102
hsa-miR-30b	NM_018325	99	1708	0.878826330450212
hsa-miR-30b	NM_004326	157	1257	1.10213427442917
hsa-miR-30b	NM_004747	34	1647	1.03128994470489
hsa-miR-30b	NM_004841	731	1199	0.782032245255698
hsa-miR-30b	NM_022817	106	2329	1.67765957653158
hsa-miR-30b	NM_003350	344	1076	1.10822437187653
hsa-miR-30b	NM_006625	457	1214	1.1516481389504
hsa-miR-30b	NM_014243	165	2166	0.736241000874182
hsa-miR-30b	NM_016076	22	3258	1.01006630454127
hsa-miR-30b	NM_001957	994	2337	0.937246215376921
hsa-miR-30b	NM_006364	174	1369	0.620950426165683
hsa-miR-30b	NM_182765	528	2395	0.522589484398964
hsa-miR-30b	NM_006599	590	8319	0.807089180431063
hsa-miR-30b	NM_173510	190	3005	1.28756922537408
hsa-miR-30b	NM_173510	272	3005	1.28756922537408
hsa-miR-30b	NM_000944	268	2453	1.03720423358225
hsa-miR-30b	NM_001386	444	2498	1.30057536304089
hsa-miR-30b	NM_006572	538	3556	1.06492365019715
hsa-miR-30b	NM_006572	77	3556	1.06492365019715
hsa-miR-30b	NM_001332	36	1617	1.30894093663679
hsa-miR-30b	NM_024713	381	1675	0.968282549908398
hsa-miR-30b	NM_000917	326	1014	0.827310042575284
hsa-miR-30b	NM_002874	51	2533	1.19507403820598
hsa-miR-30b	NM_003489	140	3481	1.19972188128113
hsa-miR-30b	NM_003463	434	3427	0.979420297586927
hsa-miR-30b	NM_147189	270	2375	1.10385448332926
hsa-miR-30b	NM_015554	434	2961	0.99847623830828
hsa-miR-30b	NM_021183	664	2597	0.753719696836877
hsa-miR-30b	NM_004496	154	1393	1.50937365670934
hsa-miR-30b	NM_032991	35	1592	0.956309823010613
hsa-miR-30b	NM_025191	97	3575	1.01666896261282
hsa-miR-30b	NM_018027	926	3327	0.796032920069035
hsa-miR-30b	NM_001439	947	1575	1.23803319705493
hsa-miR-30b	NM_002267	385	2490	1.05910821127851
hsa-miR-30b	NM_153367	906	4032	2.11235161370105
hsa-miR-30b	NM_030627	148	4192	1.26825952889306
hsa-miR-30b	NM_015094	821	4716	0.776199818022004
hsa-miR-30b	NM_006375	280	1933	0.986198524864725
hsa-miR-30b	NM_005455	897	1904	1.20537746632608
hsa-miR-30b	NM_014839	596	2590	0.932031099598022
hsa-miR-30b	NM_012287	256	4589	0.769930431815814
hsa-miR-30b	NM_199462	548	5072	1.25301179910582
hsa-miR-23b	NM_002709	45	3642	1.58688766047603
hsa-miR-23b	NM_002709	463	3642	1.58688766047603
hsa-miR-23b	NM_002709	9	3642	1.58688766047603
hsa-miR-23b	NM_002709	594	3642	1.58688766047603
hsa-miR-23b	NM_002709	742	3642	1.58688766047603
hsa-miR-23b	NM_002709	337	3642	1.58688766047603
hsa-miR-23b	NM_003403	392	867	1.46053810688511
hsa-miR-23b	NM_003403	217	867	1.46053810688511
hsa-miR-23b	NM_005935	838	5337	1.27063529571535
hsa-miR-23b	NM_005935	732	5337	1.27063529571535
hsa-miR-23b	NM_005935	147	5337	1.27063529571535
hsa-miR-23b	NM_005935	410	5337	1.27063529571535
hsa-miR-23b	NM_006565	147	1323	1.49609314653628
hsa-miR-23b	NM_006565	690	1323	1.49609314653628
hsa-miR-23b	NM_006565	186	1323	1.49609314653628
hsa-miR-23b	NM_002198	637	860	1.01607014299370
hsa-miR-23b	NM_022913	238	331	0.627179365503385
hsa-miR-23b	NM_001696	227	538	1.18760082446834
hsa-miR-23b	NM_001696	58	538	1.18760082446834
hsa-miR-23b	NM_014397	72	1509	1.67006007510148
hsa-miR-23b	NM_014397	747	1509	1.67006007510148
hsa-miR-23b	NM_013449	143	3032	0.921924172388792
hsa-miR-23b	NM_006732	8	2165	0.769415607535391
hsa-miR-23b	NM_004796	310	2471	0.921368384633736
hsa-miR-23b	NM_004796	11	2471	0.921368384633736
hsa-miR-23b	NM_002438	589	711	1.12576055165709
hsa-miR-23b	NM_003885	347	2725	0.820229763221141
hsa-miR-23b	NM_003885	678	2725	0.820229763221141
hsa-miR-23b	NM_003885	472	2725	0.820229763221141
hsa-miR-23b	NM_002148	208	721	0.797855838447725
hsa-miR-23b	NM_006561	798	6275	1.20547355311477
hsa-miR-23b	NM_006633	463	817	1.02090597447423
hsa-miR-23b	NM_007331	113	2788	0.712148493036866
hsa-miR-23b	NM_007331	236	2788	0.712148493036866
hsa-miR-23b	NM_012478	43	1090	1.30567876903050
hsa-miR-23b	NM_003244	23	483	1.04986221534225
hsa-miR-23b	NM_020382	620	1664	1.61882832780803
hsa-miR-23b	NM_020382	161	1664	1.61882832780803
hsa-miR-23b	NM_139279	15	3609	1.00482899510107
hsa-miR-23b	NM_139279	63	3609	1.00482899510107
hsa-miR-23b	NM_198902	97	863	1.33667617640354
hsa-miR-23b	NM_014905	202	2559	1.63678519405460
hsa-miR-23b	NM_016289	265	2411	1.42929132161634
hsa-miR-23b	NM_016289	133	2411	1.42929132161634
hsa-miR-23b	NM_020463	981	1548	1.13693517660280
hsa-miR-23b	NM_020463	468	1548	1.13693517660280
hsa-miR-23b	NM_020463	42	1548	1.13693517660280
hsa-miR-23b	NM_001483	42	1106	1.49469383413316
hsa-miR-23b	NM_001483	346	1106	1.49469383413316
hsa-miR-23b	NM_014574	296	1607	1.43465117626147
hsa-miR-23b	NM_014574	503	1607	1.43465117626147
hsa-miR-23b	NM_006390	381	1894	1.19652455162024
hsa-miR-23b	NM_006390	138	1894	1.19652455162024
hsa-miR-23b	NM_172020	422	2082	1.04615745138822
hsa-miR-23b	NM_006224	166	2588	0.973295641717207
hsa-miR-23b	NM_006224	611	2588	0.973295641717207
hsa-miR-23b	NM_032299	105	295	0.917162961665286
hsa-miR-23b	NM_138494	74	2889	1.23799029083745
hsa-miR-23b	NM_138494	179	2889	1.23799029083745
hsa-miR-23b	NM_001698	94	524	1.12880790795509
hsa-miR-23b	NM_000332	244	7273	1.25505448806801
hsa-miR-23b	NM_000332	18	7273	1.25505448806801
hsa-miR-23b	NM_000332	229	7273	1.25505448806801
hsa-miR-23b	NM_006364	228	1369	0.865706561896609
hsa-miR-23b	NM_006364	338	1369	0.865706561896609
hsa-miR-23b	NM_017780	49	998	0.918403471231678
hsa-miR-23b	NM_001278	223	1246	0.827969770248148
hsa-miR-23b	NM_032569	143	2052	1.80562712917438
hsa-miR-23b	NM_032182	124	1710	0.951153439718952
hsa-miR-23b	NM_001003712	770	4109	1.03268481682206
hsa-miR-23b	NM_001003712	244	4109	1.03268481682206
hsa-miR-23b	NM_005627	471	1033	1.02196798362178
hsa-miR-23b	NM_016227	244	1577	1.16243496201274
hsa-miR-23b	NM_016227	182	1577	1.16243496201274
hsa-miR-23b	NM_002658	356	946	1.27129602039732
hsa-miR-23b	NM_001005476	242	765	1.23676808853414
hsa-miR-23b	NM_014117	433	2803	0.84463503752013
hsa-miR-23b	NM_030627	777	4192	1.44738627874172
hsa-miR-23b	NM_000245	448	2281	0.621488671855643
hsa-miR-23b	NM_000245	424	2281	0.621488671855643
hsa-miR-23b	NM_000245	622	2281	0.621488671855643
hsa-miR-23b	NM_001001664	219	4163	0.97758902920022
hsa-miR-23b	NM_001001664	26	4163	0.97758902920022
hsa-miR-23b	NM_199282	577	1547	0.957165299280142
hsa-miR-23b	NM_033340	561	1497	1.10324254611167
hsa-miR-23b	NM_033340	346	1497	1.10324254611167
hsa-miR-23b	NM_018993	424	1535	0.776065324496464
hsa-miR-23b	NM_002971	344	1245	1.09877805344628
hsa-miR-23b	NM_003286	382	1190	1.29378689085570
hsa-miR-23b	NM_005923	31	729	0.97505127977003
hsa-miR-23b	NM_003750	355	1010	0.95786882151429
hsa-miR-23b	NM_177424	677	1997	1.22746339362525
hsa-miR-23b	NM_177424	128	1997	1.22746339362525
hsa-miR-23b	NM_177424	122	1997	1.22746339362525
hsa-miR-23b	NM_053056	19	3207	1.22864659330397
hsa-miR-23b	NM_020772	921	2911	0.835232641676452
hsa-miR-23b	NM_006823	429	1429	0.840750711633492
hsa-miR-23b	NM_080681	402	979	0.882525579625738
hsa-miR-23b	NM_013372	318	3461	1.07006616128696
hsa-miR-23b	NM_194442	76	1815	1.47105378938629
hsa-miR-23b	NM_197976	499	1424	0.99419448121595
hsa-miR-23b	NM_053053	918	1093	1.07508445685458
hsa-miR-23b	NM_021038	113	3413	1.63252490388177
hsa-miR-23b	NM_002480	555	1520	1.39271494167977
hsa-miR-23b	NM_005842	243	797	1.0833879878388
hsa-miR-23b	NM_017919	137	1684	1.09649558267160
hsa-miR-23b	NM_014904	949	4080	1.06337466529504
hsa-miR-23b	NM_004973	534	1771	1.10880064360307
hsa-miR-23b	NM_004973	134	1771	1.10880064360307
hsa-miR-23b	NM_000868	990	2670	0.992266807762594
hsa-miR-23b	NM_000868	334	2670	0.992266807762594
hsa-miR-23b	NM_153649	937	1291	0.983502074026248
hsa-miR-23b	NM_014426	581	757	1.54295929233229
hsa-miR-23b	NM_004170	912	1919	0.618909340418444
hsa-miR-23b	NM_012290	767	1737	1.34145624666849
hsa-miR-23b	NM_000682	880	1935	1.08528202881682
hsa-miR-23b	NM_002397	395	2254	0.873360991515461
hsa-miR-23b	NM_007249	414	9484	0.767293266778326
hsa-miR-23b	NM_007249	270	9484	0.767293266778326
hsa-miR-23b	NM_007249	413	9484	0.767293266778326
hsa-miR-23b	NM_005463	696	1671	0.984723095275102
hsa-miR-23b	NM_005463	20	1671	0.984723095275102
hsa-miR-23b	NM_030918	409	5482	1.17919311005384
hsa-miR-23b	NM_003216	5	3384	1.10228325304385
hsa-miR-23b	NM_003216	199	3384	1.10228325304385
hsa-miR-23b	NM_006246	475	1372	1.30839667658848
hsa-miR-23b	NM_003350	41	1076	1.14742511392058
hsa-miR-23b	NM_016626	37	1821	0.957669659000455
hsa-miR-23b	NM_015317	872	2893	1.09220979488296
hsa-miR-23b	NM_005779	941	3686	1.20092828400242
hsa-miR-23b	NM_020870	314	2263	0.884368779311208
hsa-miR-23b	NM_005238	828	3630	1.42029439610761
hsa-miR-27b	NM_152624	302	7486	1.06271150453114
hsa-miR-27b	NM_152624	38	7486	1.06271150453114
hsa-miR-27b	NM_152624	684	7486	1.06271150453114
hsa-miR-27b	NM_152624	252	7486	1.06271150453114
hsa-miR-27b	NM_152624	469	7486	1.06271150453114
hsa-miR-27b	NM_152624	487	7486	1.06271150453114
hsa-miR-27b	NM_152624	420	7486	1.06271150453114
hsa-miR-27b	NM_152624	342	7486	1.06271150453114
hsa-miR-27b	NM_152624	984	7486	1.06271150453114
hsa-miR-27b	NM_152624	37	7486	1.06271150453114
hsa-miR-27b	NM_152624	375	7486	1.06271150453114
hsa-miR-27b	NM_004171	9	9684	0.661402314869984
hsa-miR-27b	NM_004171	660	9684	0.661402314869984
hsa-miR-27b	NM_004171	966	9684	0.661402314869984
hsa-miR-27b	NM_004171	324	9684	0.661402314869984
hsa-miR-27b	NM_004171	495	9684	0.661402314869984
hsa-miR-27b	NM_004171	151	9684	0.661402314869984
hsa-miR-27b	NM_025263	45	1235	1.16219326558834
hsa-miR-27b	NM_025263	378	1235	1.16219326558834
hsa-miR-27b	NM_025263	157	1235	1.16219326558834
hsa-miR-27b	NM_025263	142	1235	1.16219326558834
hsa-miR-27b	NM_025263	156	1235	1.16219326558834
hsa-miR-27b	NM_025263	32	1235	1.16219326558834
hsa-miR-27b	NM_025263	98	1235	1.16219326558834
hsa-miR-27b	NM_007249	391	9484	0.757411903533564
hsa-miR-27b	NM_007249	177	9484	0.757411903533564
hsa-miR-27b	NM_007249	792	9484	0.757411903533564
hsa-miR-27b	NM_007249	301	9484	0.757411903533564
hsa-miR-27b	NM_007249	846	9484	0.757411903533564
hsa-miR-27b	NM_007249	942	9484	0.757411903533564
hsa-miR-27b	NM_007249	168	9484	0.757411903533564
hsa-miR-27b	NM_007249	330	9484	0.757411903533564
hsa-miR-27b	NM_007249	583	9484	0.757411903533564
hsa-miR-27b	NM_015115	391	3263	1.00975129759669
hsa-miR-27b	NM_015115	219	3263	1.00975129759669
hsa-miR-27b	NM_015115	774	3263	1.00975129759669
hsa-miR-27b	NM_015115	338	3263	1.00975129759669
hsa-miR-27b	NM_015115	57	3263	1.00975129759669
hsa-miR-27b	NM_152793	172	5211	1.95326135349478
hsa-miR-27b	NM_152793	130	5211	1.95326135349478
hsa-miR-27b	NM_152793	70	5211	1.95326135349478
hsa-miR-27b	NM_152793	206	5211	1.95326135349478
hsa-miR-27b	NM_152793	737	5211	1.95326135349478
hsa-miR-27b	NM_152793	29	5211	1.95326135349478
hsa-miR-27b	NM_152793	189	5211	1.95326135349478
hsa-miR-27b	NM_152793	116	5211	1.95326135349478
hsa-miR-27b	NM_152793	162	5211	1.95326135349478
hsa-miR-27b	NM_152793	100	5211	1.95326135349478
hsa-miR-27b	NM_152793	192	5211	1.95326135349478
hsa-miR-27b	NM_152793	249	5211	1.95326135349478
hsa-miR-27b	NM_015268	86	749	0.801430877469585
hsa-miR-27b	NM_015268	350	749	0.801430877469585
hsa-miR-27b	NM_031463	130	2347	0.879771029630799
hsa-miR-27b	NM_031463	226	2347	0.879771029630799
hsa-miR-27b	NM_031463	27	2347	0.879771029630799
hsa-miR-27b	NM_031463	98	2347	0.879771029630799
hsa-miR-27b	NM_031463	302	2347	0.879771029630799
hsa-miR-27b	NM_031463	358	2347	0.879771029630799
hsa-miR-27b	NM_005502	195	3313	1.08456009926585
hsa-miR-27b	NM_005502	71	3313	1.08456009926585
hsa-miR-27b	NM_005502	224	3313	1.08456009926585
hsa-miR-27b	NM_005502	98	3313	1.08456009926585
hsa-miR-27b	NM_005502	39	3313	1.08456009926585
hsa-miR-27b	NM_005502	72	3313	1.08456009926585
hsa-miR-27b	NM_005502	99	3313	1.08456009926585
hsa-miR-27b	NM_005502	693	3313	1.08456009926585
hsa-miR-27b	NM_002515	105	2076	0.838742577924181
hsa-miR-27b	NM_002515	421	2076	0.838742577924181
hsa-miR-27b	NM_002515	18	2076	0.838742577924181
hsa-miR-27b	NM_002515	13	2076	0.838742577924181
hsa-miR-27b	NM_002515	597	2076	0.838742577924181
hsa-miR-27b	NM_002515	6	2076	0.838742577924181
hsa-miR-27b	NM_002515	311	2076	0.838742577924181
hsa-miR-27b	NM_002515	44	2076	0.838742577924181
hsa-miR-27b	NM_002267	666	2490	1.10722621028302
hsa-miR-27b	NM_002267	198	2490	1.10722621028302
hsa-miR-27b	NM_002267	232	2490	1.10722621028302
hsa-miR-27b	NM_002267	55	2490	1.10722621028302
hsa-miR-27b	NM_002267	35	2490	1.10722621028302
hsa-miR-27b	NM_002267	384	2490	1.10722621028302
hsa-miR-27b	NM_002267	96	2490	1.10722621028302
hsa-miR-27b	NM_002267	105	2490	1.10722621028302
hsa-miR-27b	NM_014906	186	4145	0.851748850258742
hsa-miR-27b	NM_014906	238	4145	0.851748850258742
hsa-miR-27b	NM_014906	884	4145	0.851748850258742
hsa-miR-27b	NM_014906	195	4145	0.851748850258742
hsa-miR-27b	NM_014906	508	4145	0.851748850258742
hsa-miR-27b	NM_014906	169	4145	0.851748850258742
hsa-miR-27b	NM_014906	241	4145	0.851748850258742
hsa-miR-27b	NM_014906	245	4145	0.851748850258742
hsa-miR-27b	NM_030806	546	9465	1.06481293362912
hsa-miR-27b	NM_030806	573	9465	1.06481293362912
hsa-miR-27b	NM_030806	515	9465	1.06481293362912
hsa-miR-27b	NM_030806	404	9465	1.06481293362912
hsa-miR-27b	NM_030806	151	9465	1.06481293362912
hsa-miR-27b	NM_030806	283	9465	1.06481293362912
hsa-miR-27b	NM_178153	425	7908	0.853711193195062
hsa-miR-27b	NM_178153	98	7908	0.853711193195062
hsa-miR-27b	NM_178153	196	7908	0.853711193195062
hsa-miR-27b	NM_178153	901	7908	0.853711193195062
hsa-miR-27b	NM_178153	217	7908	0.853711193195062
hsa-miR-27b	NM_178153	345	7908	0.853711193195062
hsa-miR-27b	NM_178153	7	7908	0.853711193195062
hsa-miR-27b	NM_178153	230	7908	0.853711193195062
hsa-miR-27b	NM_178153	6	7908	0.853711193195062
hsa-miR-27b	NM_178153	104	7908	0.853711193195062
hsa-miR-27b	NM_003800	355	2464	0.915130883597928
hsa-miR-27b	NM_003800	254	2464	0.915130883597928
hsa-miR-27b	NM_003800	617	2464	0.915130883597928
hsa-miR-27b	NM_003800	124	2464	0.915130883597928
hsa-miR-27b	NM_003800	496	2464	0.915130883597928
hsa-miR-27b	NM_003800	335	2464	0.915130883597928
hsa-miR-27b	NM_003800	105	2464	0.915130883597928
hsa-miR-27b	NM_014459	17	1559	0.677973129291895
hsa-miR-27b	NM_014459	31	1559	0.677973129291895
hsa-miR-27b	NM_014459	238	1559	0.677973129291895
hsa-miR-27b	NM_014459	203	1559	0.677973129291895
hsa-miR-27b	NM_014459	227	1559	0.677973129291895
hsa-miR-27b	NM_014459	72	1559	0.677973129291895
hsa-miR-27b	NM_002015	955	3370	1.12848324619499
hsa-miR-27b	NM_002015	133	3370	1.12848324619499
hsa-miR-27b	NM_002015	802	3370	1.12848324619499
hsa-miR-27b	NM_033360	84	4685	0.635295629807401
hsa-miR-27b	NM_033360	743	4685	0.635295629807401
hsa-miR-27b	NM_033360	850	4685	0.635295629807401
hsa-miR-27b	NM_033360	975	4685	0.635295629807401
hsa-miR-27b	NM_033360	215	4685	0.635295629807401
hsa-miR-27b	NM_033360	186	4685	0.635295629807401
hsa-miR-27b	NM_033360	78	4685	0.635295629807401
hsa-miR-27b	NM_205768	15	2153	0.768357698744933
hsa-miR-27b	NM_205768	113	2153	0.768357698744933
hsa-miR-27b	NM_205768	43	2153	0.768357698744933
hsa-miR-27b	NM_205768	167	2153	0.768357698744933
hsa-miR-27b	NM_017583	98	1840	1.45084158247410
hsa-miR-27b	NM_017583	325	1840	1.45084158247410
hsa-miR-27b	NM_017583	129	1840	1.45084158247410
hsa-miR-27b	NM_017583	941	1840	1.45084158247410
hsa-miR-27b	NM_017583	7	1840	1.45084158247410
hsa-miR-27b	NM_017583	114	1840	1.45084158247410
hsa-miR-27b	NM_017583	9	1840	1.45084158247410
hsa-miR-27b	NM_003633	199	2658	0.549636607337827
hsa-miR-27b	NM_003633	6	2658	0.549636607337827
hsa-miR-27b	NM_003633	385	2658	0.549636607337827
hsa-miR-27b	NM_003633	122	2658	0.549636607337827
hsa-miR-27b	NM_003633	356	2658	0.549636607337827
hsa-miR-27b	NM_080867	352	5141	1.05804427511742
hsa-miR-27b	NM_080867	37	5141	1.05804427511742
hsa-miR-27b	NM_080867	447	5141	1.05804427511742
hsa-miR-27b	NM_080867	112	5141	1.05804427511742
hsa-miR-27b	NM_080867	537	5141	1.05804427511742
hsa-miR-27b	NM_080867	547	5141	1.05804427511742
hsa-miR-27b	NM_080867	678	5141	1.05804427511742
hsa-miR-27b	NM_013231	307	4435	0.904473412651872
hsa-miR-27b	NM_013231	19	4435	0.904473412651872
hsa-miR-27b	NM_013231	108	4435	0.904473412651872
hsa-miR-27b	NM_013231	420	4435	0.904473412651872
hsa-miR-27b	NM_013231	552	4435	0.904473412651872
hsa-miR-27b	NM_013231	225	4435	0.904473412651872
hsa-miR-27b	NM_013231	455	4435	0.904473412651872
hsa-miR-27b	NM_016040	993	2832	0.830729101574112
hsa-miR-27b	NM_016040	149	2832	0.830729101574112
hsa-miR-27b	NM_016040	425	2832	0.830729101574112
hsa-miR-27b	NM_016040	560	2832	0.830729101574112
hsa-miR-27b	NM_016040	256	2832	0.830729101574112
hsa-miR-27b	NM_007359	342	1774	1.09640818238058
hsa-miR-27b	NM_007359	262	1774	1.09640818238058
hsa-miR-27b	NM_007359	354	1774	1.09640818238058
hsa-miR-27b	NM_007359	26	1774	1.09640818238058
hsa-miR-27b	NM_007359	81	1774	1.09640818238058
hsa-miR-27b	NM_031469	818	4173	1.44651371286846
hsa-miR-27b	NM_031469	51	4173	1.44651371286846
hsa-miR-27b	NM_031469	18	4173	1.44651371286846
hsa-miR-27b	NM_031469	128	4173	1.44651371286846
hsa-miR-27b	NM_031469	116	4173	1.44651371286846
hsa-miR-27b	NM_031469	457	4173	1.44651371286846
hsa-miR-27b	NM_003404	30	2087	0.994239275226633
hsa-miR-27b	NM_003404	157	2087	0.994239275226633
hsa-miR-27b	NM_003404	533	2087	0.994239275226633
hsa-miR-27b	NM_003404	932	2087	0.994239275226633
hsa-miR-27b	NM_003404	37	2087	0.994239275226633
hsa-miR-27b	NM_014397	361	1509	1.09573581319643
hsa-miR-27b	NM_014397	437	1509	1.09573581319643
hsa-miR-27b	NM_014397	21	1509	1.09573581319643
hsa-miR-27b	NM_014397	23	1509	1.09573581319643
hsa-miR-27b	NM_014397	231	1509	1.09573581319643
hsa-miR-27b	NM_139014	178	2393	1.25157955765109
hsa-miR-27b	NM_139014	176	2393	1.25157955765109
hsa-miR-27b	NM_139014	152	2393	1.25157955765109
hsa-miR-27b	NM_139014	357	2393	1.25157955765109
hsa-miR-27b	NM_139014	244	2393	1.25157955765109
hsa-miR-27b	NM_139014	894	2393	1.25157955765109
hsa-miR-27b	NM_139014	144	2393	1.25157955765109
hsa-miR-27b	NM_198595	109	5085	1.10198149676617
hsa-miR-27b	NM_198595	537	5085	1.10198149676617
hsa-miR-27b	NM_145693	159	2623	0.995677200433284
hsa-miR-27b	NM_145693	539	2623	0.995677200433284
hsa-miR-27b	NM_145693	430	2623	0.995677200433284
hsa-miR-27b	NM_145693	394	2623	0.995677200433284
hsa-miR-27b	NM_130438	222	3220	1.32463969801755
hsa-miR-27b	NM_130438	563	3220	1.32463969801755
hsa-miR-27b	NM_130438	33	3220	1.32463969801755
hsa-miR-27b	NM_130438	99	3220	1.32463969801755
hsa-miR-27b	NM_130438	41	3220	1.32463969801755
hsa-miR-27b	NM_130438	214	3220	1.32463969801755
hsa-miR-27b	NM_130438	136	3220	1.32463969801755
hsa-miR-27b	NM_015534	200	1158	1.10634397062006
hsa-miR-27b	NM_015534	163	1158	1.10634397062006
hsa-miR-27b	NM_015534	214	1158	1.10634397062006
hsa-miR-27b	NM_015534	86	1158	1.10634397062006
hsa-miR-27b	NM_015534	45	1158	1.10634397062006
hsa-miR-27b	NM_003012	125	3218	1.24493895314435
hsa-miR-27b	NM_003012	261	3218	1.24493895314435
hsa-miR-27b	NM_003012	184	3218	1.24493895314435
hsa-miR-27b	NM_003012	365	3218	1.24493895314435
hsa-miR-27b	NM_182964	104	3347	1.71797018615024
hsa-miR-27b	NM_182964	475	3347	1.71797018615024
hsa-miR-27b	NM_182964	555	3347	1.71797018615024
hsa-miR-27b	NM_182964	119	3347	1.71797018615024
hsa-miR-27b	NM_182964	637	3347	1.71797018615024
hsa-miR-27b	NM_182964	100	3347	1.71797018615024
hsa-miR-27b	NM_001304	559	3867	1.08316272706168
hsa-miR-27b	NM_001304	118	3867	1.08316272706168
hsa-miR-27b	NM_001304	822	3867	1.08316272706168
hsa-miR-27b	NM_001304	910	3867	1.08316272706168
hsa-miR-27b	NM_001304	543	3867	1.08316272706168
hsa-miR-27b	NM_001304	691	3867	1.08316272706168
hsa-miR-27b	NM_015141	61	2838	1.27544439167854
hsa-miR-27b	NM_015141	26	2838	1.27544439167854
hsa-miR-27b	NM_015141	951	2838	1.27544439167854
hsa-miR-27b	NM_015141	390	2838	1.27544439167854
hsa-miR-27b	NM_015141	667	2838	1.27544439167854
hsa-miR-27b	NM_015141	15	2838	1.27544439167854
hsa-miR-27b	NM_015141	224	2838	1.27544439167854
hsa-miR-27b	NM_015265	56	2711	1.25189624573744
hsa-miR-27b	NM_015265	342	2711	1.25189624573744
hsa-miR-27b	NM_015265	126	2711	1.25189624573744
hsa-miR-27b	NM_015265	369	2711	1.25189624573744
hsa-miR-27b	NM_000958	55	1373	0.844313097873535
hsa-miR-27b	NM_000958	223	1373	0.844313097873535
hsa-miR-27b	NM_000958	97	1373	0.844313097873535
hsa-miR-27b	NM_000958	168	1373	0.844313097873535
hsa-miR-27b	NM_000958	276	1373	0.844313097873535
hsa-miR-27b	NM_153607	449	3222	1.06315356573868
hsa-miR-27b	NM_153607	265	3222	1.06315356573868
hsa-miR-27b	NM_153607	573	3222	1.06315356573868
hsa-miR-27b	NM_153607	125	3222	1.06315356573868
hsa-miR-27b	NM_153607	236	3222	1.06315356573868
hsa-miR-27b	NM_153607	121	3222	1.06315356573868
hsa-miR-27b	NM_015215	492	3228	1.1846944376997
hsa-miR-27b	NM_015215	456	3228	1.1846944376997
hsa-miR-27b	NM_015215	25	3228	1.1846944376997
hsa-miR-27b	NM_015215	206	3228	1.1846944376997
hsa-miR-27b	NM_015215	470	3228	1.1846944376997
hsa-miR-27b	NM_015215	235	3228	1.1846944376997
hsa-miR-27b	NM_006734	192	1657	1.56569152653412
hsa-miR-27b	NM_006734	52	1657	1.56569152653412
hsa-miR-27b	NM_006734	62	1657	1.56569152653412
hsa-miR-27b	NM_006734	172	1657	1.56569152653412
hsa-miR-27b	NM_006734	539	1657	1.56569152653412
hsa-miR-27b	NM_020310	905	2864	0.781517454492928
hsa-miR-27b	NM_020310	358	2864	0.781517454492928
hsa-miR-27b	NM_020310	249	2864	0.781517454492928
hsa-miR-27b	NM_020310	9	2864	0.781517454492928
hsa-miR-27b	NM_020310	411	2864	0.781517454492928
hsa-miR-27b	NM_020310	17	2864	0.781517454492928
hsa-miR-27b	NM_033426	61	3018	0.757832018343723
hsa-miR-27b	NM_033426	698	3018	0.757832018343723
hsa-miR-27b	NM_033426	42	3018	0.757832018343723
hsa-miR-27b	NM_006732	208	2165	0.668210704760869
hsa-miR-27b	NM_006732	30	2165	0.668210704760869
hsa-miR-27b	NM_006732	132	2165	0.668210704760869
hsa-miR-27b	NM_016322	259	3275	1.46396392178547
hsa-miR-27b	NM_016322	514	3275	1.46396392178547
hsa-miR-27b	NM_016322	591	3275	1.46396392178547
hsa-miR-27b	NM_016322	699	3275	1.46396392178547
hsa-miR-27b	NM_016322	83	3275	1.46396392178547
hsa-miR-27b	NM_016322	464	3275	1.46396392178547
hsa-miR-27b	NM_016322	104	3275	1.46396392178547
hsa-miR-27b	NM_022780	124	1965	1.28485005200361
hsa-miR-27b	NM_022780	571	1965	1.28485005200361
hsa-miR-27b	NM_022780	135	1965	1.28485005200361
hsa-miR-27b	NM_022780	337	1965	1.28485005200361
hsa-miR-27b	NM_022780	240	1965	1.28485005200361
hsa-miR-27b	NM_002086	35	2306	0.955028042000233
hsa-miR-27b	NM_002086	995	2306	0.955028042000233
hsa-miR-27b	NM_002086	416	2306	0.955028042000233
hsa-miR-27b	NM_002086	727	2306	0.955028042000233
hsa-miR-27b	NM_002507	369	1989	1.09429370126074
hsa-miR-27b	NM_002507	942	1989	1.09429370126074
hsa-miR-27b	NM_002507	234	1989	1.09429370126074
hsa-miR-27b	NM_002507	52	1989	1.09429370126074
hsa-miR-27b	NM_002507	259	1989	1.09429370126074
hsa-miR-27b	NM_005197	94	6245	1.39189463038712
hsa-miR-27b	NM_005197	289	6245	1.39189463038712
hsa-miR-27b	NM_014117	161	2803	0.823191505343521
hsa-miR-27b	NM_014117	55	2803	0.823191505343521
hsa-miR-27b	NM_014117	470	2803	0.823191505343521
hsa-miR-27b	NM_014117	28	2803	0.823191505343521
hsa-miR-27b	NM_006206	846	2987	1.38146594671508
hsa-miR-27b	NM_006206	178	2987	1.38146594671508
hsa-miR-27b	NM_006206	310	2987	1.38146594671508
hsa-miR-27b	NM_006206	312	2987	1.38146594671508
hsa-miR-27b	NM_006206	131	2987	1.38146594671508
hsa-miR-27b	NM_003885	19	2725	0.813435579235914
hsa-miR-27b	NM_003885	165	2725	0.813435579235914
hsa-miR-27b	NM_003885	761	2725	0.813435579235914
hsa-miR-27b	NM_004535	926	1820	1.01332713620961
hsa-miR-27b	NM_004535	614	1820	1.01332713620961
hsa-miR-27b	NM_004535	84	1820	1.01332713620961
hsa-miR-27b	NM_171825	65	3218	0.66861610000559
hsa-miR-27b	NM_171825	209	3218	0.66861610000559
hsa-miR-27b	NM_171825	329	3218	0.66861610000559
hsa-miR-27b	NM_171825	66	3218	0.66861610000559
hsa-miR-27b	NM_171825	440	3218	0.66861610000559
hsa-miR-27b	NM_173582	455	6354	0.774641125057415
hsa-miR-27b	NM_173582	496	6354	0.774641125057415
hsa-miR-27b	NM_173582	201	6354	0.774641125057415
hsa-miR-27b	NM_173582	68	6354	0.774641125057415
hsa-miR-27b	NM_173582	449	6354	0.774641125057415
hsa-miR-27b	NM_002657	866	3947	1.02459233208178
hsa-miR-27b	NM_002657	11	3947	1.02459233208178
hsa-miR-27b	NM_002657	321	3947	1.02459233208178
hsa-miR-27b	NM_014747	341	5837	0.97157683649929
hsa-miR-27b	NM_014747	342	5837	0.97157683649929
hsa-miR-27b	NM_153812	288	2399	1.38655034411936
hsa-miR-27b	NM_153812	518	2399	1.38655034411936
hsa-miR-27b	NM_153812	45	2399	1.38655034411936
hsa-miR-27b	NM_153812	82	2399	1.38655034411936
hsa-miR-27b	NM_153812	390	2399	1.38655034411936
hsa-miR-27b	NM_153812	579	2399	1.38655034411936
hsa-miR-27b	NM_153812	42	2399	1.38655034411936
hsa-miR-27b	NM_138271	503	2636	1.09137734392547
hsa-miR-27b	NM_138271	15	2636	1.09137734392547
hsa-miR-27b	NM_138271	121	2636	1.09137734392547
hsa-miR-27b	NM_138271	428	2636	1.09137734392547
hsa-miR-27b	NM_138271	701	2636	1.09137734392547
hsa-miR-27b	NM_138271	83	2636	1.09137734392547
hsa-miR-27b	NM_015558	43	2508	0.616682580482812
hsa-miR-27b	NM_015558	102	2508	0.616682580482812
hsa-miR-27b	NM_015558	394	2508	0.616682580482812
hsa-miR-27b	NM_015558	127	2508	0.616682580482812
hsa-miR-27b	NM_015558	186	2508	0.616682580482812
hsa-miR-27b	NM_199246	166	1362	1.17552074567349
hsa-miR-27b	NM_199246	34	1362	1.17552074567349
hsa-miR-27b	NM_199246	34	1362	1.17552074567349
hsa-miR-27b	NM_032329	151	4485	0.764718138941384
hsa-miR-27b	NM_032329	11	4485	0.764718138941384
hsa-miR-27b	NM_032329	819	4485	0.764718138941384
hsa-miR-27b	NM_018841	435	4022	1.18783545455929
hsa-miR-27b	NM_018841	316	4022	1.18783545455929
hsa-miR-27b	NM_018841	867	4022	1.18783545455929
hsa-miR-27b	NM_018841	902	4022	1.18783545455929
hsa-miR-27b	NM_018841	470	4022	1.18783545455929
hsa-miR-27b	NM_018841	678	4022	1.18783545455929
hsa-miR-27b	NM_177996	117	3459	0.750149474378989
hsa-miR-27b	NM_015288	181	3911	1.05767764844955
hsa-miR-27b	NM_015288	218	3911	1.05767764844955
hsa-miR-27b	NM_015288	17	3911	1.05767764844955
hsa-miR-27b	NM_015288	190	3911	1.05767764844955
hsa-miR-27b	NM_015288	8	3911	1.05767764844955
hsa-miR-27b	NM_001957	39	2337	0.915670214795622
hsa-miR-27b	NM_001957	93	2337	0.915670214795622
hsa-miR-27b	NM_001957	247	2337	0.915670214795622
hsa-miR-27b	NM_003489	439	3481	1.10768678848647
hsa-miR-27b	NM_003489	681	3481	1.10768678848647
hsa-miR-27b	NM_003489	125	3481	1.10768678848647
hsa-miR-27b	NM_003489	533	3481	1.10768678848647
hsa-miR-27b	NM_213654	220	1653	1.05863114214144
hsa-miR-27b	NM_213654	166	1653	1.05863114214144
hsa-miR-27b	NM_213654	398	1653	1.05863114214144
hsa-miR-27b	NM_213654	462	1653	1.05863114214144
hsa-miR-27b	NM_004296	893	1479	0.789329733130044
hsa-miR-27b	NM_004296	225	1479	0.789329733130044
hsa-miR-27b	NM_004296	95	1479	0.789329733130044
hsa-miR-27b	NM_183376	689	2665	1.16537963101473
hsa-miR-27b	NM_183376	509	2665	1.16537963101473
hsa-miR-27b	NM_183376	218	2665	1.16537963101473
hsa-miR-27b	NM_172316	67	1529	1.01685924974911
hsa-miR-27b	NM_172316	786	1529	1.01685924974911
hsa-miR-27b	NM_172316	119	1529	1.01685924974911
hsa-miR-27b	NM_138473	375	5212	0.876241227045226
hsa-miR-27b	NM_138473	639	5212	0.876241227045226
hsa-miR-27b	NM_138473	160	5212	0.876241227045226
hsa-miR-27b	NM_013399	80	1709	1.13484872538582
hsa-miR-27b	NM_013399	296	1709	1.13484872538582
hsa-miR-27b	NM_005639	629	1948	0.525222272005377
hsa-miR-27b	NM_005639	825	1948	0.525222272005377
hsa-miR-27b	NM_005639	43	1948	0.525222272005377
hsa-miR-27b	NM_018299	203	3515	0.8418295165463
hsa-miR-27b	NM_018299	682	3515	0.8418295165463
hsa-miR-27b	NM_014795	335	1458	1.52034632747866
hsa-miR-27b	NM_014795	583	1458	1.52034632747866
hsa-miR-27b	NM_014795	91	1458	1.52034632747866
hsa-miR-27b	NM_006622	283	614	1.07453315635315
hsa-miR-27b	NM_006622	90	614	1.07453315635315
hsa-miR-27b	NM_004229	135	3500	1.10106527542372
hsa-miR-27b	NM_004229	428	3500	1.10106527542372
hsa-miR-27b	NM_004229	143	3500	1.10106527542372
hsa-miR-27b	NM_004229	602	3500	1.10106527542372
hsa-miR-27b	NM_004229	217	3500	1.10106527542372
hsa-miR-27b	NM_006628	187	4699	0.740822591710028
hsa-miR-27b	NM_006628	736	4699	0.740822591710028
hsa-miR-27b	NM_030627	405	4192	1.29607571411222
hsa-miR-27b	NM_030627	526	4192	1.29607571411222
hsa-miR-27b	NM_030627	746	4192	1.29607571411222
hsa-miR-27b	NM_030627	718	4192	1.29607571411222
hsa-miR-27b	NM_030627	270	4192	1.29607571411222
hsa-miR-27b	NM_020231	12	724	1.18021524577092
hsa-miR-27b	NM_020231	84	724	1.18021524577092
hsa-miR-27b	NM_020231	89	724	1.18021524577092
hsa-miR-27b	NM_020231	71	724	1.18021524577092
hsa-miR-27b	NM_014655	488	2388	1.14965421290335
hsa-miR-27b	NM_014655	26	2388	1.14965421290335
hsa-miR-27b	NM_014655	12	2388	1.14965421290335
hsa-miR-27b	NM_014655	33	2388	1.14965421290335
hsa-miR-27b	NM_018011	378	2984	1.62456109473395
hsa-miR-27b	NM_018011	598	2984	1.62456109473395
hsa-miR-27b	NM_144664	162	3022	1.29607571411222
hsa-miR-27b	NM_144664	18	3022	1.29607571411222
hsa-miR-27b	NM_144664	342	3022	1.29607571411222
hsa-miR-27b	NM_144664	884	3022	1.29607571411222
hsa-miR-27b	NM_013372	10	3461	1.16987144221018
hsa-miR-27b	NM_013372	64	3461	1.16987144221018
hsa-miR-27b	NM_013372	494	3461	1.16987144221018
hsa-miR-27b	NM_015335	30	2706	1.30459318750479
hsa-miR-27b	NM_052901	37	1801	1.28516179638375
hsa-miR-27b	NM_052901	449	1801	1.28516179638375
hsa-miR-27b	NM_052901	950	1801	1.28516179638375
hsa-miR-27b	NM_012473	36	764	0.854498580263501
hsa-miR-27b	NM_012473	201	764	0.854498580263501
hsa-miR-27b	NM_014615	104	3673	0.891804880442592
hsa-miR-27b	NM_014615	512	3673	0.891804880442592
hsa-miR-27b	NM_014615	125	3673	0.891804880442592
hsa-miR-27b	NM_014615	233	3673	0.891804880442592
hsa-miR-27b	NM_005184	68	1647	1.23426313646443
hsa-miR-27b	NM_005184	39	1647	1.23426313646443
hsa-miR-27b	NM_004788	452	2787	1.30332781644038
hsa-miR-27b	NM_004788	673	2787	1.30332781644038
hsa-miR-27b	NM_004788	932	2787	1.30332781644038
hsa-miR-27b	NM_004788	326	2787	1.30332781644038
hsa-miR-27b	NM_175061	47	2297	0.934359728762623
hsa-miR-27b	NM_175061	23	2297	0.934359728762623
hsa-miR-27b	NM_175061	7	2297	0.934359728762623
hsa-miR-27b	NM_003993	8	388	1.02005009134409
hsa-miR-27b	NM_003993	184	388	1.02005009134409
hsa-miR-27b	NM_025191	764	3575	1.65731748527638
hsa-miR-27b	NM_025191	9	3575	1.65731748527638
hsa-miR-27b	NM_025191	189	3575	1.65731748527638
hsa-miR-27b	NM_020870	24	2263	1.00214759330597
hsa-miR-27b	NM_020870	316	2263	1.00214759330597
hsa-miR-27b	NM_020870	6	2263	1.00214759330597
hsa-miR-27b	NM_020870	523	2263	1.00214759330597
hsa-miR-27b	NM_020870	288	2263	1.00214759330597
hsa-miR-27b	NM_016544	461	3996	1.20463827204000
hsa-miR-27b	NM_016544	143	3996	1.20463827204000
hsa-miR-27b	NM_016544	82	3996	1.20463827204000
hsa-miR-27b	NM_016544	356	3996	1.20463827204000
hsa-miR-27b	NM_004241	80	839	1.10125609202906
hsa-miR-27b	NM_004241	142	839	1.10125609202906
hsa-miR-27b	NM_004241	242	839	1.10125609202906
hsa-miR-27b	NM_013260	833	1621	0.932677358277218
hsa-miR-27b	NM_013260	252	1621	0.932677358277218
hsa-miR-27b	NM_013260	16	1621	0.932677358277218
hsa-miR-27b	NM_013260	39	1621	0.932677358277218
hsa-miR-27b	NM_013260	134	1621	0.932677358277218
hsa-miR-27b	NM_152264	875	1183	1.05496855662739
hsa-miR-27b	NM_003348	73	1743	1.92305496692070
hsa-miR-27b	NM_003348	415	1743	1.92305496692070
hsa-miR-27b	NM_017799	123	1821	0.954091806589203
hsa-miR-27b	NM_017799	460	1821	0.954091806589203
hsa-miR-27b	NM_017799	522	1821	0.954091806589203
hsa-miR-27b	NM_003507	64	2065	1.05123484340294
hsa-miR-27b	NM_003507	35	2065	1.05123484340294
hsa-miR-27b	NM_003507	47	2065	1.05123484340294
hsa-miR-27b	NM_003507	507	2065	1.05123484340294
hsa-miR-27b	NM_003507	15	2065	1.05123484340294
hsa-miR-27b	NM_003507	972	2065	1.05123484340294
hsa-miR-27b	NM_000110	14	1228	1.27103168930567
hsa-miR-27b	NM_000110	214	1228	1.27103168930567
hsa-miR-27b	NM_000110	41	1228	1.27103168930567
hsa-miR-27b	NM_005737	100	2982	0.854033756508909
hsa-miR-27b	NM_005737	466	2982	0.854033756508909
hsa-miR-27b	NM_005737	7	2982	0.854033756508909
hsa-miR-27b	NM_005737	101	2982	0.854033756508909
hsa-miR-27b	NM_198077	146	674	1.08794075862280
hsa-miR-27b	NM_198077	117	674	1.08794075862280
hsa-miR-27b	NM_005730	547	3676	1.47488247613666
hsa-miR-27b	NM_005730	789	3676	1.47488247613666
hsa-miR-27b	NM_000104	879	3124	1.18562682965484
hsa-miR-27b	NM_000104	509	3124	1.18562682965484
hsa-miR-27b	NM_000104	46	3124	1.18562682965484
hsa-miR-27b	NM_000104	95	3124	1.18562682965484
hsa-miR-27b	NM_000104	10	3124	1.18562682965484
hsa-miR-27b	NM_002356	133	1221	1.17878450367424
hsa-miR-27b	NM_002356	248	1221	1.17878450367424
hsa-miR-27b	NM_002356	28	1221	1.17878450367424
hsa-miR-27b	NM_004755	161	1259	1.39218409683411
hsa-miR-27b	NM_004755	649	1259	1.39218409683411
hsa-miR-27b	NM_004755	13	1259	1.39218409683411
hsa-miR-27b	NM_016147	978	1224	0.771158863510686
hsa-miR-27b	NM_004687	184	2181	1.13465208812505
hsa-miR-27b	NM_004687	49	2181	1.13465208812505
hsa-miR-27b	NM_004687	37	2181	1.13465208812505
hsa-miR-27b	NM_004687	490	2181	1.13465208812505
hsa-miR-27b	NM_004419	882	1135	0.780002146895849
hsa-miR-27b	NM_004419	113	1135	0.780002146895849
hsa-miR-27b	NM_014947	448	3186	1.62912804477802
hsa-miR-27b	NM_014947	240	3186	1.62912804477802
hsa-miR-27b	NM_014947	975	3186	1.62912804477802
hsa-miR-27b	NM_001001890	27	4348	1.06348523231555
hsa-miR-27b	NM_001001890	892	4348	1.06348523231555
hsa-miR-27b	NM_001001890	27	4348	1.06348523231555
hsa-miR-27b	NM_001001890	486	4348	1.06348523231555
hsa-miR-27b	NM_005402	111	1897	1.03142934709067
hsa-miR-27b	NM_002130	659	1793	0.9510248869886
hsa-miR-27b	NM_002130	65	1793	0.9510248869886
hsa-miR-27b	NM_002130	58	1793	0.9510248869886
hsa-miR-27b	NM_002130	524	1793	0.9510248869886
hsa-miR-27b	NM_001218	10	2771	1.79345929283791
hsa-miR-27b	NM_001218	329	2771	1.79345929283791
hsa-miR-27b	NM_001218	513	2771	1.79345929283791
hsa-miR-27b	NM_001218	203	2771	1.79345929283791
hsa-miR-27b	NM_001218	81	2771	1.79345929283791
hsa-miR-27b	NM_002829	113	1339	0.917926153729132
hsa-miR-27b	NM_002829	874	1339	0.917926153729132
hsa-miR-27b	NM_002829	243	1339	0.917926153729132
hsa-miR-27b	NM_003381	36	933	0.848566717830259
hsa-miR-27b	NM_003381	533	933	0.848566717830259
hsa-miR-27b	NM_003381	90	933	0.848566717830259
hsa-miR-27b	NM_006823	206	1429	0.984252242836128
hsa-miR-27b	NM_006823	491	1429	0.984252242836128
hsa-miR-27b	NM_006823	64	1429	0.984252242836128
hsa-miR-27b	NM_002957	507	3992	0.816231334083101
hsa-miR-27b	NM_002957	155	3992	0.816231334083101
hsa-miR-27b	NM_002957	9	3992	0.816231334083101
hsa-miR-27b	NM_002957	29	3992	0.816231334083101
hsa-miR-27b	NM_139177	11	1698	0.982105557488656
hsa-miR-27b	NM_139177	10	1698	0.982105557488656
hsa-miR-27b	NM_139177	686	1698	0.982105557488656
hsa-miR-27b	NM_139177	213	1698	0.982105557488656
hsa-miR-27b	NM_018244	226	1371	1.29306966194364
hsa-miR-27b	NM_002051	52	1178	1.16665257860978
hsa-miR-27b	NM_002051	401	1178	1.16665257860978
hsa-miR-27b	NM_014333	85	2180	0.950066234165784
hsa-miR-27b	NM_014333	533	2180	0.950066234165784
hsa-miR-27b	NM_014333	27	2180	0.950066234165784
hsa-miR-27b	NM_016289	106	2411	1.28298117311105
hsa-miR-27b	NM_016289	160	2411	1.28298117311105
hsa-miR-27b	NM_016289	708	2411	1.28298117311105
hsa-miR-27b	NM_005342	487	2861	0.652613166828684
hsa-miR-27b	NM_005342	100	2861	0.652613166828684
hsa-miR-27b	NM_017582	323	1896	1.27358919379104
hsa-miR-27b	NM_017582	421	1896	1.27358919379104
hsa-miR-27b	NM_033512	473	3120	0.570411510598218
hsa-miR-27b	NM_033512	251	3120	0.570411510598218
hsa-miR-27b	NM_033512	103	3120	0.570411510598218
hsa-miR-27b	NM_000921	233	676	0.84727370437276
hsa-miR-27b	NM_000921	167	676	0.84727370437276
hsa-miR-27b	NM_172020	414	2082	1.06705903838905
hsa-miR-27b	NM_012234	79	1469	1.25049561624869
hsa-miR-27b	NM_012234	459	1469	1.25049561624869
hsa-miR-27b	NM_001001323	176	3238	1.21259686695877
hsa-miR-27b	NM_001001323	771	3238	1.21259686695877
hsa-miR-27b	NM_000964	147	1416	0.962187525163493
hsa-miR-27b	NM_000964	270	1416	0.962187525163493
hsa-miR-27b	NM_001731	99	959	1.44147918057749
hsa-miR-27b	NM_001731	102	959	1.44147918057749
hsa-miR-27b	NM_001731	586	959	1.44147918057749
hsa-miR-27b	NM_020443	763	5393	1.54542109929597
hsa-miR-27b	NM_020443	898	5393	1.54542109929597
hsa-miR-27b	NM_020443	435	5393	1.54542109929597
hsa-miR-27b	NM_020443	464	5393	1.54542109929597
hsa-miR-27b	NM_006106	595	3514	0.937116294468224
hsa-miR-27b	NM_006106	271	3514	0.937116294468224
hsa-miR-27b	NM_006106	341	3514	0.937116294468224
hsa-miR-27b	NM_006106	206	3514	0.937116294468224
hsa-miR-27b	NM_032186	104	1522	1.08222464452572
hsa-miR-27b	NM_032186	917	1522	1.08222464452572
hsa-miR-27b	NM_032186	45	1522	1.08222464452572
hsa-miR-27b	NM_003763	668	3246	0.704855777999596
hsa-miR-27b	NM_012301	57	2258	1.42755863152478
hsa-miR-27b	NM_006999	763	2103	1.11334444439781
hsa-miR-27b	NM_006999	42	2103	1.11334444439781
hsa-miR-27b	NM_006999	541	2103	1.11334444439781
hsa-miR-27b	NM_006999	146	2103	1.11334444439781
hsa-miR-27b	NM_006999	56	2103	1.11334444439781
hsa-miR-27b	NM_003027	343	455	1.05595620409906
hsa-miR-27b	NM_003027	27	455	1.05595620409906
hsa-miR-27b	NM_015560	981	2926	0.797026722259707
hsa-miR-27b	NM_016333	175	543	1.06122458246056
hsa-miR-27b	NM_016333	96	543	1.06122458246056
[truncated: 29,728 more rows]
