# Supplementary material for: The roles of binding site arrangement and combinatorial targeting in microRNA repression of gene expression
Source: Genome Biol. 2007 Aug 14;8(8):R166. doi: 10.1186/gb-2007-8-8-r166 (PMC2374997; doi:10.1186/gb-2007-8-8-r166)
Supplement: Additional data file 8 — Relative expression values for specific pairs of binding sites (<1000 bp apart) responsive to a miRNA, using NCI-60 data and PicTar predictions. [file gb-2007-8-8-r166-S8.tab]

miRNA	RefSeqID	distance	utrlen	RE
hsa-miR-199b	NM_001954	95	876	0.8844259364982
hsa-miR-199b	NM_001954	123	876	0.8844259364982
hsa-miR-199b	NM_001954	197	876	0.8844259364982
hsa-miR-199b	NM_003204	12	1849	0.91371564135946
hsa-miR-199b	NM_003204	372	1849	0.91371564135946
hsa-miR-199b	NM_003204	54	1849	0.91371564135946
hsa-miR-199b	NM_003204	207	1849	0.91371564135946
hsa-miR-199b	NM_052880	24	1507	1.00858004382938
hsa-miR-199b	NM_052880	341	1507	1.00858004382938
hsa-miR-199b	NM_052880	604	1507	1.00858004382938
hsa-miR-199b	NM_013279	20	2374	1.05901348442424
hsa-miR-199b	NM_013279	73	2374	1.05901348442424
hsa-miR-199b	NM_013279	605	2374	1.05901348442424
hsa-miR-199b	NM_013279	870	2374	1.05901348442424
hsa-miR-199b	NM_013279	455	2374	1.05901348442424
hsa-miR-199b	NM_001753	490	1889	0.88196325296999
hsa-miR-199b	NM_001440	182	2819	0.979405559670552
hsa-miR-199b	NM_001440	243	2819	0.979405559670552
hsa-miR-199b	NM_012238	342	1810	1.06308551736831
hsa-miR-199b	NM_012238	222	1810	1.06308551736831
hsa-miR-199b	NM_015103	365	1137	1.08199816431388
hsa-miR-199b	NM_015103	452	1137	1.08199816431388
hsa-miR-199b	NM_004992	505	8554	1.03561250414890
hsa-miR-199b	NM_004992	622	8554	1.03561250414890
hsa-miR-199b	NM_002419	104	537	0.983444811384243
hsa-miR-199b	NM_139275	624	1957	0.985687849355853
hsa-miR-199b	NM_139275	114	1957	0.985687849355853
hsa-miR-199b	NM_139275	122	1957	0.985687849355853
hsa-miR-199b	NM_139045	377	885	1.03138699175059
hsa-miR-199b	NM_003070	377	886	1.28488090744029
hsa-miR-199b	NM_014246	440	2344	0.841965335948229
hsa-miR-199b	NM_014246	204	2344	0.841965335948229
hsa-miR-199b	NM_014246	44	2344	0.841965335948229
hsa-miR-199b	NM_002229	61	512	1.39876723498996
hsa-miR-199b	NM_002229	212	512	1.39876723498996
hsa-miR-199b	NM_001655	913	2228	1.11903484780909
hsa-miR-199b	NM_153810	32	2930	0.872694685407473
hsa-miR-199b	NM_153810	673	2930	0.872694685407473
hsa-miR-199b	NM_003939	262	4215	0.959119110472615
hsa-miR-199b	NM_033637	262	4215	0.938216046505868
hsa-miR-199b	NM_002373	70	1784	1.00880400990038
hsa-miR-199b	NM_006241	458	2503	1.20326159658385
hsa-miR-199b	NM_175854	404	2813	1.02782475938521
hsa-miR-199b	NM_012193	452	5471	1.06957851995660
hsa-miR-199b	NM_014615	639	3673	0.646676533059313
hsa-miR-199b	NM_014615	531	3673	0.646676533059313
hsa-miR-199b	NM_014615	652	3673	0.646676533059313
hsa-miR-199b	NM_003488	114	924	0.960453009240567
hsa-miR-199b	NM_003488	122	924	0.960453009240567
hsa-miR-199b	NM_022474	37	2881	0.885652465595469
hsa-miR-199b	NM_138567	416	1057	0.768918443062415
hsa-miR-199b	NM_006352	10	2153	0.797612171188688
hsa-miR-199b	NM_012156	28	3459	1.06596836126025
hsa-miR-199b	NM_177996	28	3459	0.857049327446456
hsa-miR-199b	NM_020713	353	3186	0.774311590634097
hsa-miR-199b	NM_020713	489	3186	0.774311590634097
hsa-miR-199b	NM_020713	732	3186	0.774311590634097
hsa-miR-199b	NM_020713	377	3186	0.774311590634097
hsa-miR-199b	NM_015578	163	1920	1.19509085436229
hsa-miR-199b	NM_015578	891	1920	1.19509085436229
hsa-miR-199b	NM_152702	542	2161	0.616258457667028
hsa-miR-199b	NM_152702	446	2161	0.616258457667028
hsa-miR-199b	NM_001556	215	1468	1.02173689070103
hsa-miR-199b	NM_020850	322	3326	0.975541571653986
hsa-miR-199b	NM_020850	57	3326	0.975541571653986
hsa-miR-199b	NM_001291	20	1379	0.770158732251584
hsa-miR-199b	NM_004737	92	1350	1.4778125
hsa-miR-199b	NM_014459	311	1559	0.892592236777858
hsa-miR-199b	NM_003979	92	1132	1.07894248351194
hsa-miR-199b	NM_003979	106	1132	1.07894248351194
hsa-miR-199b	NM_003270	97	1228	0.828907622864186
hsa-miR-199b	NM_017742	452	2022	1.1238336798098
hsa-miR-199b	NM_024771	41	2493	1.04195731050049
hsa-miR-199b	NM_001792	790	1196	0.433406800748424
hsa-miR-199b	NM_019027	57	2206	0.660720488273808
hsa-miR-199b	NM_015716	399	794	0.849007348538486
hsa-miR-199b	NM_003076	68	1658	0.776310789635697
hsa-miR-199b	NM_001001549	604	2901	1.43008416675729
hsa-miR-199b	NM_001001550	604	2901	1.23503025537272
hsa-miR-199b	NM_003330	748	1879	0.678556303573147
hsa-miR-199b	NM_006390	84	1894	1.00549832858236
hsa-miR-199b	NM_000964	305	1416	1.13806799092108
hsa-miR-199b	NM_013449	60	3032	0.862348052828589
hsa-miR-338	NM_138384	38	1913	0.910192617167375
hsa-miR-338	NM_138384	22	1913	0.910192617167375
hsa-miR-338	NM_138384	42	1913	0.910192617167375
hsa-miR-338	NM_138384	84	1913	0.910192617167375
hsa-miR-338	NM_138384	20	1913	0.910192617167375
hsa-miR-338	NM_138384	115	1913	0.910192617167375
hsa-miR-338	NM_138384	15	1913	0.910192617167375
hsa-miR-338	NM_138384	151	1913	0.910192617167375
hsa-miR-338	NM_138384	890	1913	0.910192617167375
hsa-miR-338	NM_138384	140	1913	0.910192617167375
hsa-miR-338	NM_017582	171	1896	1.04867228219514
hsa-miR-338	NM_017582	58	1896	1.04867228219514
hsa-miR-338	NM_017582	171	1896	1.04867228219514
hsa-miR-338	NM_016018	784	3407	1.09447485960865
hsa-miR-338	NM_016018	863	3407	1.09447485960865
hsa-miR-338	NM_016018	412	3407	1.09447485960865
hsa-miR-338	NM_033133	281	3812	0.929120542325745
hsa-miR-338	NM_033133	537	3812	0.929120542325745
hsa-miR-338	NM_033133	996	3812	0.929120542325745
hsa-miR-338	NM_033133	486	3812	0.929120542325745
hsa-miR-338	NM_033133	894	3812	0.929120542325745
hsa-miR-338	NM_032283	770	1901	0.968716085999853
hsa-miR-338	NM_032283	30	1901	0.968716085999853
hsa-miR-338	NM_032283	158	1901	0.968716085999853
hsa-miR-338	NM_032283	426	1901	0.968716085999853
hsa-miR-338	NM_032283	132	1901	0.968716085999853
hsa-miR-338	NM_032283	249	1901	0.968716085999853
hsa-miR-338	NM_198686	48	2695	0.95604688325165
hsa-miR-338	NM_198686	53	2695	0.95604688325165
hsa-miR-338	NM_198686	319	2695	0.95604688325165
hsa-miR-338	NM_198686	87	2695	0.95604688325165
hsa-miR-338	NM_198686	440	2695	0.95604688325165
hsa-miR-338	NM_138567	247	1057	1.41806965362793
hsa-miR-338	NM_138567	96	1057	1.41806965362793
hsa-miR-338	NM_138567	60	1057	1.41806965362793
hsa-miR-338	NM_138567	123	1057	1.41806965362793
hsa-miR-338	NM_138567	104	1057	1.41806965362793
hsa-miR-338	NM_138567	69	1057	1.41806965362793
hsa-miR-338	NM_002373	12	1784	0.886472389935651
hsa-miR-338	NM_002373	480	1784	0.886472389935651
hsa-miR-338	NM_002373	913	1784	0.886472389935651
hsa-miR-338	NM_002373	142	1784	0.886472389935651
hsa-miR-338	NM_005828	70	5544	0.966114094026801
hsa-miR-338	NM_005828	14	5544	0.966114094026801
hsa-miR-338	NM_005828	235	5544	0.966114094026801
hsa-miR-338	NM_005828	383	5544	0.966114094026801
hsa-miR-338	NM_005828	38	5544	0.966114094026801
hsa-miR-338	NM_001222	458	2031	1.12342181399680
hsa-miR-338	NM_001222	581	2031	1.12342181399680
hsa-miR-338	NM_001222	355	2031	1.12342181399680
hsa-miR-338	NM_001222	130	2031	1.12342181399680
hsa-miR-338	NM_018011	283	2984	0.957726666052217
hsa-miR-338	NM_021943	75	2232	1.06136334545488
hsa-miR-338	NM_021943	557	2232	1.06136334545488
hsa-miR-338	NM_021943	51	2232	1.06136334545488
hsa-miR-338	NM_030627	26	4192	0.96405156143017
hsa-miR-338	NM_032552	423	1983	1.06528336844012
hsa-miR-338	NM_032552	41	1983	1.06528336844012
hsa-miR-338	NM_032552	120	1983	1.06528336844012
hsa-miR-338	NM_032552	3	1983	1.06528336844012
hsa-miR-338	NM_032552	821	1983	1.06528336844012
hsa-miR-338	NM_032552	50	1983	1.06528336844012
hsa-miR-338	NM_032552	362	1983	1.06528336844012
hsa-miR-338	NM_018069	265	4962	1.01722920555231
hsa-miR-338	NM_018069	708	4962	1.01722920555231
hsa-miR-338	NM_018069	481	4962	1.01722920555231
hsa-miR-338	NM_018069	792	4962	1.01722920555231
hsa-miR-338	NM_018069	145	4962	1.01722920555231
hsa-miR-338	NM_018069	544	4962	1.01722920555231
hsa-miR-338	NM_018069	520	4962	1.01722920555231
hsa-miR-338	NM_014701	184	3474	0.894506155889946
hsa-miR-338	NM_014701	284	3474	0.894506155889946
hsa-miR-338	NM_016322	563	3275	1.04796084445473
hsa-miR-338	NM_016322	24	3275	1.04796084445473
hsa-miR-338	NM_016322	972	3275	1.04796084445473
hsa-miR-338	NM_016322	169	3275	1.04796084445473
hsa-miR-338	NM_145808	191	3185	1.03294381898995
hsa-miR-338	NM_145808	308	3185	1.03294381898995
hsa-miR-338	NM_145808	466	3185	1.03294381898995
hsa-miR-338	NM_130459	27	1691	1.11221052622218
hsa-miR-338	NM_130459	453	1691	1.11221052622218
hsa-miR-338	NM_173653	207	1505	0.794545712904652
hsa-miR-338	NM_001095	49	1969	1.089375
hsa-miR-338	NM_001095	660	1969	1.089375
hsa-miR-338	NM_001095	451	1969	1.089375
hsa-miR-338	NM_001001323	782	3238	1.06211884935102
hsa-miR-338	NM_001001323	630	3238	1.06211884935102
hsa-miR-338	NM_001001323	105	3238	1.06211884935102
hsa-miR-338	NM_018993	568	1535	1.14765407893020
hsa-miR-338	NM_018993	77	1535	1.14765407893020
hsa-miR-338	NM_018993	205	1535	1.14765407893020
hsa-miR-338	NM_007225	148	1072	1.01029631630561
hsa-miR-338	NM_007225	107	1072	1.01029631630561
hsa-miR-338	NM_007225	497	1072	1.01029631630561
hsa-miR-338	NM_007225	147	1072	1.01029631630561
hsa-miR-338	NM_021164	260	1641	1.09928958087202
hsa-miR-338	NM_021164	404	1641	1.09928958087202
hsa-miR-338	NM_021164	122	1641	1.09928958087202
hsa-miR-338	NM_021164	159	1641	1.09928958087202
hsa-miR-338	NM_014720	751	1887	1.24876105910139
hsa-miR-338	NM_014720	325	1887	1.24876105910139
hsa-miR-338	NM_014720	241	1887	1.24876105910139
hsa-miR-338	NM_053056	161	3207	0.906564564741802
hsa-miR-338	NM_133496	298	4590	0.784131002836147
hsa-miR-338	NM_133496	218	4590	0.784131002836147
hsa-miR-338	NM_133496	324	4590	0.784131002836147
hsa-miR-338	NM_199262	411	2385	0.989002082905482
hsa-miR-338	NM_199262	3	2385	0.989002082905482
hsa-miR-338	NM_002199	128	996	0.812829833954193
hsa-miR-338	NM_004263	819	1869	0.910923050328762
hsa-miR-338	NM_004263	398	1869	0.910923050328762
hsa-miR-338	NM_004263	35	1869	0.910923050328762
hsa-miR-338	NM_004263	79	1869	0.910923050328762
hsa-miR-338	NM_024640	131	1018	0.876884721337284
hsa-miR-338	NM_024640	229	1018	0.876884721337284
hsa-miR-338	NM_007159	17	1779	1.12313781856514
hsa-miR-338	NM_203504	561	2666	1.08401812617830
hsa-miR-338	NM_203504	583	2666	1.08401812617830
hsa-miR-338	NM_012297	561	2666	1.02931789212681
hsa-miR-338	NM_012297	583	2666	1.02931789212681
hsa-miR-338	NM_025160	12	4359	1.19088900513929
hsa-miR-338	NM_025160	148	4359	1.19088900513929
hsa-miR-338	NM_003759	487	4329	0.961190439739856
hsa-miR-338	NM_002401	388	2550	0.88067447541162
hsa-miR-338	NM_002401	299	2550	0.88067447541162
hsa-miR-338	NM_002401	173	2550	0.88067447541162
hsa-miR-338	NM_002401	207	2550	0.88067447541162
hsa-miR-338	NM_033089	197	1537	1.19612242276340
hsa-miR-338	NM_033089	75	1537	1.19612242276340
hsa-miR-338	NM_033089	533	1537	1.19612242276340
hsa-miR-338	NM_003103	316	1056	1.12246454234744
hsa-miR-338	NM_006557	958	1783	0.852465701967215
hsa-miR-338	NM_003183	163	914	1.05358227677460
hsa-miR-338	NM_003183	437	914	1.05358227677460
hsa-miR-338	NM_020796	339	3091	0.890219179647238
hsa-miR-338	NM_015215	76	3228	0.960494192652585
hsa-miR-338	NM_002134	277	601	0.85021223254505
hsa-miR-338	NM_002134	10	601	0.85021223254505
hsa-miR-338	NM_016389	733	3057	0.909626468382177
hsa-miR-338	NM_016389	140	3057	0.909626468382177
hsa-miR-338	NM_016389	279	3057	0.909626468382177
hsa-miR-338	NM_016389	442	3057	0.909626468382177
hsa-miR-338	NM_007063	214	593	1.01768413691167
hsa-miR-338	NM_138771	59	1626	1.07149307015647
hsa-miR-338	NM_138771	77	1626	1.07149307015647
hsa-miR-338	NM_020728	981	3208	1.1471492729847
hsa-miR-338	NM_020728	381	3208	1.1471492729847
hsa-miR-338	NM_003779	140	505	1.10173653654452
hsa-miR-338	NM_003779	142	505	1.10173653654452
hsa-miR-338	NM_002835	363	789	0.967482641374886
hsa-miR-338	NM_198270	285	3545	0.610428996727331
hsa-miR-338	NM_003204	209	1849	0.943034118044768
hsa-miR-338	NM_003204	9	1849	0.943034118044768
hsa-miR-338	NM_003204	660	1849	0.943034118044768
hsa-miR-338	NM_005134	149	983	1.03113135884342
hsa-miR-338	NM_005134	52	983	1.03113135884342
hsa-miR-338	NM_018133	56	2229	0.903460517304566
hsa-miR-338	NM_018133	335	2229	0.903460517304566
hsa-miR-338	NM_018133	462	2229	0.903460517304566
hsa-miR-338	NM_025138	467	1520	0.993777245271013
hsa-miR-338	NM_025138	896	1520	0.993777245271013
hsa-miR-338	NM_005461	9	2020	0.852394153318491
hsa-miR-338	NM_006575	328	1512	1.12818699995933
hsa-miR-338	NM_005238	17	3630	0.727914299156399
hsa-miR-338	NM_005254	11	1440	0.973809000849438
hsa-miR-338	NM_005254	330	1440	0.973809000849438
hsa-miR-338	NM_014232	131	1714	1.19984009482576
hsa-miR-338	NM_014232	252	1714	1.19984009482576
hsa-miR-338	NM_000801	261	1148	0.777570050918138
hsa-miR-338	NM_080645	308	2249	1.20890759126845
hsa-miR-338	NM_080645	901	2249	1.20890759126845
hsa-miR-338	NM_004370	308	2249	0.78691034378947
hsa-miR-338	NM_004370	901	2249	0.78691034378947
hsa-miR-338	NM_001241	797	2489	1.00896090404576
hsa-miR-338	NM_001001560	315	874	1.02378128125897
hsa-miR-338	NM_203301	637	1820	0.967942118202147
hsa-miR-338	NM_003342	34	3337	1.00851695844290
hsa-miR-338	NM_145049	562	1104	1.19646119153179
hsa-miR-338	NM_014715	208	960	1.0071875
hsa-miR-338	NM_030661	307	1725	0.989581549384808
hsa-miR-338	NM_182682	34	3423	1.03692468752849
hsa-miR-338	NM_173475	686	1850	1.20376822772877
hsa-miR-338	NM_018361	789	2287	1.00082230918547
hsa-miR-338	NM_018361	748	2287	1.00082230918547
hsa-miR-338	NM_003107	414	2693	2.43052122784106
hsa-miR-338	NM_006791	45	692	1.06826654093906
hsa-miR-338	NM_206839	45	692	1.0517159618287
hsa-miR-338	NM_176814	731	1535	1.01185768267912
hsa-miR-338	NM_001755	521	2371	0.676788607611636
hsa-miR-338	NM_001755	409	2371	0.676788607611636
hsa-miR-338	NM_003178	144	2300	0.930867570564358
hsa-miR-338	NM_003178	609	2300	0.930867570564358
hsa-miR-338	NM_006352	87	2153	1.09964013090563
hsa-miR-338	NM_019006	695	771	1.05003831034965
hsa-miR-338	NM_022067	45	990	0.892395334024005
hsa-miR-338	NM_003618	165	1365	1.02997069219150
hsa-miR-338	NM_002023	330	1738	0.94910010702913
hsa-miR-338	NM_002023	798	1738	0.94910010702913
hsa-miR-338	NM_019606	40	586	0.943667823418708
hsa-miR-338	NM_052818	816	1265	0.975219996951795
hsa-miR-338	NM_152832	106	574	0.967387075724584
hsa-miR-338	NM_014154	479	1653	0.953342748436257
hsa-miR-338	NM_024721	160	1355	0.855481368758795
hsa-miR-338	NM_152945	223	894	0.960238181747276
hsa-miR-338	NM_024085	120	1192	1.16830501098684
hsa-miR-338	NM_018128	491	1518	0.980423312251625
hsa-miR-338	NM_018128	88	1518	0.980423312251625
hsa-miR-338	NM_016040	449	2832	1.05793420950112
hsa-miR-338	NM_002698	68	602	0.917898839167437
hsa-miR-15a	NM_003605	68	7790	0.987460198935646
hsa-miR-15a	NM_003605	138	7790	0.987460198935646
hsa-miR-15a	NM_003605	394	7790	0.987460198935646
hsa-miR-15a	NM_003605	19	7790	0.987460198935646
hsa-miR-15a	NM_003605	63	7790	0.987460198935646
hsa-miR-15a	NM_003605	254	7790	0.987460198935646
hsa-miR-15a	NM_003605	59	7790	0.987460198935646
hsa-miR-15a	NM_003605	687	7790	0.987460198935646
hsa-miR-15a	NM_003605	504	7790	0.987460198935646
hsa-miR-15a	NM_003605	3	7790	0.987460198935646
hsa-miR-15a	NM_003605	3	7790	0.987460198935646
hsa-miR-15a	NM_003605	138	7790	0.987460198935646
hsa-miR-15a	NM_003605	228	7790	0.987460198935646
hsa-miR-15a	NM_003605	574	7790	0.987460198935646
hsa-miR-15a	NM_003605	393	7790	0.987460198935646
hsa-miR-15a	NM_003605	322	7790	0.987460198935646
hsa-miR-15a	NM_003605	253	7790	0.987460198935646
hsa-miR-15a	NM_001259	55	10237	0.901690372964732
hsa-miR-15a	NM_001259	75	10237	0.901690372964732
hsa-miR-15a	NM_001259	16	10237	0.901690372964732
hsa-miR-15a	NM_001259	29	10237	0.901690372964732
hsa-miR-15a	NM_001259	55	10237	0.901690372964732
hsa-miR-15a	NM_001259	61	10237	0.901690372964732
hsa-miR-15a	NM_001259	457	10237	0.901690372964732
hsa-miR-15a	NM_001259	41	10237	0.901690372964732
hsa-miR-15a	NM_001259	912	10237	0.901690372964732
hsa-miR-15a	NM_001259	910	10237	0.901690372964732
hsa-miR-15a	NM_001259	264	10237	0.901690372964732
hsa-miR-15a	NM_001259	3	10237	0.901690372964732
hsa-miR-15a	NM_001259	298	10237	0.901690372964732
hsa-miR-15a	NM_015074	345	5053	1.42111618739677
hsa-miR-15a	NM_015074	37	5053	1.42111618739677
hsa-miR-15a	NM_015074	889	5053	1.42111618739677
hsa-miR-15a	NM_015074	136	5053	1.42111618739677
hsa-miR-15a	NM_015074	275	5053	1.42111618739677
hsa-miR-15a	NM_015074	464	5053	1.42111618739677
hsa-miR-15a	NM_015074	4	5053	1.42111618739677
hsa-miR-15a	NM_015074	277	5053	1.42111618739677
hsa-miR-15a	NM_015074	3	5053	1.42111618739677
hsa-miR-15a	NM_015074	26	5053	1.42111618739677
hsa-miR-15a	NM_015074	107	5053	1.42111618739677
hsa-miR-15a	NM_015074	3	5053	1.42111618739677
hsa-miR-15a	NM_015074	609	5053	1.42111618739677
hsa-miR-15a	NM_015074	569	5053	1.42111618739677
hsa-miR-15a	NM_015074	3	5053	1.42111618739677
hsa-miR-15a	NM_015074	176	5053	1.42111618739677
hsa-miR-15a	NM_015074	4	5053	1.42111618739677
hsa-miR-15a	NM_015074	641	5053	1.42111618739677
hsa-miR-15a	NM_002481	263	8009	1.03736948956027
hsa-miR-15a	NM_002481	710	8009	1.03736948956027
hsa-miR-15a	NM_002481	611	8009	1.03736948956027
hsa-miR-15a	NM_002481	379	8009	1.03736948956027
hsa-miR-15a	NM_002481	451	8009	1.03736948956027
hsa-miR-15a	NM_002481	674	8009	1.03736948956027
hsa-miR-15a	NM_002481	61	8009	1.03736948956027
hsa-miR-15a	NM_002481	254	8009	1.03736948956027
hsa-miR-15a	NM_002481	121	8009	1.03736948956027
hsa-miR-15a	NM_002481	420	8009	1.03736948956027
hsa-miR-15a	NM_033637	13	4215	0.942578875774383
hsa-miR-15a	NM_033637	231	4215	0.942578875774383
hsa-miR-15a	NM_033637	338	4215	0.942578875774383
hsa-miR-15a	NM_033637	33	4215	0.942578875774383
hsa-miR-15a	NM_033637	566	4215	0.942578875774383
hsa-miR-15a	NM_033637	243	4215	0.942578875774383
hsa-miR-15a	NM_033637	532	4215	0.942578875774383
hsa-miR-15a	NM_033637	661	4215	0.942578875774383
hsa-miR-15a	NM_003939	13	4215	0.986923644161503
hsa-miR-15a	NM_003939	231	4215	0.986923644161503
hsa-miR-15a	NM_003939	338	4215	0.986923644161503
hsa-miR-15a	NM_003939	33	4215	0.986923644161503
hsa-miR-15a	NM_003939	566	4215	0.986923644161503
hsa-miR-15a	NM_003939	243	4215	0.986923644161503
hsa-miR-15a	NM_003939	532	4215	0.986923644161503
hsa-miR-15a	NM_003939	661	4215	0.986923644161503
hsa-miR-15a	NM_001241	3	2489	0.944671382356307
hsa-miR-15a	NM_001241	4	2489	0.944671382356307
hsa-miR-15a	NM_001241	26	2489	0.944671382356307
hsa-miR-15a	NM_001241	122	2489	0.944671382356307
hsa-miR-15a	NM_001241	32	2489	0.944671382356307
hsa-miR-15a	NM_001241	66	2489	0.944671382356307
hsa-miR-15a	NM_001241	411	2489	0.944671382356307
hsa-miR-15a	NM_001241	118	2489	0.944671382356307
hsa-miR-15a	NM_001241	928	2489	0.944671382356307
hsa-miR-15a	NM_001241	195	2489	0.944671382356307
hsa-miR-15a	NM_033631	8	3953	0.842417187662763
hsa-miR-15a	NM_033631	517	3953	0.842417187662763
hsa-miR-15a	NM_033631	212	3953	0.842417187662763
hsa-miR-15a	NM_033631	3	3953	0.842417187662763
hsa-miR-15a	NM_033631	41	3953	0.842417187662763
hsa-miR-15a	NM_033631	278	3953	0.842417187662763
hsa-miR-15a	NM_033631	56	3953	0.842417187662763
hsa-miR-15a	NM_033631	529	3953	0.842417187662763
hsa-miR-15a	NM_033631	3	3953	0.842417187662763
hsa-miR-15a	NM_033631	488	3953	0.842417187662763
hsa-miR-15a	NM_003010	198	2483	0.952528113114362
hsa-miR-15a	NM_003010	132	2483	0.952528113114362
hsa-miR-15a	NM_003010	202	2483	0.952528113114362
hsa-miR-15a	NM_003010	266	2483	0.952528113114362
hsa-miR-15a	NM_003010	261	2483	0.952528113114362
hsa-miR-15a	NM_003010	426	2483	0.952528113114362
hsa-miR-15a	NM_003010	244	2483	0.952528113114362
hsa-miR-15a	NM_003010	593	2483	0.952528113114362
hsa-miR-15a	NM_001667	4	336	1.01437117379311
hsa-miR-15a	NM_001667	132	336	1.01437117379311
hsa-miR-15a	NM_001667	9	336	1.01437117379311
hsa-miR-15a	NM_002006	373	5868	0.922190240023181
hsa-miR-15a	NM_002006	161	5868	0.922190240023181
hsa-miR-15a	NM_002006	306	5868	0.922190240023181
hsa-miR-15a	NM_002006	59	5868	0.922190240023181
hsa-miR-15a	NM_002006	323	5868	0.922190240023181
hsa-miR-15a	NM_002006	533	5868	0.922190240023181
hsa-miR-15a	NM_002006	41	5868	0.922190240023181
hsa-miR-15a	NM_015035	503	6742	0.907972420404613
hsa-miR-15a	NM_015035	123	6742	0.907972420404613
hsa-miR-15a	NM_015035	446	6742	0.907972420404613
hsa-miR-15a	NM_015035	703	6742	0.907972420404613
hsa-miR-15a	NM_015035	726	6742	0.907972420404613
hsa-miR-15a	NM_015035	44	6742	0.907972420404613
hsa-miR-15a	NM_015035	474	6742	0.907972420404613
hsa-miR-15a	NM_015035	3	6742	0.907972420404613
hsa-miR-15a	NM_015035	44	6742	0.907972420404613
hsa-miR-15a	NM_015035	971	6742	0.907972420404613
hsa-miR-15a	NM_015035	640	6742	0.907972420404613
hsa-miR-15a	NM_004992	903	8554	0.930077148437997
hsa-miR-15a	NM_004992	201	8554	0.930077148437997
hsa-miR-15a	NM_004992	794	8554	0.930077148437997
hsa-miR-15a	NM_004992	792	8554	0.930077148437997
hsa-miR-15a	NM_004992	57	8554	0.930077148437997
hsa-miR-15a	NM_004992	147	8554	0.930077148437997
hsa-miR-15a	NM_004992	11	8554	0.930077148437997
hsa-miR-15a	NM_004992	331	8554	0.930077148437997
hsa-miR-15a	NM_004992	218	8554	0.930077148437997
hsa-miR-15a	NM_004992	115	8554	0.930077148437997
hsa-miR-15a	NM_004992	91	8554	0.930077148437997
hsa-miR-15a	NM_004992	712	8554	0.930077148437997
hsa-miR-15a	NM_004992	408	8554	0.930077148437997
hsa-miR-15a	NM_004992	873	8554	0.930077148437997
hsa-miR-15a	NM_016131	102	2410	0.94062227643182
hsa-miR-15a	NM_016131	618	2410	0.94062227643182
hsa-miR-15a	NM_016131	4	2410	0.94062227643182
hsa-miR-15a	NM_016131	12	2410	0.94062227643182
hsa-miR-15a	NM_016131	208	2410	0.94062227643182
hsa-miR-15a	NM_016131	572	2410	0.94062227643182
hsa-miR-15a	NM_016131	399	2410	0.94062227643182
hsa-miR-15a	NM_002581	595	5760	1.20835982403653
hsa-miR-15a	NM_002581	166	5760	1.20835982403653
hsa-miR-15a	NM_002581	14	5760	1.20835982403653
hsa-miR-15a	NM_002581	548	5760	1.20835982403653
hsa-miR-15a	NM_002581	552	5760	1.20835982403653
hsa-miR-15a	NM_002581	787	5760	1.20835982403653
hsa-miR-15a	NM_002581	3	5760	1.20835982403653
hsa-miR-15a	NM_002581	181	5760	1.20835982403653
hsa-miR-15a	NM_004050	46	2784	1.01066872183343
hsa-miR-15a	NM_004050	8	2784	1.01066872183343
hsa-miR-15a	NM_004050	182	2784	1.01066872183343
hsa-miR-15a	NM_004050	3	2784	1.01066872183343
hsa-miR-15a	NM_004050	50	2784	1.01066872183343
hsa-miR-15a	NM_004050	51	2784	1.01066872183343
hsa-miR-15a	NM_004050	3	2784	1.01066872183343
hsa-miR-15a	NM_004050	584	2784	1.01066872183343
hsa-miR-15a	NM_004050	26	2784	1.01066872183343
hsa-miR-15a	NM_004050	543	2784	1.01066872183343
hsa-miR-15a	NM_014454	85	1118	0.89297600063272
hsa-miR-15a	NM_014454	105	1118	0.89297600063272
hsa-miR-15a	NM_014454	70	1118	0.89297600063272
hsa-miR-15a	NM_014454	269	1118	0.89297600063272
hsa-miR-15a	NM_014454	93	1118	0.89297600063272
hsa-miR-15a	NM_014454	70	1118	0.89297600063272
hsa-miR-15a	NM_005207	18	3814	1.18014359180499
hsa-miR-15a	NM_005207	359	3814	1.18014359180499
hsa-miR-15a	NM_005207	25	3814	1.18014359180499
hsa-miR-15a	NM_005207	973	3814	1.18014359180499
hsa-miR-15a	NM_005207	18	3814	1.18014359180499
hsa-miR-15a	NM_005207	242	3814	1.18014359180499
hsa-miR-15a	NM_005207	919	3814	1.18014359180499
hsa-miR-15a	NM_005207	158	3814	1.18014359180499
hsa-miR-15a	NM_005207	105	3814	1.18014359180499
hsa-miR-15a	NM_005207	650	3814	1.18014359180499
hsa-miR-15a	NM_005207	80	3814	1.18014359180499
hsa-miR-15a	NM_033505	318	6778	0.99077816421006
hsa-miR-15a	NM_033505	94	6778	0.99077816421006
hsa-miR-15a	NM_033505	382	6778	0.99077816421006
hsa-miR-15a	NM_033505	266	6778	0.99077816421006
hsa-miR-15a	NM_033505	530	6778	0.99077816421006
hsa-miR-15a	NM_033505	254	6778	0.99077816421006
hsa-miR-15a	NM_020310	181	2864	0.817558020026416
hsa-miR-15a	NM_020310	3	2864	0.817558020026416
hsa-miR-15a	NM_020310	4	2864	0.817558020026416
hsa-miR-15a	NM_020310	803	2864	0.817558020026416
hsa-miR-15a	NM_020310	3	2864	0.817558020026416
hsa-miR-15a	NM_020310	50	2864	0.817558020026416
hsa-miR-15a	NM_020310	143	2864	0.817558020026416
hsa-miR-15a	NM_020310	742	2864	0.817558020026416
hsa-miR-15a	NM_020310	3	2864	0.817558020026416
hsa-miR-15a	NM_020310	382	2864	0.817558020026416
hsa-miR-15a	NM_017413	101	2584	1.05628900621513
hsa-miR-15a	NM_017413	331	2584	1.05628900621513
hsa-miR-15a	NM_017413	595	2584	1.05628900621513
hsa-miR-15a	NM_017413	27	2584	1.05628900621513
hsa-miR-15a	NM_017413	568	2584	1.05628900621513
hsa-miR-15a	NM_017413	4	2584	1.05628900621513
hsa-miR-15a	NM_017413	11	2584	1.05628900621513
hsa-miR-15a	NM_017413	3	2584	1.05628900621513
hsa-miR-15a	NM_017413	3	2584	1.05628900621513
hsa-miR-15a	NM_017413	3	2584	1.05628900621513
hsa-miR-15a	NM_017413	3	2584	1.05628900621513
hsa-miR-15a	NM_017413	3	2584	1.05628900621513
hsa-miR-15a	NM_078483	181	4173	0.916349367093548
hsa-miR-15a	NM_078483	16	4173	0.916349367093548
hsa-miR-15a	NM_078483	87	4173	0.916349367093548
hsa-miR-15a	NM_078483	296	4173	0.916349367093548
hsa-miR-15a	NM_078483	515	4173	0.916349367093548
hsa-miR-15a	NM_078483	221	4173	0.916349367093548
hsa-miR-15a	NM_078483	373	4173	0.916349367093548
hsa-miR-15a	NM_078483	73	4173	0.916349367093548
hsa-miR-15a	NM_078483	3	4173	0.916349367093548
hsa-miR-15a	NM_078483	145	4173	0.916349367093548
hsa-miR-15a	NM_078483	12	4173	0.916349367093548
hsa-miR-15a	NM_078483	392	4173	0.916349367093548
hsa-miR-15a	NM_078483	52	4173	0.916349367093548
hsa-miR-15a	NM_078483	279	4173	0.916349367093548
hsa-miR-15a	NM_015023	138	1876	1.02965567514555
hsa-miR-15a	NM_015023	770	1876	1.02965567514555
hsa-miR-15a	NM_015023	164	1876	1.02965567514555
hsa-miR-15a	NM_015023	411	1876	1.02965567514555
hsa-miR-15a	NM_015023	3	1876	1.02965567514555
hsa-miR-15a	NM_015023	3	1876	1.02965567514555
hsa-miR-15a	NM_015023	9	1876	1.02965567514555
hsa-miR-15a	NM_015023	278	1876	1.02965567514555
hsa-miR-15a	NM_153029	186	4193	1.08316025090784
hsa-miR-15a	NM_153029	881	4193	1.08316025090784
hsa-miR-15a	NM_153029	17	4193	1.08316025090784
hsa-miR-15a	NM_153029	65	4193	1.08316025090784
hsa-miR-15a	NM_153029	58	4193	1.08316025090784
hsa-miR-15a	NM_153029	407	4193	1.08316025090784
hsa-miR-15a	NM_153029	10	4193	1.08316025090784
hsa-miR-15a	NM_153029	312	4193	1.08316025090784
hsa-miR-15a	NM_153029	150	4193	1.08316025090784
hsa-miR-15a	NM_153029	278	4193	1.08316025090784
hsa-miR-15a	NM_153029	929	4193	1.08316025090784
hsa-miR-15a	NM_153029	168	4193	1.08316025090784
hsa-miR-15a	NM_153029	293	4193	1.08316025090784
hsa-miR-15a	NM_153029	82	4193	1.08316025090784
hsa-miR-15a	NM_153029	4	4193	1.08316025090784
hsa-miR-15a	NM_153029	24	4193	1.08316025090784
hsa-miR-15a	NM_002401	18	2550	0.829894504873896
hsa-miR-15a	NM_002401	21	2550	0.829894504873896
hsa-miR-15a	NM_002401	3	2550	0.829894504873896
hsa-miR-15a	NM_002401	510	2550	0.829894504873896
hsa-miR-15a	NM_002401	86	2550	0.829894504873896
hsa-miR-15a	NM_002401	174	2550	0.829894504873896
hsa-miR-15a	NM_002401	28	2550	0.829894504873896
hsa-miR-15a	NM_207044	126	2377	1.18854008754530
hsa-miR-15a	NM_207044	172	2377	1.18854008754530
hsa-miR-15a	NM_207044	25	2377	1.18854008754530
hsa-miR-15a	NM_207044	200	2377	1.18854008754530
hsa-miR-15a	NM_207044	484	2377	1.18854008754530
hsa-miR-15a	NM_207043	126	2377	0.976451323229591
hsa-miR-15a	NM_207043	172	2377	0.976451323229591
hsa-miR-15a	NM_207043	25	2377	0.976451323229591
hsa-miR-15a	NM_207043	200	2377	0.976451323229591
hsa-miR-15a	NM_207043	484	2377	0.976451323229591
hsa-miR-15a	NM_001005609	331	3878	0.845301862021258
hsa-miR-15a	NM_001005609	3	3878	0.845301862021258
hsa-miR-15a	NM_001005609	689	3878	0.845301862021258
hsa-miR-15a	NM_001005609	89	3878	0.845301862021258
hsa-miR-15a	NM_001005609	129	3878	0.845301862021258
hsa-miR-15a	NM_001005609	222	3878	0.845301862021258
hsa-miR-15a	NM_001005609	625	3878	0.845301862021258
hsa-miR-15a	NM_001005609	577	3878	0.845301862021258
hsa-miR-15a	NM_001005609	242	3878	0.845301862021258
hsa-miR-15a	NM_001005609	553	3878	0.845301862021258
hsa-miR-15a	NM_001005609	191	3878	0.845301862021258
hsa-miR-15a	NM_015138	3	2883	0.985310531122836
hsa-miR-15a	NM_015138	753	2883	0.985310531122836
hsa-miR-15a	NM_015138	258	2883	0.985310531122836
hsa-miR-15a	NM_015138	449	2883	0.985310531122836
hsa-miR-15a	NM_015138	66	2883	0.985310531122836
hsa-miR-15a	NM_017719	5	2580	1.09836365925954
hsa-miR-15a	NM_017719	223	2580	1.09836365925954
hsa-miR-15a	NM_017719	337	2580	1.09836365925954
hsa-miR-15a	NM_017719	160	2580	1.09836365925954
hsa-miR-15a	NM_017719	490	2580	1.09836365925954
hsa-miR-15a	NM_020443	777	5393	0.659808406113199
hsa-miR-15a	NM_020443	721	5393	0.659808406113199
hsa-miR-15a	NM_020443	303	5393	0.659808406113199
hsa-miR-15a	NM_020443	234	5393	0.659808406113199
hsa-miR-15a	NM_020443	4	5393	0.659808406113199
hsa-miR-15a	NM_020443	328	5393	0.659808406113199
hsa-miR-15a	NM_020443	426	5393	0.659808406113199
hsa-miR-15a	NM_020443	3	5393	0.659808406113199
hsa-miR-15a	NM_020443	3	5393	0.659808406113199
hsa-miR-15a	NM_020443	485	5393	0.659808406113199
hsa-miR-15a	NM_020443	3	5393	0.659808406113199
hsa-miR-15a	NM_012199	585	4691	1.04998289312165
hsa-miR-15a	NM_012199	13	4691	1.04998289312165
hsa-miR-15a	NM_012199	188	4691	1.04998289312165
hsa-miR-15a	NM_012199	231	4691	1.04998289312165
hsa-miR-15a	NM_012199	572	4691	1.04998289312165
hsa-miR-15a	NM_012199	13	4691	1.04998289312165
hsa-miR-15a	NM_012199	562	4691	1.04998289312165
hsa-miR-15a	NM_012199	652	4691	1.04998289312165
hsa-miR-15a	NM_012199	712	4691	1.04998289312165
hsa-miR-15a	NM_012199	612	4691	1.04998289312165
hsa-miR-15a	NM_153607	913	3222	0.9542248803905
hsa-miR-15a	NM_153607	906	3222	0.9542248803905
hsa-miR-15a	NM_153607	11	3222	0.9542248803905
hsa-miR-15a	NM_153607	368	3222	0.9542248803905
hsa-miR-15a	NM_153607	293	3222	0.9542248803905
hsa-miR-15a	NM_153607	25	3222	0.9542248803905
hsa-miR-15a	NM_153607	67	3222	0.9542248803905
hsa-miR-15a	NM_153607	41	3222	0.9542248803905
hsa-miR-15a	NM_021809	3	2551	0.908042547186995
hsa-miR-15a	NM_021809	3	2551	0.908042547186995
hsa-miR-15a	NM_021809	6	2551	0.908042547186995
hsa-miR-15a	NM_021809	3	2551	0.908042547186995
hsa-miR-15a	NM_021809	66	2551	0.908042547186995
hsa-miR-15a	NM_021809	41	2551	0.908042547186995
hsa-miR-15a	NM_021809	737	2551	0.908042547186995
hsa-miR-15a	NM_021809	83	2551	0.908042547186995
hsa-miR-15a	NM_021809	170	2551	0.908042547186995
hsa-miR-15a	NM_021809	272	2551	0.908042547186995
hsa-miR-15a	NM_021809	309	2551	0.908042547186995
hsa-miR-15a	NM_021809	207	2551	0.908042547186995
hsa-miR-15a	NM_021809	61	2551	0.908042547186995
hsa-miR-15a	NM_021809	104	2551	0.908042547186995
hsa-miR-15a	NM_033624	3	2322	1.01002643865204
hsa-miR-15a	NM_033624	6	2322	1.01002643865204
hsa-miR-15a	NM_033624	62	2322	1.01002643865204
hsa-miR-15a	NM_033624	31	2322	1.01002643865204
hsa-miR-15a	NM_033624	59	2322	1.01002643865204
hsa-miR-15a	NM_033624	216	2322	1.01002643865204
hsa-miR-15a	NM_015002	3	2322	1.02041377712385
hsa-miR-15a	NM_015002	6	2322	1.02041377712385
hsa-miR-15a	NM_015002	62	2322	1.02041377712385
hsa-miR-15a	NM_015002	31	2322	1.02041377712385
hsa-miR-15a	NM_015002	59	2322	1.02041377712385
hsa-miR-15a	NM_015002	216	2322	1.02041377712385
hsa-miR-15a	NM_012320	105	1442	0.989547870763267
hsa-miR-15a	NM_012320	81	1442	0.989547870763267
hsa-miR-15a	NM_012320	282	1442	0.989547870763267
hsa-miR-15a	NM_012320	362	1442	0.989547870763267
hsa-miR-15a	NM_012320	381	1442	0.989547870763267
hsa-miR-15a	NM_012320	23	1442	0.989547870763267
hsa-miR-15a	NM_203394	3	2769	1.3037380400514
hsa-miR-15a	NM_203394	147	2769	1.3037380400514
hsa-miR-15a	NM_203394	712	2769	1.3037380400514
hsa-miR-15a	NM_203394	486	2769	1.3037380400514
hsa-miR-15a	NM_203394	114	2769	1.3037380400514
hsa-miR-15a	NM_203394	114	2769	1.3037380400514
hsa-miR-15a	NM_203394	246	2769	1.3037380400514
hsa-miR-15a	NM_014001	335	1679	0.807515932037164
hsa-miR-15a	NM_014001	500	1679	0.807515932037164
hsa-miR-15a	NM_014001	220	1679	0.807515932037164
hsa-miR-15a	NM_014001	280	1679	0.807515932037164
hsa-miR-15a	NM_014001	146	1679	0.807515932037164
hsa-miR-15a	NM_014001	14	1679	0.807515932037164
hsa-miR-15a	NM_138619	335	1679	0.896218313192263
hsa-miR-15a	NM_138619	500	1679	0.896218313192263
hsa-miR-15a	NM_138619	220	1679	0.896218313192263
hsa-miR-15a	NM_138619	280	1679	0.896218313192263
hsa-miR-15a	NM_138619	146	1679	0.896218313192263
hsa-miR-15a	NM_138619	14	1679	0.896218313192263
hsa-miR-15a	NM_033224	119	8122	0.991314064488187
hsa-miR-15a	NM_033224	112	8122	0.991314064488187
hsa-miR-15a	NM_033224	94	8122	0.991314064488187
hsa-miR-15a	NM_033224	733	8122	0.991314064488187
hsa-miR-15a	NM_033224	296	8122	0.991314064488187
hsa-miR-15a	NM_033224	290	8122	0.991314064488187
hsa-miR-15a	NM_015288	538	3911	0.954825133345772
hsa-miR-15a	NM_015288	103	3911	0.954825133345772
hsa-miR-15a	NM_015288	780	3911	0.954825133345772
hsa-miR-15a	NM_015288	3	3911	0.954825133345772
hsa-miR-15a	NM_015288	832	3911	0.954825133345772
hsa-miR-15a	NM_015288	18	3911	0.954825133345772
hsa-miR-15a	NM_015288	52	3911	0.954825133345772
hsa-miR-15a	NM_015288	335	3911	0.954825133345772
hsa-miR-15a	NM_000870	278	1698	0.944752325731515
hsa-miR-15a	NM_000870	602	1698	0.944752325731515
hsa-miR-15a	NM_000870	4	1698	0.944752325731515
hsa-miR-15a	NM_000870	54	1698	0.944752325731515
hsa-miR-15a	NM_000870	102	1698	0.944752325731515
hsa-miR-15a	NM_000870	128	1698	0.944752325731515
hsa-miR-15a	NM_013449	110	3032	1.00629214818744
hsa-miR-15a	NM_013449	345	3032	1.00629214818744
hsa-miR-15a	NM_013449	208	3032	1.00629214818744
hsa-miR-15a	NM_013449	759	3032	1.00629214818744
hsa-miR-15a	NM_013449	105	3032	1.00629214818744
hsa-miR-15a	NM_013449	305	3032	1.00629214818744
hsa-miR-15a	NM_152523	313	768	0.89105399036206
hsa-miR-15a	NM_001991	767	2274	0.91227669097327
hsa-miR-15a	NM_001991	116	2274	0.91227669097327
hsa-miR-15a	NM_001991	88	2274	0.91227669097327
hsa-miR-15a	NM_182485	137	3770	0.847609959119188
hsa-miR-15a	NM_182485	145	3770	0.847609959119188
hsa-miR-15a	NM_182485	48	3770	0.847609959119188
hsa-miR-15a	NM_182485	783	3770	0.847609959119188
hsa-miR-15a	NM_182485	976	3770	0.847609959119188
hsa-miR-15a	NM_000723	79	1737	0.967654491120573
hsa-miR-15a	NM_000723	109	1737	0.967654491120573
hsa-miR-15a	NM_000723	99	1737	0.967654491120573
hsa-miR-15a	NM_000723	3	1737	0.967654491120573
hsa-miR-15a	NM_000723	3	1737	0.967654491120573
hsa-miR-15a	NM_000723	3	1737	0.967654491120573
hsa-miR-15a	NM_000723	278	1737	0.967654491120573
hsa-miR-15a	NM_000723	169	1737	0.967654491120573
hsa-miR-15a	NM_000723	46	1737	0.967654491120573
hsa-miR-15a	NM_000723	217	1737	0.967654491120573
hsa-miR-15a	NM_006224	320	2588	0.865884568675741
hsa-miR-15a	NM_006224	319	2588	0.865884568675741
hsa-miR-15a	NM_006224	28	2588	0.865884568675741
hsa-miR-15a	NM_006224	97	2588	0.865884568675741
hsa-miR-15a	NM_006224	694	2588	0.865884568675741
hsa-miR-15a	NM_006224	222	2588	0.865884568675741
hsa-miR-15a	NM_006224	193	2588	0.865884568675741
hsa-miR-15a	NM_006224	3	2588	0.865884568675741
hsa-miR-15a	NM_006224	338	2588	0.865884568675741
hsa-miR-15a	NM_032840	162	1218	0.809720599648739
hsa-miR-15a	NM_032840	169	1218	0.809720599648739
hsa-miR-15a	NM_032840	120	1218	0.809720599648739
hsa-miR-15a	NM_032840	66	1218	0.809720599648739
hsa-miR-15a	NM_032840	379	1218	0.809720599648739
hsa-miR-15a	NM_032840	213	1218	0.809720599648739
hsa-miR-15a	NM_006742	411	2055	0.918679045414432
hsa-miR-15a	NM_006742	173	2055	0.918679045414432
hsa-miR-15a	NM_006742	127	2055	0.918679045414432
hsa-miR-15a	NM_006742	15	2055	0.918679045414432
hsa-miR-15a	NM_006742	176	2055	0.918679045414432
hsa-miR-15a	NM_006742	135	2055	0.918679045414432
hsa-miR-15a	NM_006742	710	2055	0.918679045414432
hsa-miR-15a	NM_138567	166	1057	1.03978747681523
hsa-miR-15a	NM_138567	23	1057	1.03978747681523
hsa-miR-15a	NM_138567	119	1057	1.03978747681523
hsa-miR-15a	NM_138567	33	1057	1.03978747681523
hsa-miR-15a	NM_138567	232	1057	1.03978747681523
hsa-miR-15a	NM_004236	3	604	0.985631801649804
hsa-miR-15a	NM_004236	291	604	0.985631801649804
hsa-miR-15a	NM_014904	452	4080	0.829125272452875
hsa-miR-15a	NM_014904	281	4080	0.829125272452875
hsa-miR-15a	NM_014904	650	4080	0.829125272452875
hsa-miR-15a	NM_014904	500	4080	0.829125272452875
hsa-miR-15a	NM_014904	48	4080	0.829125272452875
hsa-miR-15a	NM_014904	346	4080	0.829125272452875
hsa-miR-15a	NM_015265	3	2711	0.923678665071953
hsa-miR-15a	NM_015265	69	2711	0.923678665071953
hsa-miR-15a	NM_015265	202	2711	0.923678665071953
hsa-miR-15a	NM_015265	563	2711	0.923678665071953
hsa-miR-15a	NM_015265	157	2711	0.923678665071953
hsa-miR-15a	NM_015265	3	2711	0.923678665071953
hsa-miR-15a	NM_015265	27	2711	0.923678665071953
hsa-miR-15a	NM_015265	49	2711	0.923678665071953
hsa-miR-15a	NM_015265	507	2711	0.923678665071953
hsa-miR-15a	NM_030806	4	9465	0.850168520254526
hsa-miR-15a	NM_030806	174	9465	0.850168520254526
hsa-miR-15a	NM_030806	78	9465	0.850168520254526
hsa-miR-15a	NM_030806	47	9465	0.850168520254526
hsa-miR-15a	NM_030806	790	9465	0.850168520254526
hsa-miR-15a	NM_030806	620	9465	0.850168520254526
hsa-miR-15a	NM_030806	58	9465	0.850168520254526
hsa-miR-15a	NM_030806	121	9465	0.850168520254526
hsa-miR-15a	NM_030806	763	9465	0.850168520254526
hsa-miR-15a	NM_030806	68	9465	0.850168520254526
hsa-miR-15a	NM_030806	333	9465	0.850168520254526
hsa-miR-15a	NM_017582	88	1896	0.959066196477087
hsa-miR-15a	NM_017582	33	1896	0.959066196477087
hsa-miR-15a	NM_017582	657	1896	0.959066196477087
hsa-miR-15a	NM_017582	41	1896	0.959066196477087
hsa-miR-15a	NM_017582	266	1896	0.959066196477087
hsa-miR-15a	NM_017582	41	1896	0.959066196477087
hsa-miR-15a	NM_004157	86	925	1.17036846445324
hsa-miR-15a	NM_004157	128	925	1.17036846445324
hsa-miR-15a	NM_004157	17	925	1.17036846445324
hsa-miR-15a	NM_033425	243	3548	0.669428581923839
hsa-miR-15a	NM_033425	100	3548	0.669428581923839
hsa-miR-15a	NM_033425	167	3548	0.669428581923839
hsa-miR-15a	NM_033425	873	3548	0.669428581923839
hsa-miR-15a	NM_033425	794	3548	0.669428581923839
hsa-miR-15a	NM_144607	178	2683	1.04942496674172
hsa-miR-15a	NM_144607	273	2683	1.04942496674172
hsa-miR-15a	NM_144607	396	2683	1.04942496674172
hsa-miR-15a	NM_144607	82	2683	1.04942496674172
hsa-miR-15a	NM_017555	309	1017	0.944626265277024
hsa-miR-15a	NM_017555	7	1017	0.944626265277024
hsa-miR-15a	NM_017555	20	1017	0.944626265277024
hsa-miR-15a	NM_017555	3	1017	0.944626265277024
hsa-miR-15a	NM_017555	46	1017	0.944626265277024
hsa-miR-15a	NM_017555	33	1017	0.944626265277024
hsa-miR-15a	NM_017555	304	1017	0.944626265277024
hsa-miR-15a	NM_018364	143	4159	1.13832775447707
hsa-miR-15a	NM_018364	511	4159	1.13832775447707
hsa-miR-15a	NM_018364	143	4159	1.13832775447707
hsa-miR-15a	NM_018364	355	4159	1.13832775447707
hsa-miR-15a	NM_018364	639	4159	1.13832775447707
hsa-miR-15a	NM_005902	427	4680	0.867505281589471
hsa-miR-15a	NM_005902	3	4680	0.867505281589471
hsa-miR-15a	NM_005902	252	4680	0.867505281589471
hsa-miR-15a	NM_005902	352	4680	0.867505281589471
hsa-miR-15a	NM_005902	598	4680	0.867505281589471
hsa-miR-15a	NM_005902	99	4680	0.867505281589471
hsa-miR-15a	NM_005902	27	4680	0.867505281589471
hsa-miR-15a	NM_005902	3	4680	0.867505281589471
hsa-miR-15a	NM_016248	59	4038	0.918206569641048
hsa-miR-15a	NM_016248	271	4038	0.918206569641048
hsa-miR-15a	NM_016248	3	4038	0.918206569641048
hsa-miR-15a	NM_001001419	345	5254	0.897723104458573
hsa-miR-15a	NM_001001419	433	5254	0.897723104458573
hsa-miR-15a	NM_001001419	22	5254	0.897723104458573
hsa-miR-15a	NM_001001420	345	5254	0.805723518202801
hsa-miR-15a	NM_001001420	433	5254	0.805723518202801
hsa-miR-15a	NM_001001420	22	5254	0.805723518202801
hsa-miR-15a	NM_032012	196	5243	1.16570973674604
hsa-miR-15a	NM_032012	392	5243	1.16570973674604
hsa-miR-15a	NM_032012	504	5243	1.16570973674604
hsa-miR-15a	NM_032012	63	5243	1.16570973674604
hsa-miR-15a	NM_032012	69	5243	1.16570973674604
hsa-miR-15a	NM_032012	209	5243	1.16570973674604
hsa-miR-15a	NM_032012	717	5243	1.16570973674604
hsa-miR-15a	NM_015382	234	812	1.03602676085138
hsa-miR-15a	NM_015382	235	812	1.03602676085138
hsa-miR-15a	NM_024887	3	2189	1.39303950114712
hsa-miR-15a	NM_024887	530	2189	1.39303950114712
hsa-miR-15a	NM_024887	9	2189	1.39303950114712
hsa-miR-15a	NM_024887	99	2189	1.39303950114712
hsa-miR-15a	NM_024887	536	2189	1.39303950114712
hsa-miR-15a	NM_205861	3	2189	1.19280201808716
hsa-miR-15a	NM_205861	530	2189	1.19280201808716
hsa-miR-15a	NM_205861	9	2189	1.19280201808716
hsa-miR-15a	NM_205861	99	2189	1.19280201808716
hsa-miR-15a	NM_205861	536	2189	1.19280201808716
hsa-miR-15a	NM_014810	693	2219	1.14067367622515
hsa-miR-15a	NM_014810	120	2219	1.14067367622515
hsa-miR-15a	NM_014810	375	2219	1.14067367622515
hsa-miR-15a	NM_014810	49	2219	1.14067367622515
hsa-miR-15a	NM_031437	194	2262	1.14988677286076
hsa-miR-15a	NM_031437	3	2262	1.14988677286076
hsa-miR-15a	NM_031437	698	2262	1.14988677286076
hsa-miR-15a	NM_031437	18	2262	1.14988677286076
hsa-miR-15a	NM_031437	249	2262	1.14988677286076
hsa-miR-15a	NM_031437	24	2262	1.14988677286076
hsa-miR-15a	NM_057175	145	2697	0.917459990155315
hsa-miR-15a	NM_057175	90	2697	0.917459990155315
hsa-miR-15a	NM_057175	88	2697	0.917459990155315
hsa-miR-15a	NM_057175	578	2697	0.917459990155315
hsa-miR-15a	NM_057175	400	2697	0.917459990155315
hsa-miR-15a	NM_057175	35	2697	0.917459990155315
hsa-miR-15a	NM_057175	3	2697	0.917459990155315
hsa-miR-15a	NM_170731	4	2941	1.08897760271174
hsa-miR-15a	NM_170731	197	2941	1.08897760271174
hsa-miR-15a	NM_170731	563	2941	1.08897760271174
hsa-miR-15a	NM_001709	4	2941	1.12028520986995
hsa-miR-15a	NM_001709	197	2941	1.12028520986995
hsa-miR-15a	NM_001709	563	2941	1.12028520986995
hsa-miR-15a	NM_001789	116	1778	0.810629438760925
hsa-miR-15a	NM_001789	86	1778	0.810629438760925
hsa-miR-15a	NM_001789	104	1778	0.810629438760925
hsa-miR-15a	NM_001789	310	1778	0.810629438760925
hsa-miR-15a	NM_001789	324	1778	0.810629438760925
hsa-miR-15a	NM_006496	515	2036	1.10723117739199
hsa-miR-15a	NM_006496	52	2036	1.10723117739199
hsa-miR-15a	NM_006496	137	2036	1.10723117739199
hsa-miR-15a	NM_006496	207	2036	1.10723117739199
hsa-miR-15a	NM_001238	14	542	1.04657694851564
hsa-miR-15a	NM_001238	224	542	1.04657694851564
hsa-miR-15a	NM_001046	3	3088	1.27356615940554
hsa-miR-15a	NM_001046	847	3088	1.27356615940554
hsa-miR-15a	NM_001046	738	3088	1.27356615940554
hsa-miR-15a	NM_004458	162	2713	0.999679614883961
hsa-miR-15a	NM_004458	91	2713	0.999679614883961
hsa-miR-15a	NM_004458	557	2713	0.999679614883961
hsa-miR-15a	NM_004458	3	2713	0.999679614883961
hsa-miR-15a	NM_004458	445	2713	0.999679614883961
hsa-miR-15a	NM_004458	527	2713	0.999679614883961
hsa-miR-15a	NM_152835	3	2984	1.08318400287572
hsa-miR-15a	NM_152835	325	2984	1.08318400287572
hsa-miR-15a	NM_152835	4	2984	1.08318400287572
hsa-miR-15a	NM_152835	154	2984	1.08318400287572
hsa-miR-15a	NM_152835	179	2984	1.08318400287572
hsa-miR-15a	NM_152835	378	2984	1.08318400287572
hsa-miR-15a	NM_006359	423	2407	0.987075444552004
hsa-miR-15a	NM_006359	76	2407	0.987075444552004
hsa-miR-15a	NM_006359	252	2407	0.987075444552004
hsa-miR-15a	NM_015008	52	3709	1.16066706324819
hsa-miR-15a	NM_015008	51	3709	1.16066706324819
hsa-miR-15a	NM_015008	3	3709	1.16066706324819
hsa-miR-15a	NM_015008	3	3709	1.16066706324819
hsa-miR-15a	NM_015008	634	3709	1.16066706324819
hsa-miR-15a	NM_015008	897	3709	1.16066706324819
hsa-miR-15a	NM_015008	46	3709	1.16066706324819
hsa-miR-15a	NM_015008	135	3709	1.16066706324819
hsa-miR-15a	NM_172070	305	2287	0.922373181139509
hsa-miR-15a	NM_172070	950	2287	0.922373181139509
hsa-miR-15a	NM_172070	388	2287	0.922373181139509
hsa-miR-15a	NM_172070	5	2287	0.922373181139509
hsa-miR-15a	NM_004411	222	825	0.819576795896775
hsa-miR-15a	NM_004411	3	825	0.819576795896775
hsa-miR-15a	NM_004411	21	825	0.819576795896775
hsa-miR-15a	NM_004411	82	825	0.819576795896775
hsa-miR-15a	NM_004411	3	825	0.819576795896775
hsa-miR-15a	NM_015115	21	3263	0.92603215695177
hsa-miR-15a	NM_015115	3	3263	0.92603215695177
hsa-miR-15a	NM_015115	170	3263	0.92603215695177
hsa-miR-15a	NM_015115	628	3263	0.92603215695177
hsa-miR-15a	NM_015115	661	3263	0.92603215695177
hsa-miR-15a	NM_015115	792	3263	0.92603215695177
hsa-miR-15a	NM_203301	601	1820	0.9890326327791
hsa-miR-15a	NM_203301	276	1820	0.9890326327791
hsa-miR-15a	NM_203301	237	1820	0.9890326327791
hsa-miR-15a	NM_005808	24	3602	1.02885534197447
hsa-miR-15a	NM_005808	372	3602	1.02885534197447
hsa-miR-15a	NM_005808	11	3602	1.02885534197447
hsa-miR-15a	NM_005808	27	3602	1.02885534197447
hsa-miR-15a	NM_005808	679	3602	1.02885534197447
hsa-miR-15a	NM_005808	545	3602	1.02885534197447
hsa-miR-15a	NM_005808	446	3602	1.02885534197447
hsa-miR-15a	NM_005808	729	3602	1.02885534197447
hsa-miR-15a	NM_015328	498	3162	0.79577052202725
hsa-miR-15a	NM_015328	42	3162	0.79577052202725
hsa-miR-15a	NM_015328	97	3162	0.79577052202725
hsa-miR-15a	NM_015328	3	3162	0.79577052202725
hsa-miR-15a	NM_015328	622	3162	0.79577052202725
hsa-miR-15a	NM_015328	34	3162	0.79577052202725
hsa-miR-15a	NM_015328	3	3162	0.79577052202725
hsa-miR-15a	NM_006852	324	1113	1.07018005006189
hsa-miR-15a	NM_006852	100	1113	1.07018005006189
hsa-miR-15a	NM_006852	127	1113	1.07018005006189
hsa-miR-15a	NM_003759	342	4329	0.978429372962214
hsa-miR-15a	NM_003759	602	4329	0.978429372962214
hsa-miR-15a	NM_003759	826	4329	0.978429372962214
hsa-miR-15a	NM_003759	792	4329	0.978429372962214
hsa-miR-15a	NM_003759	585	4329	0.978429372962214
hsa-miR-15a	NM_002721	11	577	1.19588274409496
hsa-miR-15a	NM_002721	156	577	1.19588274409496
hsa-miR-15a	NM_000264	3	2293	0.782307330924365
hsa-miR-15a	NM_000264	3	2293	0.782307330924365
hsa-miR-15a	NM_000264	399	2293	0.782307330924365
hsa-miR-15a	NM_000264	100	2293	0.782307330924365
hsa-miR-15a	NM_000264	659	2293	0.782307330924365
hsa-miR-15a	NM_000264	422	2293	0.782307330924365
hsa-miR-15a	NM_022822	301	980	1.28436598213193
hsa-miR-15a	NM_022822	406	980	1.28436598213193
hsa-miR-15a	NM_138971	387	3883	0.840696273445046
hsa-miR-15a	NM_138971	130	3883	0.840696273445046
hsa-miR-15a	NM_012104	387	3883	0.983390588072194
hsa-miR-15a	NM_012104	130	3883	0.983390588072194
hsa-miR-15a	NM_004898	450	2922	1.37943010342094
hsa-miR-15a	NM_004898	195	2922	1.37943010342094
hsa-miR-15a	NM_004898	354	2922	1.37943010342094
hsa-miR-15a	NM_004898	812	2922	1.37943010342094
hsa-miR-15a	NM_004898	764	2922	1.37943010342094
hsa-miR-15a	NM_004898	131	2922	1.37943010342094
hsa-miR-15a	NM_002293	838	2794	1.0864078849121
hsa-miR-15a	NM_002293	555	2794	1.0864078849121
hsa-miR-15a	NM_002293	10	2794	1.0864078849121
hsa-miR-15a	NM_181672	393	2117	1.15410211320437
hsa-miR-15a	NM_181672	322	2117	1.15410211320437
hsa-miR-15a	NM_181672	253	2117	1.15410211320437
hsa-miR-15a	NM_003016	134	2086	1.00296417807322
hsa-miR-15a	NM_003016	934	2086	1.00296417807322
hsa-miR-15a	NM_003016	4	2086	1.00296417807322
hsa-miR-15a	NM_003016	440	2086	1.00296417807322
hsa-miR-15a	NM_003016	9	2086	1.00296417807322
hsa-miR-15a	NM_003016	59	2086	1.00296417807322
hsa-miR-15a	NM_019114	684	2508	1.13598476369941
hsa-miR-15a	NM_019114	31	2508	1.13598476369941
hsa-miR-15a	NM_019114	876	2508	1.13598476369941
hsa-miR-15a	NM_019114	398	2508	1.13598476369941
hsa-miR-15a	NM_019114	86	2508	1.13598476369941
hsa-miR-15a	NM_022048	3	6750	0.94967600929573
hsa-miR-15a	NM_022048	103	6750	0.94967600929573
hsa-miR-15a	NM_022048	170	6750	0.94967600929573
hsa-miR-15a	NM_001616	98	3550	1.03741960045255
hsa-miR-15a	NM_001616	294	3550	1.03741960045255
hsa-miR-15a	NM_001616	63	3550	1.03741960045255
hsa-miR-15a	NM_001616	3	3550	1.03741960045255
hsa-miR-15a	NM_017742	381	2022	1.40356051550953
hsa-miR-15a	NM_017742	160	2022	1.40356051550953
hsa-miR-15a	NM_017742	225	2022	1.40356051550953
hsa-miR-15a	NM_017742	3	2022	1.40356051550953
hsa-miR-15a	NM_017742	125	2022	1.40356051550953
hsa-miR-15a	NM_017742	4	2022	1.40356051550953
hsa-miR-15a	NM_014338	331	1135	0.794599328023062
hsa-miR-15a	NM_014338	3	1135	0.794599328023062
hsa-miR-15a	NM_014338	66	1135	0.794599328023062
hsa-miR-15a	NM_014338	402	1135	0.794599328023062
hsa-miR-15a	NM_000319	49	1280	1.09695254202214
hsa-miR-15a	NM_000319	318	1280	1.09695254202214
hsa-miR-15a	NM_000319	437	1280	1.09695254202214
hsa-miR-15a	NM_012081	636	1492	1.54179473073946
hsa-miR-15a	NM_012081	98	1492	1.54179473073946
hsa-miR-15a	NM_012081	467	1492	1.54179473073946
hsa-miR-15a	NM_001417	4	2004	0.84142751691164
hsa-miR-15a	NM_001417	3	2004	0.84142751691164
hsa-miR-15a	NM_001417	346	2004	0.84142751691164
hsa-miR-15a	NM_001417	418	2004	0.84142751691164
hsa-miR-15a	NM_001417	146	2004	0.84142751691164
hsa-miR-15a	NM_001417	451	2004	0.84142751691164
hsa-miR-15a	NM_203459	320	2652	1.00199805637740
hsa-miR-15a	NM_203459	74	2652	1.00199805637740
hsa-miR-15a	NM_007005	167	1599	1.263125
hsa-miR-15a	NM_007005	649	1599	1.263125
hsa-miR-15a	NM_007005	4	1599	1.263125
hsa-miR-15a	NM_007005	100	1599	1.263125
hsa-miR-15a	NM_007005	90	1599	1.263125
hsa-miR-15a	NM_005151	120	2455	1.00065370980724
hsa-miR-15a	NM_005151	63	2455	1.00065370980724
hsa-miR-15a	NM_005151	92	2455	1.00065370980724
hsa-miR-15a	NM_005151	24	2455	1.00065370980724
hsa-miR-15a	NM_005151	367	2455	1.00065370980724
hsa-miR-15a	NM_006141	106	2842	1.02192018076705
hsa-miR-15a	NM_053056	73	3207	0.900909292977088
hsa-miR-15a	NM_053056	167	3207	0.900909292977088
hsa-miR-15a	NM_015447	382	1805	1.01993722300991
hsa-miR-15a	NM_015447	235	1805	1.01993722300991
hsa-miR-15a	NM_015447	383	1805	1.01993722300991
hsa-miR-15a	NM_015447	157	1805	1.01993722300991
hsa-miR-15a	NM_015447	50	1805	1.01993722300991
hsa-miR-15a	NM_015447	12	1805	1.01993722300991
hsa-miR-15a	NM_004475	222	1222	0.875219609111786
hsa-miR-15a	NM_004475	3	1222	0.875219609111786
hsa-miR-15a	NM_004475	172	1222	0.875219609111786
hsa-miR-15a	NM_004475	3	1222	0.875219609111786
hsa-miR-15a	NM_004475	618	1222	0.875219609111786
hsa-miR-15a	NM_002595	112	1980	0.980628303423494
hsa-miR-15a	NM_012325	94	1669	1.07477761567687
hsa-miR-15a	NM_012325	349	1669	1.07477761567687
hsa-miR-15a	NM_001001974	177	2412	0.932388030005157
hsa-miR-15a	NM_001001974	73	2412	0.932388030005157
hsa-miR-15a	NM_001001974	258	2412	0.932388030005157
hsa-miR-15a	NM_001001974	268	2412	0.932388030005157
hsa-miR-15a	NM_001001974	156	2412	0.932388030005157
hsa-miR-15a	NM_001001974	290	2412	0.932388030005157
hsa-miR-15a	NM_021622	177	2412	1.05305109985533
hsa-miR-15a	NM_021622	73	2412	1.05305109985533
hsa-miR-15a	NM_021622	258	2412	1.05305109985533
hsa-miR-15a	NM_021622	268	2412	1.05305109985533
hsa-miR-15a	NM_021622	156	2412	1.05305109985533
hsa-miR-15a	NM_021622	290	2412	1.05305109985533
hsa-miR-15a	NM_005828	225	5544	0.918446608755736
hsa-miR-15a	NM_005828	661	5544	0.918446608755736
hsa-miR-15a	NM_005828	494	5544	0.918446608755736
hsa-miR-15a	NM_005828	881	5544	0.918446608755736
hsa-miR-15a	NM_005828	317	5544	0.918446608755736
hsa-miR-15a	NM_005828	391	5544	0.918446608755736
hsa-miR-15a	NM_206853	200	4182	1.23403600798604
hsa-miR-15a	NM_206853	265	4182	1.23403600798604
hsa-miR-15a	NM_206853	797	4182	1.23403600798604
hsa-miR-15a	NM_019557	518	930	1.30727286590746
hsa-miR-15a	NM_019557	218	930	1.30727286590746
hsa-miR-15a	NM_019557	4	930	1.30727286590746
hsa-miR-15a	NM_030964	837	3778	0.772809223270106
hsa-miR-15a	NM_030964	185	3778	0.772809223270106
hsa-miR-15a	NM_030964	361	3778	0.772809223270106
hsa-miR-15a	NM_030964	79	3778	0.772809223270106
hsa-miR-15a	NM_002203	461	1773	0.776619182730723
hsa-miR-15a	NM_172020	88	2082	0.6657198257453
hsa-miR-15a	NM_172020	3	2082	0.6657198257453
hsa-miR-15a	NM_172020	680	2082	0.6657198257453
hsa-miR-15a	NM_172020	370	2082	0.6657198257453
hsa-miR-15a	NM_172020	55	2082	0.6657198257453
hsa-miR-15a	NM_006313	231	1743	0.93583764101851
hsa-miR-15a	NM_006313	3	1743	0.93583764101851
hsa-miR-15a	NM_006313	940	1743	0.93583764101851
hsa-miR-15a	NM_001995	7	1547	0.82903878924723
hsa-miR-15a	NM_001995	12	1547	0.82903878924723
hsa-miR-15a	NM_001995	10	1547	0.82903878924723
hsa-miR-15a	NM_001995	110	1547	0.82903878924723
hsa-miR-15a	NM_001304	710	3867	0.836538975754209
hsa-miR-15a	NM_001304	3	3867	0.836538975754209
hsa-miR-15a	NM_001304	418	3867	0.836538975754209
hsa-miR-15a	NM_001304	186	3867	0.836538975754209
hsa-miR-15a	NM_004093	472	3308	3.671875
hsa-miR-15a	NM_004093	10	3308	3.671875
hsa-miR-15a	NM_004093	3	3308	3.671875
hsa-miR-15a	NM_004093	143	3308	3.671875
hsa-miR-15a	NM_004093	217	3308	3.671875
hsa-miR-15a	NM_016021	40	3072	1.30855815126715
hsa-miR-15a	NM_016021	26	3072	1.30855815126715
hsa-miR-15a	NM_016021	589	3072	1.30855815126715
hsa-miR-15a	NM_016021	445	3072	1.30855815126715
hsa-miR-15a	NM_000430	48	3793	0.7959249875073
hsa-miR-15a	NM_000430	733	3793	0.7959249875073
hsa-miR-15a	NM_000430	300	3793	0.7959249875073
hsa-miR-15a	NM_000430	329	3793	0.7959249875073
hsa-miR-15a	NM_000430	406	3793	0.7959249875073
hsa-miR-15a	NM_000430	672	3793	0.7959249875073
hsa-miR-15a	NM_006826	481	1309	0.904413021856187
hsa-miR-15a	NM_006826	3	1309	0.904413021856187
hsa-miR-15a	NM_006826	99	1309	0.904413021856187
hsa-miR-15a	NM_006826	4	1309	0.904413021856187
hsa-miR-15a	NM_006826	196	1309	0.904413021856187
hsa-miR-15a	NM_004687	69	2181	0.920906994618755
hsa-miR-15a	NM_004687	32	2181	0.920906994618755
hsa-miR-15a	NM_004687	360	2181	0.920906994618755
hsa-miR-15a	NM_004687	11	2181	0.920906994618755
hsa-miR-15a	NM_001001323	54	3238	0.823207002399942
hsa-miR-15a	NM_001001323	492	3238	0.823207002399942
hsa-miR-15a	NM_001001323	8	3238	0.823207002399942
hsa-miR-15a	NM_001001323	921	3238	0.823207002399942
hsa-miR-15a	NM_001001323	411	3238	0.823207002399942
hsa-miR-15a	NM_001001323	283	3238	0.823207002399942
hsa-miR-15a	NM_001001323	417	3238	0.823207002399942
hsa-miR-15a	NM_025224	143	2405	1.08694062790376
hsa-miR-15a	NM_025224	579	2405	1.08694062790376
hsa-miR-15a	NM_025224	721	2405	1.08694062790376
hsa-miR-15a	NM_004459	139	2111	0.850030465139876
hsa-miR-15a	NM_004459	845	2111	0.850030465139876
hsa-miR-15a	NM_004459	164	2111	0.850030465139876
hsa-miR-15a	NM_182641	139	2111	1.11746401471867
hsa-miR-15a	NM_182641	845	2111	1.11746401471867
hsa-miR-15a	NM_182641	164	2111	1.11746401471867
hsa-miR-15a	NM_021813	618	5886	0.819129224421117
hsa-miR-15a	NM_021813	80	5886	0.819129224421117
hsa-miR-15a	NM_021813	181	5886	0.819129224421117
hsa-miR-15a	NM_021813	851	5886	0.819129224421117
hsa-miR-15a	NM_017641	36	1203	1.08300521577807
hsa-miR-15a	NM_017641	182	1203	1.08300521577807
hsa-miR-15a	NM_017641	331	1203	1.08300521577807
hsa-miR-15a	NM_005465	217	2067	0.872171609351083
hsa-miR-15a	NM_005465	3	2067	0.872171609351083
hsa-miR-15a	NM_005465	4	2067	0.872171609351083
hsa-miR-15a	NM_005465	989	2067	0.872171609351083
hsa-miR-15a	NM_015541	508	1516	1.05158532993543
hsa-miR-15a	NM_015541	462	1516	1.05158532993543
hsa-miR-15a	NM_015541	3	1516	1.05158532993543
hsa-miR-15a	NM_017990	78	4402	1.12389260234335
hsa-miR-15a	NM_017990	916	4402	1.12389260234335
hsa-miR-15a	NM_017990	956	4402	1.12389260234335
hsa-miR-15a	NM_017990	394	4402	1.12389260234335
hsa-miR-15a	NM_017990	3	4402	1.12389260234335
hsa-miR-15a	NM_203403	82	1328	1.13903493525291
hsa-miR-15a	NM_203403	3	1328	1.13903493525291
hsa-miR-15a	NM_203403	3	1328	1.13903493525291
hsa-miR-15a	NM_203403	226	1328	1.13903493525291
hsa-miR-15a	NM_203403	3	1328	1.13903493525291
hsa-miR-15a	NM_203403	728	1328	1.13903493525291
hsa-miR-15a	NM_006336	391	1565	0.816873045339065
hsa-miR-15a	NM_006336	33	1565	0.816873045339065
hsa-miR-15a	NM_006336	431	1565	0.816873045339065
hsa-miR-15a	NM_006336	26	1565	0.816873045339065
hsa-miR-15a	NM_017610	581	2173	1.03543632235691
hsa-miR-15a	NM_017610	66	2173	1.03543632235691
hsa-miR-15a	NM_017610	384	2173	1.03543632235691
hsa-miR-15a	NM_017610	937	2173	1.03543632235691
hsa-miR-15a	NM_199324	527	3797	1.22989343108700
hsa-miR-15a	NM_199324	416	3797	1.22989343108700
hsa-miR-15a	NM_199324	3	3797	1.22989343108700
hsa-miR-15a	NM_199324	478	3797	1.22989343108700
hsa-miR-15a	NM_201520	21	1852	0.812235736900719
hsa-miR-15a	NM_201520	350	1852	0.812235736900719
hsa-miR-15a	NM_201520	339	1852	0.812235736900719
hsa-miR-15a	NM_201520	706	1852	0.812235736900719
hsa-miR-15a	NM_201520	30	1852	0.812235736900719
hsa-miR-15a	NM_173584	3	445	0.900084434011569
hsa-miR-15a	NM_173584	3	445	0.900084434011569
hsa-miR-15a	NM_173584	3	445	0.900084434011569
hsa-miR-15a	NM_173584	3	445	0.900084434011569
hsa-miR-15a	NM_012219	22	3280	0.943856208125328
hsa-miR-15a	NM_012219	395	3280	0.943856208125328
hsa-miR-15a	NM_012219	3	3280	0.943856208125328
hsa-miR-15a	NM_012219	960	3280	0.943856208125328
hsa-miR-15a	NM_012219	405	3280	0.943856208125328
hsa-miR-15a	NM_030952	906	1429	1.04654025225962
hsa-miR-15a	NM_030952	121	1429	1.04654025225962
hsa-miR-15a	NM_030952	108	1429	1.04654025225962
hsa-miR-15a	NM_004197	4	397	1.06429986029429
hsa-miR-15a	NM_004197	3	397	1.06429986029429
hsa-miR-15a	NM_004197	43	397	1.06429986029429
hsa-miR-15a	NM_004197	78	397	1.06429986029429
hsa-miR-15a	NM_005389	256	842	0.880588399664835
hsa-miR-15a	NM_005389	71	842	0.880588399664835
hsa-miR-15a	NM_001001188	297	3238	1.18927033798983
hsa-miR-15a	NM_001001188	153	3238	1.18927033798983
hsa-miR-15a	NM_001001188	852	3238	1.18927033798983
hsa-miR-15a	NM_001001188	546	3238	1.18927033798983
hsa-miR-15a	NM_001001188	129	3238	1.18927033798983
hsa-miR-15a	NM_014562	3	863	1.06571739777134
hsa-miR-15a	NM_014562	3	863	1.06571739777134
hsa-miR-15a	NM_014562	3	863	1.06571739777134
hsa-miR-15a	NM_014562	426	863	1.06571739777134
hsa-miR-15a	NM_014562	248	863	1.06571739777134
hsa-miR-15a	NM_003461	3	448	0.88125994580444
hsa-miR-15a	NM_003461	12	448	0.88125994580444
hsa-miR-15a	NM_003461	97	448	0.88125994580444
hsa-miR-15a	NM_020796	564	3091	0.904960077419989
hsa-miR-15a	NM_020796	5	3091	0.904960077419989
hsa-miR-15a	NM_020796	351	3091	0.904960077419989
hsa-miR-15a	NM_020796	147	3091	0.904960077419989
hsa-miR-15a	NM_020796	186	3091	0.904960077419989
hsa-miR-15a	NM_020796	429	3091	0.904960077419989
hsa-miR-15a	NM_020796	305	3091	0.904960077419989
hsa-miR-15a	NM_014615	3	3673	1.27225560964039
hsa-miR-15a	NM_014615	595	3673	1.27225560964039
hsa-miR-15a	NM_014615	66	3673	1.27225560964039
hsa-miR-15a	NM_014615	46	3673	1.27225560964039
hsa-miR-15a	NM_014615	190	3673	1.27225560964039
hsa-miR-15a	NM_014615	878	3673	1.27225560964039
hsa-miR-15a	NM_173354	21	2238	1.29875650036469
hsa-miR-15a	NM_173354	555	2238	1.29875650036469
hsa-miR-15a	NM_173354	194	2238	1.29875650036469
hsa-miR-15a	NM_173354	63	2238	1.29875650036469
hsa-miR-15a	NM_173354	3	2238	1.29875650036469
hsa-miR-15a	NM_173354	3	2238	1.29875650036469
hsa-miR-15a	NM_173354	3	2238	1.29875650036469
hsa-miR-15a	NM_173354	3	2238	1.29875650036469
hsa-miR-15a	NM_173354	3	2238	1.29875650036469
hsa-miR-15a	NM_001655	97	2228	1.07773548114592
hsa-miR-15a	NM_001655	328	2228	1.07773548114592
hsa-miR-15a	NM_001655	510	2228	1.07773548114592
hsa-miR-15a	NM_001655	3	2228	1.07773548114592
hsa-miR-15a	NM_001655	3	2228	1.07773548114592
hsa-miR-15a	NM_001655	520	2228	1.07773548114592
hsa-miR-15a	NM_030805	211	1341	1.39780191554601
hsa-miR-15a	NM_030805	977	1341	1.39780191554601
hsa-miR-15a	NM_182715	644	1319	0.964739989514364
hsa-miR-15a	NM_182715	9	1319	0.964739989514364
hsa-miR-15a	NM_182715	419	1319	0.964739989514364
hsa-miR-15a	NM_006754	644	1321	0.795334718972344
hsa-miR-15a	NM_006754	9	1321	0.795334718972344
hsa-miR-15a	NM_006754	419	1321	0.795334718972344
hsa-miR-15a	NM_002973	174	598	1.17590353502346
hsa-miR-15a	NM_002973	125	598	1.17590353502346
hsa-miR-15a	NM_003390	14	1150	1.25513862711582
hsa-miR-15a	NM_003390	268	1150	1.25513862711582
hsa-miR-15a	NM_017670	8	887	1.01171402422972
hsa-miR-15a	NM_017670	121	887	1.01171402422972
hsa-miR-15a	NM_017670	35	887	1.01171402422972
hsa-miR-15a	NM_017670	13	887	1.01171402422972
hsa-miR-15a	NM_017670	11	887	1.01171402422972
hsa-miR-15a	NM_017670	653	887	1.01171402422972
hsa-miR-15a	NM_017670	3	887	1.01171402422972
hsa-miR-15a	NM_006062	182	1299	0.73293687112806
hsa-miR-15a	NM_006062	716	1299	0.73293687112806
hsa-miR-15a	NM_000337	69	6660	0.923043985343126
hsa-miR-15a	NM_000337	226	6660	0.923043985343126
hsa-miR-15a	NM_000337	200	6660	0.923043985343126
hsa-miR-15a	NM_000337	3	6660	0.923043985343126
hsa-miR-15a	NM_004309	3	1205	0.88094917811983
hsa-miR-15a	NM_004309	45	1205	0.88094917811983
hsa-miR-15a	NM_004309	117	1205	0.88094917811983
hsa-miR-15a	NM_004309	69	1205	0.88094917811983
hsa-miR-15a	NM_004309	175	1205	0.88094917811983
hsa-miR-15a	NM_004309	3	1205	0.88094917811983
hsa-miR-15a	NM_004309	3	1205	0.88094917811983
hsa-miR-15a	NM_004309	482	1205	0.88094917811983
hsa-miR-15a	NM_023016	3	2947	1.19886077945248
hsa-miR-15a	NM_032389	108	1222	1.21910755423489
hsa-miR-15a	NM_032389	116	1222	1.21910755423489
hsa-miR-15a	NM_032389	3	1222	1.21910755423489
hsa-miR-15a	NM_032389	3	1222	1.21910755423489
hsa-miR-15a	NM_032389	3	1222	1.21910755423489
hsa-miR-15a	NM_032389	4	1222	1.21910755423489
hsa-miR-15a	NM_015530	84	1005	1.05097082443479
hsa-miR-15a	NM_015530	3	1005	1.05097082443479
hsa-miR-15a	NM_015530	296	1005	1.05097082443479
hsa-miR-15a	NM_015530	3	1005	1.05097082443479
hsa-miR-15a	NM_015530	3	1005	1.05097082443479
hsa-miR-15a	NM_000388	266	1304	0.929692078748153
hsa-miR-15a	NM_000388	4	1304	0.929692078748153
hsa-miR-15a	NM_000388	52	1304	0.929692078748153
hsa-miR-15a	NM_000388	145	1304	0.929692078748153
hsa-miR-15a	NM_000388	247	1304	0.929692078748153
hsa-miR-15a	NM_016289	61	2411	1.07652707145274
hsa-miR-15a	NM_016289	64	2411	1.07652707145274
hsa-miR-15a	NM_016289	3	2411	1.07652707145274
hsa-miR-15a	NM_016289	193	2411	1.07652707145274
hsa-miR-15a	NM_016289	91	2411	1.07652707145274
hsa-miR-15a	NM_003872	717	3084	0.534120902950815
hsa-miR-15a	NM_003872	494	3084	0.534120902950815
hsa-miR-15a	NM_003872	187	3084	0.534120902950815
hsa-miR-15a	NM_006763	234	2170	0.788151004914288
hsa-miR-15a	NM_006763	366	2170	0.788151004914288
hsa-miR-15a	NM_006763	118	2170	0.788151004914288
hsa-miR-15a	NM_006763	131	2170	0.788151004914288
hsa-miR-15a	NM_006763	4	2170	0.788151004914288
hsa-miR-15a	NM_006763	657	2170	0.788151004914288
hsa-miR-15a	NM_014231	532	2245	0.988277051849194
hsa-miR-15a	NM_020438	35	1481	1.09420269152035
hsa-miR-15a	NM_020438	4	1481	1.09420269152035
hsa-miR-15a	NM_020438	943	1481	1.09420269152035
hsa-miR-15a	NM_002648	3	1379	1.22134668575287
hsa-miR-15a	NM_002648	448	1379	1.22134668575287
hsa-miR-15a	NM_002648	108	1379	1.22134668575287
hsa-miR-15a	NM_002648	3	1379	1.22134668575287
hsa-miR-15a	NM_002648	175	1379	1.22134668575287
hsa-miR-15a	NM_182757	38	3566	1.26003451686820
hsa-miR-15a	NM_024761	147	5381	0.938132782623068
hsa-miR-15a	NM_024761	15	5381	0.938132782623068
hsa-miR-15a	NM_024761	465	5381	0.938132782623068
hsa-miR-15a	NM_001001660	56	729	1.07524081844336
hsa-miR-15a	NM_001001660	3	729	1.07524081844336
hsa-miR-15a	NM_001001660	4	729	1.07524081844336
hsa-miR-15a	NM_002874	3	2533	1.02840851055106
hsa-miR-15a	NM_002874	435	2533	1.02840851055106
hsa-miR-15a	NM_002874	57	2533	1.02840851055106
hsa-miR-15a	NM_031469	204	4173	1.35576136218590
hsa-miR-15a	NM_031469	199	4173	1.35576136218590
hsa-miR-15a	NM_031469	3	4173	1.35576136218590
hsa-miR-15a	NM_033089	28	1537	1.08244048176489
hsa-miR-15a	NM_033089	793	1537	1.08244048176489
hsa-miR-15a	NM_005723	113	276	1.37156250000000
hsa-miR-15a	NM_005723	31	276	1.37156250000000
hsa-miR-15a	NM_014906	118	4145	0.758451643970254
hsa-miR-15a	NM_022918	338	2209	0.900792864471722
hsa-miR-15a	NM_022918	766	2209	0.900792864471722
hsa-miR-15a	NM_022918	280	2209	0.900792864471722
hsa-miR-15a	NM_022918	294	2209	0.900792864471722
hsa-miR-15a	NM_019084	498	2638	1.24937113966144
hsa-miR-15a	NM_019084	389	2638	1.24937113966144
hsa-miR-15a	NM_024811	38	2008	1.26263142974544
hsa-miR-15a	NM_024811	555	2008	1.26263142974544
hsa-miR-15a	NM_024811	51	2008	1.26263142974544
hsa-miR-15a	NM_032195	124	536	1.11459565477854
hsa-miR-15a	NM_006415	3	1320	0.905457496648372
hsa-miR-15a	NM_003624	456	1489	1.13975156659139
hsa-miR-15a	NM_003624	39	1489	1.13975156659139
hsa-miR-15a	NM_003624	715	1489	1.13975156659139
hsa-miR-15a	NM_018424	585	1923	1.52577784943925
hsa-miR-15a	NM_018424	132	1923	1.52577784943925
hsa-miR-15a	NM_018424	116	1923	1.52577784943925
hsa-miR-15a	NM_001396	58	2643	1.04483411930615
hsa-miR-15a	NM_001396	85	2643	1.04483411930615
hsa-miR-15a	NM_018312	3	2238	1.01737215052403
hsa-miR-15a	NM_018312	79	2238	1.01737215052403
hsa-miR-15a	NM_018312	880	2238	1.01737215052403
hsa-miR-15a	NM_018312	975	2238	1.01737215052403
hsa-miR-15a	NM_021145	4	1206	1.00295122732843
hsa-miR-15a	NM_021145	756	1206	1.00295122732843
hsa-miR-15a	NM_153810	326	2930	0.957207624216564
hsa-miR-15a	NM_153810	671	2930	0.957207624216564
hsa-miR-15a	NM_014117	428	2803	1.01973807484649
hsa-miR-15a	NM_014117	664	2803	1.01973807484649
hsa-miR-15a	NM_014117	755	2803	1.01973807484649
hsa-miR-15a	NM_014117	89	2803	1.01973807484649
hsa-miR-15a	NM_014117	601	2803	1.01973807484649
hsa-miR-15a	NM_017724	198	864	1.00170600928504
hsa-miR-15a	NM_017724	509	864	1.00170600928504
hsa-miR-15a	NM_002612	179	2198	0.918294139808368
hsa-miR-15a	NM_002612	968	2198	0.918294139808368
hsa-miR-15a	NM_012234	51	1469	0.984223076051164
hsa-miR-15a	NM_012234	133	1469	0.984223076051164
hsa-miR-15a	NM_012234	644	1469	0.984223076051164
hsa-miR-15a	NM_007260	42	831	0.937863208156786
hsa-miR-15a	NM_007260	33	831	0.937863208156786
hsa-miR-15a	NM_018212	203	10943	1.19923169888934
hsa-miR-15a	NM_018212	849	10943	1.19923169888934
hsa-miR-15a	NM_022117	174	619	1.15237889050506
hsa-miR-15a	NM_005904	298	1535	0.946432151560948
hsa-miR-15a	NM_005904	187	1535	0.946432151560948
hsa-miR-15a	NM_005904	197	1535	0.946432151560948
hsa-miR-15a	NM_012406	133	1382	0.822203341079898
hsa-miR-15a	NM_012406	44	1382	0.822203341079898
hsa-miR-15a	NM_012406	720	1382	0.822203341079898
hsa-miR-15a	NM_198581	62	1917	0.916019297853211
hsa-miR-15a	NM_198581	39	1917	0.916019297853211
hsa-miR-15a	NM_198581	223	1917	0.916019297853211
hsa-miR-15a	NM_014924	106	3227	0.871693239735436
hsa-miR-15a	NM_014924	645	3227	0.871693239735436
hsa-miR-15a	NM_014924	56	3227	0.871693239735436
hsa-miR-15a	NM_014924	330	3227	0.871693239735436
hsa-miR-15a	NM_003204	223	1849	0.943034118044768
hsa-miR-15a	NM_002756	106	735	0.879080675566935
hsa-miR-15a	NM_002756	3	735	0.879080675566935
hsa-miR-15a	NM_002756	21	735	0.879080675566935
hsa-miR-15a	NM_002756	45	735	0.879080675566935
hsa-miR-15a	NM_002756	3	735	0.879080675566935
hsa-miR-15a	NM_002756	19	735	0.879080675566935
hsa-miR-15a	NM_145110	106	735	0.821555525079166
hsa-miR-15a	NM_145110	3	735	0.821555525079166
hsa-miR-15a	NM_145110	21	735	0.821555525079166
hsa-miR-15a	NM_145110	45	735	0.821555525079166
hsa-miR-15a	NM_145110	3	735	0.821555525079166
hsa-miR-15a	NM_145110	19	735	0.821555525079166
hsa-miR-15a	NM_145109	106	735	0.772112531086219
hsa-miR-15a	NM_145109	3	735	0.772112531086219
hsa-miR-15a	NM_145109	21	735	0.772112531086219
hsa-miR-15a	NM_145109	45	735	0.772112531086219
hsa-miR-15a	NM_145109	3	735	0.772112531086219
hsa-miR-15a	NM_145109	19	735	0.772112531086219
hsa-miR-15a	NM_004392	890	2696	1.04156250000000
hsa-miR-15a	NM_004392	879	2696	1.04156250000000
hsa-miR-15a	NM_007222	240	1885	1.14892220080821
hsa-miR-15a	NM_007222	4	1885	1.14892220080821
hsa-miR-15a	NM_007222	62	1885	1.14892220080821
hsa-miR-15a	NM_014751	4	2201	1.15431977848904
hsa-miR-15a	NM_014751	3	2201	1.15431977848904
hsa-miR-15a	NM_014751	764	2201	1.15431977848904
hsa-miR-15a	NM_015045	107	2289	1.14126269845367
hsa-miR-15a	NM_015045	4	2289	1.14126269845367
hsa-miR-15a	NM_015045	657	2289	1.14126269845367
hsa-miR-15a	NM_017548	305	2246	1.11241656739987
hsa-miR-15a	NM_017548	652	2246	1.11241656739987
hsa-miR-15a	NM_017548	563	2246	1.11241656739987
hsa-miR-15a	NM_014286	3	3682	0.829112883881855
hsa-miR-15a	NM_014286	3	3682	0.829112883881855
hsa-miR-15a	NM_014286	242	3682	0.829112883881855
hsa-miR-15a	NM_014286	776	3682	0.829112883881855
hsa-miR-15a	NM_014286	193	3682	0.829112883881855
hsa-miR-15a	NM_014286	3	3682	0.829112883881855
hsa-miR-15a	NM_014286	940	3682	0.829112883881855
hsa-miR-15a	NM_014286	133	3682	0.829112883881855
hsa-miR-15a	NM_016048	181	1250	1.08815676673524
hsa-miR-15a	NM_182557	393	2074	1.17130801258312
hsa-miR-15a	NM_182557	202	2074	1.17130801258312
hsa-miR-15a	NM_182557	309	2074	1.17130801258312
hsa-miR-15a	NM_182557	106	2074	1.17130801258312
hsa-miR-15a	NM_182557	188	2074	1.17130801258312
hsa-miR-15a	NM_182557	229	2074	1.17130801258312
hsa-miR-15a	NM_021183	62	2597	0.884660807094963
hsa-miR-15a	NM_021183	793	2597	0.884660807094963
hsa-miR-15a	NM_004984	127	590	0.907532831415087
hsa-miR-15a	NM_004984	369	590	0.907532831415087
hsa-miR-15a	NM_000876	239	1467	0.729035586513507
hsa-miR-15a	NM_000876	877	1467	0.729035586513507
hsa-miR-15a	NM_017955	374	1282	0.88305646330199
hsa-miR-15a	NM_017955	458	1282	0.88305646330199
hsa-miR-15a	NM_017955	24	1282	0.88305646330199
hsa-miR-15a	NM_017955	112	1282	0.88305646330199
hsa-miR-15a	NM_182509	210	1694	0.993357409619303
hsa-miR-15a	NM_182509	22	1694	0.993357409619303
hsa-miR-15a	NM_182509	264	1694	0.993357409619303
hsa-miR-15a	NM_182509	3	1694	0.993357409619303
hsa-miR-15a	NM_182509	227	1694	0.993357409619303
hsa-miR-15a	NM_182509	665	1694	0.993357409619303
hsa-miR-15a	NM_016441	54	2451	1.50607370099017
hsa-miR-15a	NM_016441	187	2451	1.50607370099017
hsa-miR-15a	NM_016441	185	2451	1.50607370099017
hsa-miR-15a	NM_015483	396	1187	0.767063317771058
hsa-miR-15a	NM_015483	223	1187	0.767063317771058
hsa-miR-15a	NM_005618	31	668	0.99534520358688
hsa-miR-15a	NM_002222	331	1173	0.950509524640268
hsa-miR-15a	NM_002222	4	1173	0.950509524640268
hsa-miR-15a	NM_002222	72	1173	0.950509524640268
hsa-miR-15a	NM_002829	400	1339	0.978586595146656
hsa-miR-15a	NM_005418	74	771	0.9602673283634
hsa-miR-15a	NM_005418	83	771	0.9602673283634
hsa-miR-15a	NM_015626	660	1267	0.819433195971137
hsa-miR-15a	NM_015626	3	1267	0.819433195971137
hsa-miR-15a	NM_018184	3	2226	0.863281737422616
hsa-miR-15a	NM_018184	258	2226	0.863281737422616
hsa-miR-15a	NM_018184	11	2226	0.863281737422616
hsa-miR-15a	NM_018184	486	2226	0.863281737422616
hsa-miR-15a	NM_022459	589	4869	0.979000328396573
hsa-miR-15a	NM_022459	210	4869	0.979000328396573
hsa-miR-15a	NM_022459	317	4869	0.979000328396573
hsa-miR-15a	NM_002077	119	2188	0.892857473485395
hsa-miR-15a	NM_002077	356	2188	0.892857473485395
hsa-miR-15a	NM_002077	224	2188	0.892857473485395
hsa-miR-15a	NM_002077	129	2188	0.892857473485395
hsa-miR-15a	NM_002077	157	2188	0.892857473485395
hsa-miR-15a	NM_005785	107	1963	0.934010991407777
hsa-miR-15a	NM_005785	154	1963	0.934010991407777
hsa-miR-15a	NM_005785	18	1963	0.934010991407777
hsa-miR-15a	NM_014782	132	434	1.50625
hsa-miR-15a	NM_005742	4	883	1.08235718481047
hsa-miR-15a	NM_004329	428	1484	0.871562081802881
hsa-miR-15a	NM_004329	724	1484	0.871562081802881
hsa-miR-15a	NM_080927	309	3402	1.06605271137229
hsa-miR-15a	NM_080927	464	3402	1.06605271137229
hsa-miR-15a	NM_080927	695	3402	1.06605271137229
hsa-miR-15a	NM_018703	17	434	1.10931150078515
hsa-miR-15a	NM_006910	17	434	1.23074913375977
hsa-miR-15a	NM_022730	157	1079	1.16102736889451
hsa-miR-15a	NM_022730	3	1079	1.16102736889451
hsa-miR-15a	NM_022730	3	1079	1.16102736889451
hsa-miR-15a	NM_002267	642	2490	1.19975095889748
hsa-miR-15a	NM_002267	658	2490	1.19975095889748
hsa-miR-15a	NM_002267	886	2490	1.19975095889748
hsa-miR-15a	NM_002267	156	2490	1.19975095889748
hsa-miR-15a	NM_014056	301	988	1.06376802704695
hsa-miR-15a	NM_014056	101	988	1.06376802704695
hsa-miR-15a	NM_001978	552	1059	0.994892367399324
hsa-miR-15a	NM_001978	372	1059	0.994892367399324
hsa-miR-15a	NM_012290	12	1737	0.974719940457549
hsa-miR-15a	NM_012290	3	1737	0.974719940457549
hsa-miR-15a	NM_012290	526	1737	0.974719940457549
hsa-miR-15a	NM_004603	384	1220	1.04662569173866
hsa-miR-15a	NM_004603	87	1220	1.04662569173866
hsa-miR-15a	NM_016319	347	899	0.792667790063236
hsa-miR-15a	NM_016319	3	899	0.792667790063236
hsa-miR-15a	NM_017913	76	500	1.05852583891832
hsa-miR-15a	NM_023927	425	1415	1.90891995868736
hsa-miR-15a	NM_007247	3	1126	0.896163194723377
hsa-miR-15a	NM_080550	3	1126	0.911678781614656
hsa-miR-15a	NM_015158	189	889	0.781974918597188
hsa-miR-15a	NM_015158	3	889	0.781974918597188
hsa-miR-15a	NM_024111	149	759	0.921501851727249
hsa-miR-15a	NM_024111	4	759	0.921501851727249
hsa-miR-15a	NM_024111	241	759	0.921501851727249
hsa-miR-15a	NM_003405	316	825	1.01822632209710
hsa-miR-15a	NM_021132	81	1388	1.44964239298323
hsa-miR-15a	NM_021132	769	1388	1.44964239298323
hsa-miR-15a	NM_021132	3	1388	1.44964239298323
hsa-miR-15a	NM_007269	121	678	0.851427265441919
hsa-miR-15a	NM_007269	3	678	0.851427265441919
hsa-miR-15a	NM_003818	3	1116	1.06783905544540
hsa-miR-15a	NM_005604	30	2670	0.828586317128172
hsa-miR-15a	NM_024742	183	1965	1.20286956069111
hsa-miR-15a	NM_024742	738	1965	1.20286956069111
hsa-miR-15a	NM_007056	3	111	1.08921902778774
hsa-miR-15a	NM_015305	3	1999	0.924078162164662
hsa-miR-15a	NM_015305	244	1999	0.924078162164662
hsa-miR-15a	NM_033044	69	1323	0.999337766290693
hsa-miR-15a	NM_033044	347	1323	0.999337766290693
hsa-miR-15a	NM_033044	22	1323	0.999337766290693
hsa-miR-15a	NM_012090	69	1323	1.18111465813519
hsa-miR-15a	NM_012090	347	1323	1.18111465813519
hsa-miR-15a	NM_012090	22	1323	1.18111465813519
hsa-miR-15a	NM_020244	5	123	0.880214406999525
hsa-miR-15a	NM_020244	3	123	0.880214406999525
hsa-miR-15a	NM_007038	67	6131	1.04531892985919
hsa-miR-15a	NM_007038	3	6131	1.04531892985919
hsa-miR-15a	NM_007038	426	6131	1.04531892985919
hsa-miR-15a	NM_020808	947	1159	1.27583913706342
hsa-miR-15a	NM_003325	3	739	1.03934128216988
hsa-miR-15a	NM_003325	14	739	1.03934128216988
hsa-miR-15a	NM_015714	95	405	1.24177258360687
hsa-miR-15a	NM_015271	154	4353	0.788271919458635
hsa-miR-15a	NM_015271	495	4353	0.788271919458635
hsa-miR-15a	NM_000484	120	1134	0.99960318183701
hsa-miR-15a	NM_000484	3	1134	0.99960318183701
hsa-miR-15a	NM_000484	196	1134	0.99960318183701
hsa-miR-15a	NM_201413	120	1134	0.990738771572933
hsa-miR-15a	NM_201413	3	1134	0.990738771572933
hsa-miR-15a	NM_201413	196	1134	0.990738771572933
hsa-miR-15a	NM_002035	545	1166	0.909805772088455
hsa-miR-15a	NM_002035	3	1166	0.909805772088455
hsa-miR-15a	NM_030906	550	639	1.10831657746927
hsa-miR-15a	NM_004451	148	772	0.902689192376777
hsa-miR-15a	NM_004451	3	772	0.902689192376777
hsa-miR-15a	NM_004451	340	772	0.902689192376777
hsa-miR-15a	NM_152594	194	2376	0.899310445894433
hsa-miR-15a	NM_152594	196	2376	0.899310445894433
hsa-miR-15a	NM_152376	3	2060	0.886403263691818
hsa-miR-15a	NM_152376	3	2060	0.886403263691818
hsa-miR-15a	NM_153271	33	1429	0.972379469284473
hsa-miR-15a	NM_153271	402	1429	0.972379469284473
hsa-miR-15a	NM_153271	3	1429	0.972379469284473
hsa-miR-15a	NM_153271	603	1429	0.972379469284473
hsa-miR-15a	NM_153271	3	1429	0.972379469284473
hsa-miR-15a	NM_020858	620	2448	0.859646666155443
hsa-miR-15a	NM_020858	832	2448	0.859646666155443
hsa-miR-15a	NM_020858	59	2448	0.859646666155443
hsa-miR-15a	NM_003591	299	462	1.01048088281939
hsa-miR-15a	NM_006832	878	1102	0.990274227506346
hsa-miR-15a	NM_018334	3	526	0.99105886166289
hsa-miR-15a	NM_006779	3	918	1.28375
hsa-miR-15a	NM_006779	3	918	1.28375
hsa-miR-15a	NM_006779	187	918	1.28375
hsa-miR-15a	NM_001002909	404	2304	0.98433507915951
hsa-miR-15a	NM_001002909	831	2304	0.98433507915951
hsa-miR-15a	NM_000024	3	554	1.2003125
hsa-miR-15a	NM_176863	3	2198	0.869776161868822
hsa-miR-15a	NM_176863	988	2198	0.869776161868822
hsa-miR-15a	NM_005789	3	2198	0.83064770284438
hsa-miR-15a	NM_005789	988	2198	0.83064770284438
hsa-miR-15a	NM_024496	3	876	1.16406196388581
hsa-miR-15a	NM_024496	103	876	1.16406196388581
hsa-miR-15a	NM_024496	3	876	1.16406196388581
hsa-miR-15a	NM_000633	203	5279	0.893422655246639
hsa-miR-15a	NM_014333	440	2180	0.990684639860561
hsa-miR-15a	NM_014333	3	2180	0.990684639860561
hsa-miR-15a	NM_001968	91	984	1.26016866022062
hsa-miR-15a	NM_002755	149	968	0.902683898980851
hsa-miR-15a	NM_002755	329	968	0.902683898980851
hsa-miR-15a	NM_024953	3	2848	1.01553415234710
hsa-miR-15a	NM_024953	3	2848	1.01553415234710
hsa-miR-15a	NM_024953	3	2848	1.01553415234710
hsa-miR-15a	NM_004973	97	1771	1.02520371657926
hsa-miR-15a	NM_004973	405	1771	1.02520371657926
hsa-miR-15a	NM_004973	385	1771	1.02520371657926
hsa-miR-15a	NM_016506	3	732	0.866529941831528
hsa-miR-15a	NM_030762	3	2058	0.879857785875806
hsa-miR-15a	NM_030762	3	2058	0.879857785875806
hsa-miR-15a	NM_030762	3	2058	0.879857785875806
hsa-miR-15a	NM_030762	3	2058	0.879857785875806
hsa-miR-15a	NM_007013	3	1071	1.16232779809383
hsa-miR-15a	NM_013392	322	458	0.810386285220892
hsa-miR-15a	NM_013392	43	458	0.810386285220892
hsa-miR-15a	NM_002719	132	2484	1.11464133104564
hsa-miR-15a	NM_002719	334	2484	1.11464133104564
hsa-miR-15a	NM_002719	9	2484	1.11464133104564
hsa-miR-15a	NM_002719	50	2484	1.11464133104564
hsa-miR-15a	NM_178586	132	2484	0.992125664592385
hsa-miR-15a	NM_178586	334	2484	0.992125664592385
hsa-miR-15a	NM_178586	9	2484	0.992125664592385
hsa-miR-15a	NM_178586	50	2484	0.992125664592385
hsa-miR-15a	NM_176792	4	1468	0.862985191012378
hsa-miR-15a	NM_176792	3	1468	0.862985191012378
hsa-miR-15a	NM_176792	16	1468	0.862985191012378
hsa-miR-15a	NM_014456	22	1938	0.988647011628609
hsa-miR-15a	NM_014456	3	1938	0.988647011628609
hsa-miR-15a	NM_003194	51	615	1.10730781009019
hsa-miR-15a	NM_015001	387	1028	1.23224011661223
hsa-miR-15a	NM_021003	3	909	1.02453139337838
hsa-miR-15a	NM_014550	206	810	1.55340778191909
hsa-miR-15a	NM_014550	288	810	1.55340778191909
hsa-miR-15a	NM_007192	354	1213	0.97163912512527
hsa-miR-15a	NM_007192	301	1213	0.97163912512527
hsa-miR-15a	NM_007192	3	1213	0.97163912512527
hsa-miR-15a	NM_018126	237	1607	1.01655555491764
hsa-miR-15a	NM_031157	170	718	0.95304312934459
hsa-miR-15a	NM_002136	170	718	0.95340018572074
hsa-miR-15a	NM_015293	338	656	0.91281410291768
hsa-miR-15a	NM_006136	166	1409	0.852379754822205
hsa-miR-15a	NM_016588	32	992	1.08218750000000
hsa-miR-15a	NM_016588	63	992	1.08218750000000
hsa-miR-15a	NM_004865	154	472	1.02302255463977
hsa-miR-15a	NM_002880	87	905	1.26744269772989
hsa-miR-15a	NM_002880	96	905	1.26744269772989
hsa-miR-15a	NM_016626	268	1821	0.904738015504146
hsa-miR-15a	NM_016626	385	1821	0.904738015504146
hsa-miR-15a	NM_002384	3	1004	0.952786300204138
hsa-miR-15a	NM_002384	264	1004	0.952786300204138
hsa-miR-15a	NM_030661	268	1725	0.728115544710318
hsa-miR-15a	NM_030661	344	1725	0.728115544710318
hsa-miR-15a	NM_030661	288	1725	0.728115544710318
hsa-miR-15a	NM_015497	698	1172	1.04491370053431
hsa-miR-15a	NM_015497	52	1172	1.04491370053431
hsa-miR-15a	NM_032784	182	1056	0.979612719898144
hsa-miR-15a	NM_033071	338	748	0.939811645378103
hsa-miR-15a	NM_003453	577	785	1.04680526591973
hsa-miR-15a	NM_003711	4	367	0.797965260647541
hsa-miR-15a	NM_176895	4	367	0.97873914255532
hsa-miR-15a	NM_080752	154	495	0.684541505470519
hsa-miR-15a	NM_080752	3	495	0.684541505470519
hsa-miR-15a	NM_006612	29	564	0.867010931412154
hsa-miR-15a	NM_018571	46	552	0.591644074560003
hsa-miR-15a	NM_005736	74	1640	0.974982029014704
hsa-miR-15a	NM_005736	287	1640	0.974982029014704
hsa-miR-15a	NM_005736	107	1640	0.974982029014704
hsa-miR-15a	NM_005736	200	1640	0.974982029014704
hsa-miR-15a	NM_024046	204	1329	0.919204056722589
hsa-miR-15a	NM_024046	440	1329	0.919204056722589
hsa-miR-15a	NM_031450	3	660	1.06688523435758
hsa-miR-15a	NM_031450	350	660	1.06688523435758
hsa-miR-15a	NM_198679	34	2757	0.938843752386227
hsa-miR-15a	NM_198679	125	2757	0.938843752386227
hsa-miR-15a	NM_198679	524	2757	0.938843752386227
hsa-miR-15a	NM_198679	125	2757	0.938843752386227
hsa-miR-15a	NM_198679	366	2757	0.938843752386227
hsa-miR-15a	NM_005312	34	2757	1.08557062169221
hsa-miR-15a	NM_005312	125	2757	1.08557062169221
hsa-miR-15a	NM_005312	524	2757	1.08557062169221
hsa-miR-15a	NM_005312	125	2757	1.08557062169221
hsa-miR-15a	NM_005312	366	2757	1.08557062169221
hsa-miR-15a	NM_020809	197	2346	0.822460154904125
hsa-miR-15a	NM_000276	844	2294	0.993974362177246
hsa-miR-15a	NM_000276	236	2294	0.993974362177246
hsa-miR-15a	NM_000276	177	2294	0.993974362177246
hsa-miR-15a	NM_018244	210	1371	0.822302786228078
hsa-miR-15a	NM_018244	313	1371	0.822302786228078
hsa-miR-15a	NM_033025	307	1015	0.794022513770757
hsa-miR-15a	NM_033025	4	1015	0.794022513770757
hsa-miR-15a	NM_014900	184	1200	0.912609326702586
hsa-miR-15a	NM_153449	11	515	0.52770830156688
hsa-miR-15a	NM_013396	4	1583	1.14509377685941
hsa-miR-15a	NM_016436	257	2456	1.25448269694306
hsa-miR-15a	NM_016436	822	2456	1.25448269694306
hsa-miR-15a	NM_003077	3	854	0.779323675135118
hsa-miR-15a	NM_004240	3	325	1.03479687986145
hsa-miR-15a	NM_004240	79	325	1.03479687986145
hsa-miR-15a	NM_152493	368	1725	0.984719508662933
hsa-miR-15a	NM_152493	618	1725	0.984719508662933
hsa-miR-15a	NM_015439	191	524	0.9007610638882
hsa-miR-15a	NM_002268	3	1944	1.01768886914751
hsa-miR-15a	NM_002268	732	1944	1.01768886914751
hsa-miR-15a	NM_152678	156	2803	1.02847100964757
hsa-miR-15a	NM_002656	345	1183	1.9915625
hsa-miR-15a	NM_006718	345	1183	1.52468750000000
hsa-miR-15a	NM_004655	156	1413	1.74781250000000
hsa-miR-15a	NM_006352	903	2153	1.91872568859516
hsa-miR-15a	NM_006352	113	2153	1.91872568859516
hsa-miR-15a	NM_006352	368	2153	1.91872568859516
hsa-miR-15a	NM_006077	3	876	0.951361509380637
hsa-miR-15a	NM_006077	3	876	0.951361509380637
hsa-miR-15a	NM_006077	317	876	0.951361509380637
hsa-miR-15a	NM_018013	14	2293	1.15154728418386
hsa-miR-15a	NM_018013	192	2293	1.15154728418386
hsa-miR-15a	NM_004349	853	1318	0.992026004493266
hsa-miR-15a	NM_003137	811	2270	1.04735911533091
hsa-miR-15a	NM_138396	546	1009	1.04529398713263
hsa-miR-15a	NM_138396	22	1009	1.04529398713263
hsa-miR-15a	NM_021238	635	2157	1.44921416913474
hsa-miR-15a	NM_003620	100	1123	1.01516423560321
hsa-miR-15a	NM_006195	60	1492	1.25065678844903
hsa-miR-15a	NM_024501	17	781	0.983858052782362
hsa-miR-15a	NM_006048	326	1304	1.11221097617409
hsa-miR-15a	NM_024293	388	861	0.943462581048037
hsa-miR-15a	NM_014459	240	1559	0.983413208108732
hsa-miR-15a	NM_018254	637	2466	0.880893130888908
hsa-miR-15a	NM_014505	114	545	1.03698986994783
hsa-miR-15a	NM_014572	4	457	0.793439061237718
hsa-miR-15a	NM_014299	245	758	1.03630535199981
hsa-miR-15a	NM_004161	31	1638	0.984629802243758
hsa-miR-15a	NM_002651	3	915	0.914996231905915
hsa-miR-15a	NM_152553	3	633	1.18533592622811
hsa-miR-15a	NM_025134	232	1975	0.861176409142367
hsa-miR-15a	NM_003660	80	816	0.793053645758051
hsa-miR-15a	NM_005922	3	532	1.20079627515142
hsa-miR-15a	NM_014203	3	354	0.960052128723796
hsa-miR-15a	NM_130787	3	354	0.999417638603354
hsa-miR-15a	NM_003223	18	874	0.797979267610437
hsa-miR-15a	NM_003223	3	874	0.797979267610437
hsa-miR-15a	NM_014271	4	903	0.499220023473713
hsa-miR-302c*	NM_015200	184	2619	0.97516810831649
hsa-miR-302c*	NM_015200	315	2619	0.97516810831649
hsa-miR-302c*	NM_015200	827	2619	0.97516810831649
hsa-miR-302c*	NM_015200	195	2619	0.97516810831649
hsa-miR-302c*	NM_138713	176	8319	1.22458733684734
hsa-miR-302c*	NM_138713	476	8319	1.22458733684734
hsa-miR-302c*	NM_138713	29	8319	1.22458733684734
hsa-miR-302c*	NM_138713	106	8319	1.22458733684734
hsa-miR-302c*	NM_138713	864	8319	1.22458733684734
hsa-miR-302c*	NM_138713	693	8319	1.22458733684734
hsa-miR-302c*	NM_006599	176	8319	0.89765482384682
hsa-miR-302c*	NM_006599	476	8319	0.89765482384682
hsa-miR-302c*	NM_006599	29	8319	0.89765482384682
hsa-miR-302c*	NM_006599	106	8319	0.89765482384682
hsa-miR-302c*	NM_006599	864	8319	0.89765482384682
hsa-miR-302c*	NM_006599	693	8319	0.89765482384682
hsa-miR-302c*	NM_015630	28	1206	0.970798756490018
hsa-miR-302c*	NM_015630	25	1206	0.970798756490018
hsa-miR-302c*	NM_015630	177	1206	0.970798756490018
hsa-miR-302c*	NM_015630	19	1206	0.970798756490018
hsa-miR-302c*	NM_004380	35	1167	0.952130748443775
hsa-miR-302c*	NM_004380	227	1167	0.952130748443775
hsa-miR-302c*	NM_004380	485	1167	0.952130748443775
hsa-miR-302c*	NM_003103	14	1056	0.923521640881615
hsa-miR-302c*	NM_003103	68	1056	0.923521640881615
hsa-miR-302c*	NM_003103	92	1056	0.923521640881615
hsa-miR-302c*	NM_003103	276	1056	0.923521640881615
hsa-miR-302c*	NM_003103	243	1056	0.923521640881615
hsa-miR-302c*	NM_014372	661	2216	1.28904699812322
hsa-miR-302c*	NM_014372	54	2216	1.28904699812322
hsa-miR-302c*	NM_014372	767	2216	1.28904699812322
hsa-miR-302c*	NM_014372	200	2216	1.28904699812322
hsa-miR-302c*	NM_014372	161	2216	1.28904699812322
hsa-miR-302c*	NM_014372	35	2216	1.28904699812322
hsa-miR-302c*	NM_030665	96	1478	1.00002400736944
hsa-miR-302c*	NM_030665	76	1478	1.00002400736944
hsa-miR-302c*	NM_017637	685	2591	1.36967619076095
hsa-miR-302c*	NM_017637	110	2591	1.36967619076095
hsa-miR-302c*	NM_020748	45	2203	0.742034512261017
hsa-miR-302c*	NM_020748	774	2203	0.742034512261017
hsa-miR-302c*	NM_020748	100	2203	0.742034512261017
hsa-miR-302c*	NM_020748	394	2203	0.742034512261017
hsa-miR-302c*	NM_020748	76	2203	0.742034512261017
hsa-miR-302c*	NM_018126	146	1607	0.837500968087976
hsa-miR-302c*	NM_018126	676	1607	0.837500968087976
hsa-miR-302c*	NM_018126	180	1607	0.837500968087976
hsa-miR-302c*	NM_018126	78	1607	0.837500968087976
hsa-miR-302c*	NM_018126	362	1607	0.837500968087976
hsa-miR-302c*	NM_006504	10	2994	1.05057704924924
hsa-miR-302c*	NM_006504	90	2994	1.05057704924924
hsa-miR-302c*	NM_006504	206	2994	1.05057704924924
hsa-miR-302c*	NM_006504	673	2994	1.05057704924924
hsa-miR-302c*	NM_006504	79	2994	1.05057704924924
hsa-miR-302c*	NM_006359	256	2407	1.14693489779111
hsa-miR-302c*	NM_006359	710	2407	1.14693489779111
hsa-miR-302c*	NM_006359	804	2407	1.14693489779111
hsa-miR-302c*	NM_006359	485	2407	1.14693489779111
hsa-miR-302c*	NM_014021	97	3547	1.20119953704507
hsa-miR-302c*	NM_014021	87	3547	1.20119953704507
hsa-miR-302c*	NM_032221	60	2063	1.01650242328033
hsa-miR-302c*	NM_032221	307	2063	1.01650242328033
hsa-miR-302c*	NM_032221	28	2063	1.01650242328033
hsa-miR-302c*	NM_032221	266	2063	1.01650242328033
hsa-miR-302c*	NM_182485	63	3770	0.914694493386245
hsa-miR-302c*	NM_182485	288	3770	0.914694493386245
hsa-miR-302c*	NM_182485	64	3770	0.914694493386245
hsa-miR-302c*	NM_172070	86	2287	1.09035061738392
hsa-miR-302c*	NM_172070	86	2287	1.09035061738392
hsa-miR-302c*	NM_172070	661	2287	1.09035061738392
hsa-miR-302c*	NM_172070	939	2287	1.09035061738392
hsa-miR-302c*	NM_016271	60	2389	1.13560228618908
hsa-miR-302c*	NM_016271	24	2389	1.13560228618908
hsa-miR-302c*	NM_016271	770	2389	1.13560228618908
hsa-miR-302c*	NM_005738	170	2077	1.39770722902786
hsa-miR-302c*	NM_005738	475	2077	1.39770722902786
hsa-miR-302c*	NM_005738	475	2077	1.39770722902786
hsa-miR-302c*	NM_005738	37	2077	1.39770722902786
hsa-miR-302c*	NM_005738	116	2077	1.39770722902786
hsa-miR-302c*	NM_005738	233	2077	1.39770722902786
hsa-miR-302c*	NM_001002257	673	3623	0.809356081397384
hsa-miR-302c*	NM_001002257	515	3623	0.809356081397384
hsa-miR-302c*	NM_001002257	23	3623	0.809356081397384
hsa-miR-302c*	NM_001002257	440	3623	0.809356081397384
hsa-miR-302c*	NM_018364	468	4159	1.04565983287199
hsa-miR-302c*	NM_018364	379	4159	1.04565983287199
hsa-miR-302c*	NM_018364	276	4159	1.04565983287199
hsa-miR-302c*	NM_018364	287	4159	1.04565983287199
hsa-miR-302c*	NM_018364	24	4159	1.04565983287199
hsa-miR-302c*	NM_007007	8	1736	0.997235114261228
hsa-miR-302c*	NM_007007	108	1736	0.997235114261228
hsa-miR-302c*	NM_007007	279	1736	0.997235114261228
hsa-miR-302c*	NM_007007	698	1736	0.997235114261228
hsa-miR-302c*	NM_007007	38	1736	0.997235114261228
hsa-miR-302c*	NM_007007	194	1736	0.997235114261228
hsa-miR-302c*	NM_030627	164	4192	1.02381725485422
hsa-miR-302c*	NM_030627	340	4192	1.02381725485422
hsa-miR-302c*	NM_030627	31	4192	1.02381725485422
hsa-miR-302c*	NM_030627	423	4192	1.02381725485422
hsa-miR-302c*	NM_030627	216	4192	1.02381725485422
hsa-miR-302c*	NM_030964	251	3778	0.935385940448282
hsa-miR-302c*	NM_052900	315	1867	0.995962089424585
hsa-miR-302c*	NM_052900	50	1867	0.995962089424585
hsa-miR-302c*	NM_052900	642	1867	0.995962089424585
hsa-miR-302c*	NM_052900	479	1867	0.995962089424585
hsa-miR-302c*	NM_052900	119	1867	0.995962089424585
hsa-miR-302c*	NM_032124	250	1348	0.924844914667344
hsa-miR-302c*	NM_032124	42	1348	0.924844914667344
hsa-miR-302c*	NM_032124	171	1348	0.924844914667344
hsa-miR-302c*	NM_001967	128	642	0.970614358399122
hsa-miR-302c*	NM_001967	238	642	0.970614358399122
hsa-miR-302c*	NM_016322	376	3275	0.933576969189103
hsa-miR-302c*	NM_016322	127	3275	0.933576969189103
hsa-miR-302c*	NM_005749	118	757	0.61267135819638
hsa-miR-302c*	NM_005749	114	757	0.61267135819638
hsa-miR-302c*	NM_005749	128	757	0.61267135819638
hsa-miR-302c*	NM_184234	146	872	0.861889323823775
hsa-miR-302c*	NM_184234	261	872	0.861889323823775
hsa-miR-302c*	NM_184234	80	872	0.861889323823775
hsa-miR-302c*	NM_004902	146	872	0.925999423549876
hsa-miR-302c*	NM_004902	261	872	0.925999423549876
hsa-miR-302c*	NM_004902	80	872	0.925999423549876
hsa-miR-302c*	NM_001241	289	2489	1.27312500000000
hsa-miR-302c*	NM_001241	124	2489	1.27312500000000
hsa-miR-302c*	NM_001241	910	2489	1.27312500000000
hsa-miR-302c*	NM_001241	444	2489	1.27312500000000
hsa-miR-302c*	NM_019012	308	896	1.67337282204821
hsa-miR-302c*	NM_019012	386	896	1.67337282204821
hsa-miR-302c*	NM_004796	508	2471	1.02066617493489
hsa-miR-302c*	NM_004796	466	2471	1.02066617493489
hsa-miR-302c*	NM_004796	724	2471	1.02066617493489
hsa-miR-302c*	NM_022735	75	1947	1.06543641949170
hsa-miR-302c*	NM_002014	188	718	0.952557918739016
hsa-miR-302c*	NM_031243	135	549	1.03158248990092
hsa-miR-302c*	NM_031243	98	549	1.03158248990092
hsa-miR-302c*	NM_002137	135	519	1.00643417287368
hsa-miR-302c*	NM_002137	98	519	1.00643417287368
hsa-miR-302c*	NM_014946	167	3149	1.00875276922915
hsa-miR-302c*	NM_014946	807	3149	1.00875276922915
hsa-miR-302c*	NM_014946	368	3149	1.00875276922915
hsa-miR-302c*	NM_006558	28	528	1.49032607602469
hsa-miR-302c*	NM_022574	131	376	1.02311305869656
hsa-miR-302c*	NM_004926	274	1875	0.84132885146643
hsa-miR-302c*	NM_004926	267	1875	0.84132885146643
hsa-miR-302c*	NM_004926	161	1875	0.84132885146643
hsa-miR-302c*	NM_003605	333	7790	1.16903413432364
hsa-miR-302c*	NM_016132	45	2679	0.904536240339087
hsa-miR-302c*	NM_016132	759	2679	0.904536240339087
hsa-miR-302c*	NM_016132	301	2679	0.904536240339087
hsa-miR-302c*	NM_014939	126	843	1.20359630824439
hsa-miR-302c*	NM_014939	118	843	1.20359630824439
hsa-miR-302c*	NM_001001929	153	8376	1.33312500000000
hsa-miR-302c*	NM_001001929	44	8376	1.33312500000000
hsa-miR-302c*	NM_001001929	107	8376	1.33312500000000
hsa-miR-302c*	NM_001001929	638	8376	1.33312500000000
hsa-miR-302c*	NM_001001928	153	8376	2.0322945480961
hsa-miR-302c*	NM_001001928	44	8376	2.0322945480961
hsa-miR-302c*	NM_001001928	107	8376	2.0322945480961
hsa-miR-302c*	NM_001001928	638	8376	2.0322945480961
hsa-miR-302c*	NM_000945	168	2206	0.944708480633605
hsa-miR-302c*	NM_000945	187	2206	0.944708480633605
hsa-miR-302c*	NM_005520	85	779	1.08499725145296
hsa-miR-302c*	NM_031461	371	2328	0.984731927834663
hsa-miR-302c*	NM_031461	135	2328	0.984731927834663
hsa-miR-302c*	NM_031461	235	2328	0.984731927834663
hsa-miR-302c*	NM_031461	976	2328	0.984731927834663
hsa-miR-302c*	NM_031461	104	2328	0.984731927834663
hsa-miR-302c*	NM_001945	758	1472	1.74391060567376
hsa-miR-302c*	NM_003663	812	3592	1.07534030780102
hsa-miR-302c*	NM_003663	137	3592	1.07534030780102
hsa-miR-302c*	NM_003663	771	3592	1.07534030780102
hsa-miR-302c*	NM_003663	461	3592	1.07534030780102
hsa-miR-302c*	NM_012433	123	351	0.946940813006339
hsa-miR-302c*	NM_021116	865	9117	1.03128758235920
hsa-miR-302c*	NM_021116	357	9117	1.03128758235920
hsa-miR-302c*	NM_021116	690	9117	1.03128758235920
hsa-miR-302c*	NM_021116	68	9117	1.03128758235920
hsa-miR-302c*	NM_001429	496	1118	1.23983015245762
hsa-miR-302c*	NM_001429	27	1118	1.23983015245762
hsa-miR-302c*	NM_030797	26	323	0.88870831786446
hsa-miR-302c*	NM_024757	15	1189	0.776119487951139
hsa-miR-302c*	NM_003155	597	2869	1.29538153215387
hsa-miR-302c*	NM_003155	491	2869	1.29538153215387
hsa-miR-302c*	NM_012158	386	1905	1.15948270721044
hsa-miR-302c*	NM_012158	948	1905	1.15948270721044
hsa-miR-302c*	NM_012290	674	1737	0.977968681506336
hsa-miR-302c*	NM_012290	176	1737	0.977968681506336
hsa-miR-302c*	NM_012290	176	1737	0.977968681506336
hsa-miR-302c*	NM_201624	342	1348	1.47965176977634
hsa-miR-302c*	NM_015017	342	1348	1.19600257783039
hsa-miR-302c*	NM_024315	13	514	1.01844554607826
hsa-miR-302c*	NM_024315	160	514	1.01844554607826
hsa-miR-302c*	NM_024315	45	514	1.01844554607826
hsa-miR-302c*	NM_014686	642	2628	1.15907484574515
hsa-miR-302c*	NM_014686	108	2628	1.15907484574515
hsa-miR-302c*	NM_006559	164	1247	0.963746954171549
hsa-miR-302c*	NM_138391	40	629	0.761921907568011
hsa-miR-302c*	NM_024948	28	816	0.96495258650912
hsa-miR-302c*	NM_005499	9	689	1.16251703237423
hsa-miR-302c*	NM_005499	104	689	1.16251703237423
hsa-miR-302c*	NM_001743	58	610	0.979288952699566
hsa-miR-302c*	NM_207292	547	3413	1.15068083940577
hsa-miR-302c*	NM_207292	482	3413	1.15068083940577
hsa-miR-302c*	NM_207292	590	3413	1.15068083940577
hsa-miR-302c*	NM_021038	547	3413	0.944288576974367
hsa-miR-302c*	NM_021038	482	3413	0.944288576974367
hsa-miR-302c*	NM_021038	590	3413	0.944288576974367
hsa-miR-302c*	NM_007203	597	4030	1.44584033123787
hsa-miR-302c*	NM_007203	18	4030	1.44584033123787
hsa-miR-302c*	NM_007203	608	4030	1.44584033123787
hsa-miR-302c*	NM_006416	441	842	0.666134510090427
hsa-miR-302c*	NM_006416	52	842	0.666134510090427
hsa-miR-302c*	NM_003670	131	1487	1.02717657740108
hsa-miR-302c*	NM_003670	33	1487	1.02717657740108
hsa-miR-302c*	NM_000814	796	4247	0.946019294224704
hsa-miR-302c*	NM_020416	250	2719	0.511058549385865
hsa-miR-302c*	NM_020416	80	2719	0.511058549385865
hsa-miR-302c*	NM_020416	612	2719	0.511058549385865
hsa-miR-302c*	NM_020808	42	1159	0.871937990899925
hsa-miR-302c*	NM_004776	458	3367	0.944625705866539
hsa-miR-302c*	NM_002628	647	1274	0.943386210521272
hsa-miR-302c*	NM_002628	179	1274	0.943386210521272
hsa-miR-302c*	NM_024490	15	2068	0.958312364630688
hsa-miR-302c*	NM_024490	535	2068	0.958312364630688
hsa-miR-302c*	NM_017634	411	2025	1.40453553493714
hsa-miR-302c*	NM_017634	144	2025	1.40453553493714
hsa-miR-302c*	NM_005614	223	428	1.11721667200417
hsa-miR-302c*	NM_007345	365	2388	0.988377108967
hsa-miR-302c*	NM_007345	141	2388	0.988377108967
hsa-miR-302c*	NM_007345	454	2388	0.988377108967
hsa-miR-302c*	NM_007345	501	2388	0.988377108967
hsa-miR-302c*	NM_000933	604	1825	1.49343058601408
hsa-miR-302c*	NM_000933	210	1825	1.49343058601408
hsa-miR-302c*	NM_000933	316	1825	1.49343058601408
hsa-miR-302c*	NM_000933	33	1825	1.49343058601408
hsa-miR-302c*	NM_203459	9	2652	1.19661660067212
hsa-miR-302c*	NM_003339	903	1645	0.931555098950056
hsa-miR-302c*	NM_003339	102	1645	0.931555098950056
hsa-miR-302c*	NM_181838	903	1645	0.915080309319108
hsa-miR-302c*	NM_181838	102	1645	0.915080309319108
hsa-miR-302c*	NM_178120	125	1437	0.899867432422307
hsa-miR-302c*	NM_138335	634	951	0.859601274108636
hsa-miR-302c*	NM_021961	380	7514	1.01627283428235
hsa-miR-302c*	NM_021961	278	7514	1.01627283428235
hsa-miR-302c*	NM_016424	586	2061	1.03912618270813
hsa-miR-302c*	NM_016424	536	2061	1.03912618270813
hsa-miR-302c*	NM_003872	413	3084	1.40719779393305
hsa-miR-302c*	NM_016544	421	3996	1.04744202188920
hsa-miR-302c*	NM_033044	9	1323	1.10911328839056
hsa-miR-302c*	NM_012090	9	1323	1.05718340458249
hsa-miR-302c*	NM_005079	223	3253	0.953106684806217
hsa-miR-302c*	NM_005079	472	3253	0.953106684806217
hsa-miR-302c*	NM_006330	19	1691	1.33034079972927
hsa-miR-302c*	NM_015946	13	798	0.904499569380857
hsa-miR-302c*	NM_015285	726	2598	0.936966527648038
hsa-miR-302c*	NM_015076	24	4557	0.9976303342503
hsa-miR-302c*	NM_015076	262	4557	0.9976303342503
hsa-miR-302c*	NM_015076	850	4557	0.9976303342503
hsa-miR-302c*	NM_002570	243	1335	0.960098775242514
hsa-miR-302c*	NM_003489	107	3481	0.866532941897816
hsa-miR-302c*	NM_003489	463	3481	0.866532941897816
hsa-miR-302c*	NM_003489	261	3481	0.866532941897816
hsa-miR-302c*	NM_030962	8	1751	0.961857792517305
hsa-miR-302c*	NM_030962	359	1751	0.961857792517305
hsa-miR-302c*	NM_016488	429	2001	0.822897906656294
hsa-miR-302c*	NM_016488	71	2001	0.822897906656294
hsa-miR-302c*	NM_007282	144	1055	1.00584293735324
hsa-miR-302c*	NM_005902	254	4680	1.50094660259518
hsa-miR-302c*	NM_005902	92	4680	1.50094660259518
hsa-miR-302c*	NM_006267	148	896	1.15778560517711
hsa-miR-302c*	NM_012193	258	5471	1.06303357249711
hsa-miR-302c*	NM_012193	235	5471	1.06303357249711
hsa-miR-302c*	NM_012193	621	5471	1.06303357249711
hsa-miR-302c*	NM_025146	197	2766	0.977891740377927
hsa-miR-302c*	NM_025146	6	2766	0.977891740377927
hsa-miR-302c*	NM_025146	259	2766	0.977891740377927
hsa-miR-302c*	NM_025146	34	2766	0.977891740377927
hsa-miR-302c*	NM_025146	28	2766	0.977891740377927
hsa-miR-302c*	NM_004392	16	2696	0.988181612353204
hsa-miR-302c*	NM_004392	400	2696	0.988181612353204
hsa-miR-302c*	NM_004392	630	2696	0.988181612353204
hsa-miR-302c*	NM_001004051	223	357	1.00283374650056
hsa-miR-302c*	NM_012428	78	1063	1.22570353018711
hsa-miR-302c*	NM_012300	310	2575	0.948553814353394
hsa-miR-302c*	NM_033644	310	2575	0.912429024666528
hsa-miR-302c*	NM_014812	177	2022	1.25062620484645
hsa-miR-302c*	NM_001618	270	655	1.06347524345439
hsa-miR-302c*	NM_005324	220	2209	0.875966271484683
hsa-miR-302c*	NM_005324	449	2209	0.875966271484683
hsa-miR-302c*	NM_002040	156	2812	0.96738867891620
hsa-miR-302c*	NM_002595	137	1980	0.984243100675815
hsa-miR-302c*	NM_015033	12	3384	1.40858194716704
hsa-miR-302c*	NM_018448	107	1345	1.04471520594372
hsa-miR-302c*	NM_018448	15	1345	1.04471520594372
hsa-miR-302c*	NM_018553	105	1521	1.10583918173193
hsa-miR-302c*	NM_014997	463	3024	1.19583823563967
hsa-miR-302c*	NM_012238	303	1810	1.12598685625592
hsa-miR-302c*	NM_012238	664	1810	1.12598685625592
hsa-miR-302c*	NM_012238	53	1810	1.12598685625592
hsa-miR-302c*	NM_020530	231	1069	0.680816783561281
hsa-miR-302c*	NM_001881	118	569	0.999441305262738
hsa-miR-302c*	NM_001105	102	1082	1.11783207467900
hsa-miR-302c*	NM_019114	738	2508	1.15146105608666
hsa-miR-302c*	NM_019114	413	2508	1.15146105608666
[truncated: 51,250 more rows]
